# Supplementary material for: Quantifying functional redundancy in polysaccharide-degrading prokaryotic communities
Source: Microbiome. 2024 Jul 2;12:120. doi: 10.1186/s40168-024-01838-5 (PMC11218364; doi:10.1186/s40168-024-01838-5)
Supplement: Supplementary file 4 — Supplementary file 3. Supplementary Data 1. The FRIa values of cellulases, xylanases and chitinases in prokaryotic communities. [file 40168_2024_1838_MOESM3_ESM.xlsx]

## Sheet: Sheet1
Sample	EMPO_1	EMPO_3	OTUs	Chao1	Shannon	Faith PD	Latitude_deg	Longitude_deg	Elevation_m	Temperature_deg_c	pH	Salinity_psu	FRIa-cellulase	FRIa-xylanase	FRIa-chitinase
1521.AG1.s.8.1.sequences	Free-living	Aerosol (non-saline)	177	179.5	6.56299	20.8234	40	-105.25	1624.1	16.4			3.36514	2.58082	3.02692
1521.AG2.s.8.1.sequences	Free-living	Aerosol (non-saline)	110	113	6.09069	14.6682	40.16	-105.1	1518.6	29.3			2.67767	2.00179	2.80318
1521.AG3.s.8.1.sequences	Free-living	Aerosol (non-saline)	101	101.6	5.73346	15.6485	40.42	-105.07	1519.19	23.7			1.68991	1.64759	1.73109
1521.C1.s.8.1.sequences	Free-living	Aerosol (non-saline)	73	76	4.59019	12.5619	40	-105.05	1624.1	27.7			2.675	1.63194	2.23046
1521.C2.s.8.1.sequences	Free-living	Aerosol (non-saline)	134	146	5.28247	19.0003	40.15	-105.03	1518.6	22.5			2.94913	2.52906	2.39831
1521.C3.s.8.1.sequences	Free-living	Aerosol (non-saline)	130	134.333	6.25624	18.4558	40.59	-105.08	1525.32				2.68549	2.24572	3.18356
1521.Chi.1.s.8.1.sequences	Free-living	Aerosol (non-saline)	191	194.6	6.65225	22.4411	41.78	-87.75	181.32				2.39033	2.32343	2.22149
1521.Chi.2.s.8.1.sequences	Free-living	Aerosol (non-saline)	84	86.5	5.52203	13.2724	41.78	-87.75	181.32				2.64646	2.60855	2.66409
1521.Chi.4.s.8.1.sequences	Free-living	Aerosol (non-saline)	250	247.5	6.11309	26.0951	41.78	-87.75	181.32				3.58416	3.23187	3.11994
1521.Chi.W1.s.8.1.sequences	Free-living	Aerosol (non-saline)	499	541.5	8.15099	52.4731	41.78	-87.75	181.32				3.96309	3.48495	3.98562
1521.Chi.W2.s.8.1.sequences	Free-living	Aerosol (non-saline)	645	698.719	8.32402	63.0266	41.78	-87.75	181.32				4.10092	3.4115	4.03183
1521.Chi.W3.s.8.1.sequences	Free-living	Aerosol (non-saline)	268	284	7.21949	33.5354	41.78	-87.75	181.32				3.03059	2.76468	2.94146
1521.Cle.1.s.8.1.sequences	Free-living	Aerosol (non-saline)	78	80	5.56788	12.9163	41.42	-81.87	198.89				2.30522	2.26481	2.16311
1521.Cle.3.s.8.1.sequences	Free-living	Aerosol (non-saline)	49	50.5	4.22407	8.93384	41.42	-81.87	198.89				2.17711	1.9895	2.44466
1521.Cle.4.s.8.1.sequences	Free-living	Aerosol (non-saline)	153	160.5	6.24131	19.641	41.42	-81.87	198.89				2.37463	2.29657	2.25063
1521.Cle.W1.s.8.1.sequences	Free-living	Aerosol (non-saline)	1024	1378.14	8.60643	90.8484	41.42	-81.87	198.89				3.94283	3.64544	3.8186
1521.Cle.W2.s.8.1.sequences	Free-living	Aerosol (non-saline)	919	1095.82	8.68654	85.6577	41.42	-81.87	198.89				3.82096	3.67145	3.84425
1521.Cle.W3.s.8.1.sequences	Free-living	Aerosol (non-saline)	903	1158.42	8.66972	84.0488	41.42	-81.87	198.89				3.85661	3.76112	3.79135
1521.Det.1.s.8.1.sequences	Free-living	Aerosol (non-saline)	128	126.2	5.70966	16.9169	42.42	-83.02	182.77				3.27455	2.58136	3.06036
1521.Det.2.s.8.1.sequences	Free-living	Aerosol (non-saline)	339	371.447	5.6946	36.5915	42.42	-83.02	182.77				2.97295	3.25645	2.4606
1521.Det.4.s.8.1.sequences	Free-living	Aerosol (non-saline)	166	167.1	5.31157	21.7973	42.42	-83.02	182.77				3.12624	2.53393	3.15425
1521.Det.W6.s.8.1.sequences	Free-living	Aerosol (non-saline)	110	110.5	6.34818	16.9372	42.42	-83.02	182.77				2.49073	2.13931	2.62787
1521.Det.W7.s.8.1.sequences	Free-living	Aerosol (non-saline)	132	133.75	6.34606	20.936	42.42	-83.02	182.77				2.45374	1.88634	2.90874
1521.F1.s.8.1.sequences	Free-living	Aerosol (non-saline)	65	67.4615	1.36942	11.7297	40.05	-105.52	1522.04	15.7			1.93442	1.84134	1.81999
1521.F2.s.8.1.sequences	Free-living	Aerosol (non-saline)	62	61.5	1.35529	10.7735	40.18	-105.31	1522.04				2.3806	2.07233	2.5168
1521.F3.s.8.1.sequences	Free-living	Aerosol (non-saline)	44	44	2.67446	8.77057	40.3	-105.52	1783.42	22.6			1.81133	1.67845	1.67489
1521.Mayv.2.s.8.1.sequences	Free-living	Aerosol (non-saline)	213	224.333	6.88644	29.1677	43.49	-88.55	282.74				2.80167	3.06597	2.53862
1521.Mayv.W2.s.8.1.sequences	Free-living	Aerosol (non-saline)	427	459.037	7.87529	40.0987	43.49	-88.55	282.74				3.63628	3.35888	3.37819
1521.Mayv.W5.s.8.1.sequences	Free-living	Aerosol (non-saline)	526	580.243	8.02444	50.7107	43.49	-88.55	282.74				3.83351	3.23456	3.83367
1521.MZ.101a.s.8.1.sequences	Free-living	Aerosol (non-saline)	221	251.512	3.68831	27.8794	50.01	8.23	94.8				2.52026	2.42274	3.34966
1521.MZ.101b.s.8.1.sequences	Free-living	Aerosol (non-saline)	165	164.5	6.54277	21.1826	50.01	8.23	94.8				2.35891	2.1942	2.72799
1521.MZ.103a.s.8.1.sequences	Free-living	Aerosol (non-saline)	523	627.08	6.38689	50.8858	50.01	8.23	94.8				3.93532	3.28914	3.77872
1521.MZ.103b.s.8.1.sequences	Free-living	Aerosol (non-saline)	234	232.333	6.97069	28.7637	50.01	8.23	94.8				3.35183	2.60306	3.60867
1521.MZ.11b.s.8.1.sequences	Free-living	Aerosol (non-saline)	238	253.484	6.53897	26.6133	50.01	8.23	94.8				2.771	2.22102	3.05028
1521.MZ.15a.s.8.1.sequences	Free-living	Aerosol (non-saline)	646	935.197	4.9773	61.3947	50.01	8.23	94.8				4.08724	3.67546	3.81055
1521.MZ.15b.s.8.1.sequences	Free-living	Aerosol (non-saline)	299	327.5	3.60859	32.8113	50.01	8.23	94.8				2.86481	2.15468	3.18576
1521.MZ.22a.blank.s.8.1.sequences	Free-living	Aerosol (non-saline)	653	843.84	7.02934	64.7298	50.01	8.23	94.8				2.82936	1.99734	3.20177
1521.MZ.22b.blank.s.8.1.sequences	Free-living	Aerosol (non-saline)	158	155	6.05013	18.8328	50.01	8.23	94.8				2.1988	1.47983	2.22166
1521.MZ.23a.blank.s.8.1.sequences	Free-living	Aerosol (non-saline)	180	187.167	6.4668	22.5444	50.01	8.23	94.8				2.92774	2.0693	3.07034
1521.MZ.23b.blank.s.8.1.sequences	Free-living	Aerosol (non-saline)	75	78.5	5.69405	11.7727	50.01	8.23	94.8				2.48877	1.99139	2.58291
1521.MZ.26a.s.8.1.sequences	Free-living	Aerosol (non-saline)	651	806.92	7.29094	64.0355	50.01	8.23	94.8				3.80088	3.03647	3.89168
1521.MZ.26b.s.8.1.sequences	Free-living	Aerosol (non-saline)	256	286.75	5.44795	28.4369	50.01	8.23	94.8				2.6925	1.27623	2.30187
1521.MZ.31a.s.8.1.sequences	Free-living	Aerosol (non-saline)	449	488.238	7.17741	46.2029	50.01	8.23	94.8				3.46249	3.31957	3.34952
1521.MZ.31b.s.8.1.sequences	Free-living	Aerosol (non-saline)	117	123.1	6.03336	18.3782	50.01	8.23	94.8				2.19721	2.24308	2.32121
1521.MZ.41a.s.8.1.sequences	Free-living	Aerosol (non-saline)	345	369.778	7.21415	40.3419	50.01	8.23	94.8				2.83071	1.97419	3.09961
1521.MZ.41b.s.8.1.sequences	Free-living	Aerosol (non-saline)	636	695.676	8.18262	62.0917	50.01	8.23	94.8				3.37686	2.4529	3.34183
1521.MZ.47a.s.8.1.sequences	Free-living	Aerosol (non-saline)	368	409.771	6.38673	44.3996	50.01	8.23	94.8				2.99811	3.05544	2.93918
1521.MZ.47b.s.8.1.sequences	Free-living	Aerosol (non-saline)	139	174.138	5.30393	20.7573	50.01	8.23	94.8				1.54145	1.15368	1.97157
1521.MZ.50a.s.8.1.sequences	Free-living	Aerosol (non-saline)	356	396.973	7.11222	41.9534	50.01	8.23	94.8				3.06174	3.28012	3.2164
1521.MZ.50b.s.8.1.sequences	Free-living	Aerosol (non-saline)	333	337.526	7.66593	35.5697	50.01	8.23	94.8				3.5484	2.78789	3.21905
1521.MZ.52a.s.8.1.sequences	Free-living	Aerosol (non-saline)	213	228.125	6.42101	27.7049	50.01	8.23	94.8				3.35601	3.07131	3.13317
1521.MZ.52b.s.8.1.sequences	Free-living	Aerosol (non-saline)	214	208.375	7.25801	24.9287	50.01	8.23	94.8				3.33754	2.6919	3.56558
1521.MZ.54a.s.8.1.sequences	Free-living	Aerosol (non-saline)	395	426.136	7.20274	40.2373	50.01	8.23	94.8				3.37574	2.96544	3.52078
1521.MZ.54b.s.8.1.sequences	Free-living	Aerosol (non-saline)	129	133	6.36282	17.5612	50.01	8.23	94.8				2.34495	1.9223	3.22873
1521.MZ.59a.s.8.1.sequences	Free-living	Aerosol (non-saline)	443	482.417	7.86947	46.3954	50.01	8.23	94.8				3.44761	2.68545	3.63156
1521.MZ.59b.s.8.1.sequences	Free-living	Aerosol (non-saline)	260	267.526	6.71198	26.9792	50.01	8.23	94.8				2.42455	2.18264	3.09965
1521.MZ.62a.s.8.1.sequences	Free-living	Aerosol (non-saline)	614	697.81	8.16048	59.7831	50.01	8.23	94.8				3.91249	3.52553	3.80148
1521.MZ.62b.s.8.1.sequences	Free-living	Aerosol (non-saline)	469	524.165	6.9101	47.6472	50.01	8.23	94.8				3.20302	2.24015	3.0049
1521.MZ.67a.s.8.1.sequences	Free-living	Aerosol (non-saline)	462	527.172	7.52204	48.7622	50.01	8.23	94.8				3.63876	3.65318	3.70241
1521.MZ.67b.s.8.1.sequences	Free-living	Aerosol (non-saline)	154	157	6.24574	20.2287	50.01	8.23	94.8				2.2855	1.627	2.49245
1521.MZ.74a.s.8.1.sequences	Free-living	Aerosol (non-saline)	363	378.077	7.31595	37.2302	50.01	8.23	94.8				3.47321	3.53259	3.18459
1521.MZ.74b.s.8.1.sequences	Free-living	Aerosol (non-saline)	127	126.2	6.27987	18.0474	50.01	8.23	94.8				2.5208	2.27992	2.36228
1521.MZ.81a.s.8.1.sequences	Free-living	Aerosol (non-saline)	232	241.111	6.91712	27.8096	50.01	8.23	94.8				3.71018	3.05844	3.5355
1521.MZ.81b.s.8.1.sequences	Free-living	Aerosol (non-saline)	148	161	6.38158	20.1112	50.01	8.23	94.8				2.75962	1.85075	3.10816
1521.MZ.82a.s.8.1.sequences	Free-living	Aerosol (non-saline)	762	911.797	8.32588	70.9324	50.01	8.23	94.8				3.57773	3.64988	3.43908
1521.MZ.82b.s.8.1.sequences	Free-living	Aerosol (non-saline)	316	320	7.60934	36.7638	50.01	8.23	94.8				2.91586	2.12374	3.54698
1521.MZ.88a.s.8.1.sequences	Free-living	Aerosol (non-saline)	289	294.571	7.13949	30.3376	50.01	8.23	94.8				3.0536	2.34602	3.27285
1521.MZ.88b.s.8.1.sequences	Free-living	Aerosol (non-saline)	181	186.5	6.55941	21.0298	50.01	8.23	94.8				2.63399	2.13886	2.96995
1521.MZ.90a.s.8.1.sequences	Free-living	Aerosol (non-saline)	283	327.6	6.7899	32.995	50.01	8.23	94.8				3.13359	2.71893	3.45868
1521.MZ.90b.s.8.1.sequences	Free-living	Aerosol (non-saline)	219	223.25	6.90446	27.3447	50.01	8.23	94.8				3.19	2.17302	2.87658
1521.MZ.93a.s.8.1.sequences	Free-living	Aerosol (non-saline)	633	799.888	6.34893	60.7755	50.01	8.23	94.8				3.86391	3.88148	3.57078
1521.MZ.93b.s.8.1.sequences	Free-living	Aerosol (non-saline)	238	249.364	6.79441	26.1634	50.01	8.23	94.8				2.45525	1.6055	2.82235
1521.SPL.Fall.1.s.8.1.sequences	Free-living	Aerosol (non-saline)	78	79	5.63621	11.9556	40.45	-106.74	2552.92				2.44398	2.355	1.81111
1521.SPL.Fall.9.s.8.1.sequences	Free-living	Aerosol (non-saline)	39	40	4.97482	9.38666	40.45	-106.74	2552.92				1.87895	1.59132	1.82152
1521.SPL.Sp.21.s.8.1.sequences	Free-living	Aerosol (non-saline)	26	26	4.13876	4.88365	40.45	-106.74	2552.92				0.810056	0.431747	0.85824
1521.SPL.Sp.25.s.8.1.sequences	Free-living	Aerosol (non-saline)	100	102	5.11032	17.1893	40.45	-106.74	2552.92				2.56083	2.06739	2.62009
1521.SPL.Sp.29.s.8.1.sequences	Free-living	Aerosol (non-saline)	97	98	5.46699	13.3835	40.45	-106.74	2552.92				2.69504	2.15437	2.69029
1521.SPL.Sum.1.s.8.1.sequences	Free-living	Aerosol (non-saline)	51	51	4.58769	9.90922	40.45	-106.74	2552.92				2.45103	1.40955	2.34508
1521.SPL.Sum.5.s.8.1.sequences	Free-living	Aerosol (non-saline)	215	234	6.80248	30.9314	40.45	-106.74	2552.92				3.56436	3.24012	3.4913
1521.SPL.Sum.9.s.8.1.sequences	Free-living	Aerosol (non-saline)	39	44.3333	3.96675	9.19495	40.45	-106.74	2552.92				1.62849	0.341338	1.77042
1521.SPL.Wint.9.s.8.1.sequences	Free-living	Aerosol (non-saline)	69	75	5.06236	11.8495	40.45	-106.74	2552.92				2.59064	1.63663	2.53499
1039.P.Massambaba.SA	Free-living	Hypersaline (saline)	580	660.721	7.30396	63.3162	-22.94	-42.39	1.46				2.22548	1.68202	2.35217
1039.P.Massambaba.SB	Free-living	Hypersaline (saline)	589	743.727	7.4821	60.7545	-22.94	-42.39	1.46				2.56298	1.49775	1.82107
1580.A23.number1.filt.D1	Free-living	Hypersaline (saline)	57	67	4	7.02486	37.4754	-121.973	0.152		7.33		0.690923		0
1580.A23.number2.filt.D1	Free-living	Hypersaline (saline)	50	62.5	3.96497	6.31429	37.4741	-121.973	0.152		7.43
1580.P20.A.filt.	Free-living	Hypersaline (saline)	232	300.385	5.69349	34.9072	17.9548	-67.1969	5.17		6.4		0.354051	0.692059	0.437818
1580.P20.B.filt.	Free-living	Hypersaline (saline)	140	207.5	4.49756	21.3925	17.9538	-67.1967	5.17		7.6		1.09274	1.0681	1.45613
1580.P20.C.filt.	Free-living	Hypersaline (saline)	156	198.15	4.54451	22.2985	17.9544	-67.1962	5.17		7.52		1.01142	1.05057	1.46374
1580.WPA.filt.	Free-living	Hypersaline (saline)	169	194.615	4.77162	25.8542	17.9511	-67.1932	3		8.67		1.38734	0.560964	1.45426
1580.WPA.sed.D1	Free-living	Hypersaline (saline)	487	566.947	7.43656	65.2828	17.9511	-67.1932	3		8.67		0.576851	0.947796	1.40811
1580.WPB.filt.	Free-living	Hypersaline (saline)	106	149.056	4.12072	19.8839	17.9504	-67.1929	3		8.61		1.33679	0.547138	1.31731
1580.WPB.sed.D1	Free-living	Hypersaline (saline)	458	512.08	7.13599	70.2792	17.9504	-67.1929	3		8.61		0.9557		1.27303
1580.WPC.filt.	Free-living	Hypersaline (saline)	102	168.812	4.06506	21.1463	17.9506	-67.1934	3		8.66		1.32828	0.480091	1.19151
1580.WPC.sed.D1	Free-living	Hypersaline (saline)	520	626.859	7.56943	75.1921	17.9506	-67.1934	3		8.66		0	0.693147	1.17868
1039.L.Jacarepia.SB.1.6	Free-living	Sediment (non-saline)	484	725.333	6.32272	45.9197	-23.14	-44.17	3.39				2.02589	1.96084	2.30926
1622.DP.101.102A.1	Free-living	Sediment (non-saline)	353	671.962	5.74262	42.1952	42.1757	-72.7	74.66				1.27631	1.4705	1.0133
1622.DP.101.102A.2	Free-living	Sediment (non-saline)	936	1757.54	8.51402	113.555	42.1757	-72.7	74.66				1.80356	1.78804	2.10188
1622.DP.101.102B	Free-living	Sediment (non-saline)	1027	1590.3	8.62987	121.174	42.3084	-71.3412	41.56				0.579	0.888436	1.61217
1622.DP.11.12A.1	Free-living	Sediment (non-saline)	230	465.25	4.00892	31.1698	42.1757	-72.7	74.66				1.06687	1.32988	0.871493
1622.DP.11.12A.2	Free-living	Sediment (non-saline)	721	783.168	8.1838	77.6048	42.1757	-72.7	74.66				2.52711	2.67084	2.55356
1622.DP.11.12B	Free-living	Sediment (non-saline)	1253	2232.6	8.93339	127.581	42.1757	-72.7	74.66				3.02514	2.55428	2.87002
1622.DP.15.16A.1	Free-living	Sediment (non-saline)	298	469.024	5.50325	35.1635	42.1757	-72.7	74.66				1.79126	1.68734	2.08074
1622.DP.15.16A.2	Free-living	Sediment (non-saline)	958	1384.81	8.36426	104.493	42.1757	-72.7	74.66				2.64637	2.67402	2.4681
1622.DP.15.16B	Free-living	Sediment (non-saline)	1266	2144.22	8.96664	128.579	42.1757	-72.7	74.66				3.00337	2.55632	2.95596
1622.DP.2.3A.1	Free-living	Sediment (non-saline)	303	539.418	5.76581	42.5822	42.1757	-72.7	74.66				1.99289	2.04099	2.27083
1622.DP.2.3A.2	Free-living	Sediment (non-saline)	1065	1589.94	8.47368	109.723	42.1757	-72.7	74.66				2.64886	2.75351	2.55378
1622.DP.2.3B	Free-living	Sediment (non-saline)	973	1581.41	8.51183	120.551	42.1757	-72.7	74.66				1.08676	0.801403	1.24248
1622.DP.21.22A.1	Free-living	Sediment (non-saline)	246	465.294	4.69228	32.5306	42.1757	-72.7	74.66				1.74146	1.44346	0.978551
1622.DP.21.22A.2	Free-living	Sediment (non-saline)	419	462.775	7.55812	53.9737	42.1757	-72.7	74.66				2.4552	2.37457	2.23698
1622.DP.21.22B	Free-living	Sediment (non-saline)	1325	2200.6	9.11579	144.96	42.1757	-72.7	74.66				2.94192	2.60454	2.92239
1622.DP.41.42A.1	Free-living	Sediment (non-saline)	255	426.167	5.11538	33.3768	42.1757	-72.7	74.66				1.567	1.21756	0.835948
1622.DP.41.42A.2	Free-living	Sediment (non-saline)	1074	1596.63	8.71367	126.208	42.1757	-72.7	74.66				1.73261	1.12675	2.29711
1622.DP.41.42B	Free-living	Sediment (non-saline)	1166	1883.74	8.77598	126.041	42.1757	-72.7	74.66				2.18492	2.20732	2.14318
1622.DP.5.6A.1	Free-living	Sediment (non-saline)	325	566.029	5.1786	37.2065	42.1757	-72.7	74.66				2.22501	2.2194	1.52297
1622.DP.5.6B	Free-living	Sediment (non-saline)	1026	1458.03	8.31204	110.877	42.1757	-72.7	74.66				2.28953	2.41952	2.23084
1622.DP.51.52A.1	Free-living	Sediment (non-saline)	230	321	4.88264	27.6514	42.1757	-72.7	74.66				1.07568	0.939056	1.06649
1622.DP.51.52A.2	Free-living	Sediment (non-saline)	1392	2540.02	9.42335	157.194	42.1757	-72.7	74.66				2.40737	2.11255	2.57221
1622.DP.51.52B	Free-living	Sediment (non-saline)	1258	2043.36	9.06656	139.02	42.1757	-72.7	74.66				1.19668	1.10657	2.23049
1622.DP.70.71A.1	Free-living	Sediment (non-saline)	285	543.973	5.31202	37.0635	42.1757	-72.7	74.66				1.55851	1.42325	1.56592
1622.DP.70.71A.2	Free-living	Sediment (non-saline)	989	1393.03	8.73985	113.879	42.1757	-72.7	74.66				2.25874	1.68831	2.19192
1622.DP.70.71B	Free-living	Sediment (non-saline)	1143	1771.9	8.91447	131.375	42.1757	-72.7	74.66				0.524566	0.819174	1.6976
1622.DP.80.81A.1	Free-living	Sediment (non-saline)	419	645.048	6.21244	47.5457	42.1757	-72.7	74.66				1.60812	1.63279	1.32651
1622.DP.80.81A.2	Free-living	Sediment (non-saline)	1071	1785.96	8.72517	129.714	42.1757	-72.7	74.66				1.87068	1.50283	1.71853
1622.DP.91.92A.1	Free-living	Sediment (non-saline)	371	603.055	6.06244	44.0907	42.1757	-72.7	74.66				1.80262	2.16867	1.24284
1622.DP.91.92A.2	Free-living	Sediment (non-saline)	964	1607.79	8.43325	116.273	42.1757	-72.7	74.66				1.03489	0.630522	2.01707
1622.DP.91.92B	Free-living	Sediment (non-saline)	1116	1670.48	8.83277	127.446	42.1757	-72.7	74.66				0.994883	1.30168	1.43323
1622.PP.101.102A	Free-living	Sediment (non-saline)	444	700.164	6.62764	50.0567	42.3084	-71.3412	0				1.75366	2.14238	1.77805
1622.PP.101.102B	Free-living	Sediment (non-saline)	483	773.514	6.05464	51.4544	42.3084	-71.3412	0				2.11161	2.04222	1.36578
1622.PP.11.12A	Free-living	Sediment (non-saline)	869	1319.52	8.2906	107.324	42.3084	-71.3412	0				0.769362	0.703876	0.597571
1622.PP.11.12B	Free-living	Sediment (non-saline)	374	575.905	5.59542	46.0472	42.3084	-71.3412	0				2.10363	2.41499	2.24599
1622.PP.112.113A	Free-living	Sediment (non-saline)	344	721.438	5.52222	48.1185	42.3084	-71.3412	0				1.4985	1.28037	1.78235
1622.PP.112.113B	Free-living	Sediment (non-saline)	250	562.386	3.24686	37.0546	42.3084	-71.3412	0				1.46657	1.31541	1.41645
1622.PP.15.16A	Free-living	Sediment (non-saline)	1022	1862.51	8.70377	130.959	42.3084	-71.3412	0				1.60589	1.27985	1.26459
1622.PP.15.16B	Free-living	Sediment (non-saline)	348	656.349	5.60117	41.5622	42.3084	-71.3412	0				1.77164	2.33548	1.83803
1622.PP.2.3A	Free-living	Sediment (non-saline)	955	1609.1	8.46155	113.264	42.3084	-71.3412	0				1.68991	2.02985	2.2863
1622.PP.2.3B	Free-living	Sediment (non-saline)	258	376.895	5.13825	31.3617	42.3084	-71.3412	0				1.30331	2.08612	1.50541
1622.PP.21.22A	Free-living	Sediment (non-saline)	1019	1755.8	8.61138	123.44	42.3084	-71.3412	0				1.01296	0.206192	2.03971
1622.PP.21.22B	Free-living	Sediment (non-saline)	290	574.167	5.11875	37.5589	42.3084	-71.3412	0				1.75535	2.30413	1.97938
1622.PP.31.32A	Free-living	Sediment (non-saline)	1063	1612.04	8.4706	119.567	42.3084	-71.3412	0				1.86053	1.29089	2.20022
1622.PP.31.32B	Free-living	Sediment (non-saline)	222	353.872	4.58776	31.4071	42.3084	-71.3412	0				1.93156	2.07127	1.23303
1622.PP.5.6A	Free-living	Sediment (non-saline)	820	1259.33	8.09281	97.8638	42.3084	-71.3412	0				1.34919	1.42816	1.99672
1622.PP.5.6B	Free-living	Sediment (non-saline)	299	559.304	5.7044	41.6005	42.3084	-71.3412	0				1.39958	2.02014	1.41196
1622.PP.51.52A	Free-living	Sediment (non-saline)	931	1278.37	8.39472	106.237	42.3084	-71.3412	0				2.1568	2.52692	2.22401
1622.PP.51.52B	Free-living	Sediment (non-saline)	135	209.111	4.49769	21.1789	42.3084	-71.3412	0				1.36364	1.33476	1.05127
1622.PP.61.62A	Free-living	Sediment (non-saline)	1080	1881.32	8.57727	124.207	42.3084	-71.3412	0				2.82592	2.91919	2.64055
1622.PP.61.62B	Free-living	Sediment (non-saline)	195	266.773	4.66047	24.3187	42.3084	-71.3412	0				0.927013	1.19224	1.64095
1622.PP.71.72A	Free-living	Sediment (non-saline)	1081	1806.92	8.50537	121.219	42.3084	-71.3412	0				2.51857	2.74318	2.36127
1622.PP.71.72B	Free-living	Sediment (non-saline)	67	108.429	3.34252	13.2809	42.3084	-71.3412	0				0.681337	1.10734	0.381143
1622.PP.81.82A	Free-living	Sediment (non-saline)	1034	1738.28	8.39776	113.633	42.3084	-71.3412	0				2.51372	2.62032	2.50012
1622.PP.81.82B	Free-living	Sediment (non-saline)	127	211.5	2.98786	18.0793	42.3084	-71.3412	0				0.881363	0.791495	0.559962
1622.PP.91.92A	Free-living	Sediment (non-saline)	274	386.766	5.27892	34.7693	42.3084	-71.3412	0				2.0391	2.1274	1.77305
1622.PP.91.92B	Free-living	Sediment (non-saline)	211	239.333	5.35375	27.3231	42.3084	-71.3412	0				1.17516	1.22504	1.12462
1622.UPMain.0.1	Free-living	Sediment (non-saline)	1332	2064.22	8.71709	127.053	42.06	-71.3776	92.58				3.15521	2.65415	3.07451
1622.UPMain.1.2	Free-living	Sediment (non-saline)	1195	2059.3	8.42529	111.924	42.06	-71.3776	92.58				2.80608	2.36198	2.63523
1622.UPMain.10.11A	Free-living	Sediment (non-saline)	1573	2891.72	9.25656	160.061	42.06	-71.3776	92.58				2.88233	2.40766	2.66149
1622.UPMain.10.11B	Free-living	Sediment (non-saline)	1550	2833.07	9.35348	159.341	42.06	-71.3776	92.58				2.76551	2.56031	2.07545
1622.UPMain.100.101A	Free-living	Sediment (non-saline)	1295	2261.51	9.17819	157.851	42.06	-71.3776	92.58				1.12193	0.723399	1.66837
1622.UPMain.100.101B	Free-living	Sediment (non-saline)	383	908.769	5.57941	48.0313	42.06	-71.3776	92.58				2.1525	2.49177	1.9446
1622.UPMain.101.102A	Free-living	Sediment (non-saline)	1384	2682.78	9.21771	164.404	42.06	-71.3776	92.58				1.40076	1.78147	2.0094
1622.UPMain.101.102B	Free-living	Sediment (non-saline)	245	558.1	4.72719	30.7529	42.06	-71.3776	92.58				1.49457	1.42811	0.89461
1622.UPMain.102.103A	Free-living	Sediment (non-saline)	1275	2220.5	9.1627	150.47	42.06	-71.3776	92.58				1.1374	0.524282	1.12675
1622.UPMain.102.103B	Free-living	Sediment (non-saline)	390	786.75	5.65773	50.8822	42.06	-71.3776	92.58				1.76373	1.95064	2.02202
1622.UPMain.103.104A	Free-living	Sediment (non-saline)	1137	1735.33	8.91698	140.145	42.06	-71.3776	92.58				1.40976	0.71466	1.67238
1622.UPMain.103.104B	Free-living	Sediment (non-saline)	506	888.182	5.52667	55.4362	42.06	-71.3776	92.58				0.672856	2.05737	0.478881
1622.UPMain.104.105	Free-living	Sediment (non-saline)	1252	2089.8	8.98204	150.016	42.06	-71.3776	92.58				1.38891	0.590432	1.4411
1622.UPMain.105.106A	Free-living	Sediment (non-saline)	1288	2470.77	9.19179	153.405	42.06	-71.3776	92.58				1.01788	0.734756	1.1507
1622.UPMain.105.106B	Free-living	Sediment (non-saline)	267	653.886	4.99253	34.9564	42.06	-71.3776	92.58				0.961742	1.23196	2.06615
1622.UPMain.106.107A	Free-living	Sediment (non-saline)	1259	2289.8	9.09686	150.764	42.06	-71.3776	92.58				0.810688	0.405293	1.27814
1622.UPMain.106.107B	Free-living	Sediment (non-saline)	162	285.125	4.19078	23.2323	42.06	-71.3776	92.58				1.37897	1.33176	1.09462
1622.UPMain.107.108A	Free-living	Sediment (non-saline)	1174	2226.28	9.03943	148.623	42.06	-71.3776	92.58				0.637315	0.184907	0.860475
1622.UPMain.107.108B	Free-living	Sediment (non-saline)	213	475.032	4.33493	30.8495	42.06	-71.3776	92.58				0.574902	0.862403	0.0960429
1622.UPMain.108.109A	Free-living	Sediment (non-saline)	1185	2170.91	9.08067	155.318	42.06	-71.3776	92.58				1.3388	0.932185	1.69485
1622.UPMain.108.109B	Free-living	Sediment (non-saline)	312	602.162	5.33026	37.8264	42.06	-71.3776	92.58				1.81161	2.11043	1.73334
1622.UPMain.109.110A	Free-living	Sediment (non-saline)	1223	2242.8	9.00656	148.303	42.06	-71.3776	92.58				1.24231	1.18425	1.22098
1622.UPMain.109.110B	Free-living	Sediment (non-saline)	407	921.143	5.63351	52.5574	42.06	-71.3776	92.58				1.76284	1.8349	1.76992
1622.UPMain.11.12A	Free-living	Sediment (non-saline)	1529	3053.75	9.22501	159.303	42.06	-71.3776	92.58				2.63596	2.35844	2.32216
1622.UPMain.11.12B	Free-living	Sediment (non-saline)	1625	3111.23	9.4844	166.366	42.06	-71.3776	92.58				2.43805	2.62939	2.3382
1622.UPMain.110.111	Free-living	Sediment (non-saline)	1177	1827.6	8.84747	133.261	42.06	-71.3776	92.58				0.815833	0.445994	1.27891
1622.UPMain.111.112	Free-living	Sediment (non-saline)	1193	1919.15	8.95236	148.245	42.06	-71.3776	92.58				1.04762	0.787741	1.65385
1622.UPMain.112.113	Free-living	Sediment (non-saline)	1223	2032.41	9.05941	148.984	42.06	-71.3776	92.58				0.146614	0.196694	0.845449
1622.UPMain.113.114	Free-living	Sediment (non-saline)	1185	1933.07	8.99835	143.173	42.06	-71.3776	92.58				1.16191	0.59187	1.74382
1622.UPMain.114.115	Free-living	Sediment (non-saline)	1178	1953.92	8.97417	141.605	42.06	-71.3776	92.58				1.04977	1.2385	1.3999
1622.UPMain.115.116	Free-living	Sediment (non-saline)	1153	1932.43	8.78486	138.775	42.06	-71.3776	92.58				0.539219	0.51958	0.992927
1622.UPMain.116.117	Free-living	Sediment (non-saline)	1034	1474.4	8.97678	127.728	42.06	-71.3776	92.58				1.34046	1.16462	1.74337
1622.UPMain.117.118	Free-living	Sediment (non-saline)	1122	1801.36	8.80883	137.275	42.06	-71.3776	92.58				0.858872	1.00065	0.896179
1622.UPMain.118.119	Free-living	Sediment (non-saline)	965	1280.21	8.66489	116.117	42.06	-71.3776	92.58				0.616821	1.24067	1.98851
1622.UPMain.119.120	Free-living	Sediment (non-saline)	999	1526.07	8.54042	122.281	42.06	-71.3776	92.58				0.444004	0.339322	1.1724
1622.UPMain.12.13A	Free-living	Sediment (non-saline)	1665	3119.7	9.4246	174.445	42.06	-71.3776	92.58				2.76854	2.49234	2.6369
1622.UPMain.12.13B	Free-living	Sediment (non-saline)	1581	3106.96	9.41229	170.958	42.06	-71.3776	92.58				2.5823	2.55356	2.56318
1622.UPMain.120.121	Free-living	Sediment (non-saline)	378	649.245	6.29163	48.0758	42.06	-71.3776	92.58				2.23849	2.08566	1.65848
1622.UPMain.121.122A	Free-living	Sediment (non-saline)	1153	1910.35	8.93765	141.448	42.06	-71.3776	92.58				1.05451	0.831784	0.948487
1622.UPMain.121.122B	Free-living	Sediment (non-saline)	360	907	5.34104	49.1005	42.06	-71.3776	92.58				1.99079	2.19239	1.95137
1622.UPMain.122.123A	Free-living	Sediment (non-saline)	1066	1582.95	8.72303	128.534	42.06	-71.3776	92.58				1.36478	1.47169	1.69291
1622.UPMain.122.123B	Free-living	Sediment (non-saline)	325	613.538	5.79739	42.8436	42.06	-71.3776	92.58				1.9117	2.24212	0.994205
1622.UPMain.123.124A	Free-living	Sediment (non-saline)	1096	1715.91	8.70064	128.478	42.06	-71.3776	92.58				1.80265	1.01263	1.76156
1622.UPMain.123.124B	Free-living	Sediment (non-saline)	307	591.026	5.15319	39.1786	42.06	-71.3776	92.58				1.59634	1.71886	1.57396
1622.UPMain.124.125A	Free-living	Sediment (non-saline)	1105	1776.41	8.86229	138.115	42.06	-71.3776	92.58				1.07454	0.948031	1.76605
1622.UPMain.124.125B	Free-living	Sediment (non-saline)	383	619.542	4.41291	50.6371	42.06	-71.3776	92.58				0.621894	0.966215	0.176766
1622.UPMain.125.126A	Free-living	Sediment (non-saline)	1072	1745.62	8.63484	132.003	42.06	-71.3776	92.58				0.622114	0.99264	1.01735
1622.UPMain.125.126B	Free-living	Sediment (non-saline)	425	745.812	5.34819	58.3789	42.06	-71.3776	92.58				1.46397	1.81022	1.40229
1622.UPMain.126.127A	Free-living	Sediment (non-saline)	1135	1884.92	8.85706	140.17	42.06	-71.3776	92.58				1.06363	0.69971	1.65078
1622.UPMain.126.127B	Free-living	Sediment (non-saline)	418	823.25	5.8737	55.7011	42.06	-71.3776	92.58				1.32994	1.16511	1.44927
1622.UPMain.127.128	Free-living	Sediment (non-saline)	360	676.053	4.85949	46.9065	42.06	-71.3776	92.58				1.64833	2.13641	1.46129
1622.UPMain.128.129A	Free-living	Sediment (non-saline)	978	1467.62	8.51733	119.203	42.06	-71.3776	92.58				0.785083	0.189762	1.28163
1622.UPMain.128.129B	Free-living	Sediment (non-saline)	385	653.672	5.73489	51.5206	42.06	-71.3776	92.58				1.8129	2.28665	2.07434
1622.UPMain.13.14A	Free-living	Sediment (non-saline)	1554	2740.42	9.41426	161.28	42.06	-71.3776	92.58				2.69937	2.72689	2.78131
1622.UPMain.13.14B	Free-living	Sediment (non-saline)	1633	2885.55	9.50994	167.327	42.06	-71.3776	92.58				2.41954	2.18436	1.96698
1622.UPMain.130.131	Free-living	Sediment (non-saline)	1076	1535.89	8.6736	128.024	42.06	-71.3776	92.58				1.37863	1.42743	1.59556
1622.UPMain.131.132	Free-living	Sediment (non-saline)	985	1480.84	8.53154	120.588	42.06	-71.3776	92.58				0.827617	0.540542	1.34894
1622.UPMain.132.133	Free-living	Sediment (non-saline)	1005	1495.38	8.60314	119.782	42.06	-71.3776	92.58				0.693128	0.384543	1.14901
1622.UPMain.133.134	Free-living	Sediment (non-saline)	953	1682.93	8.4979	122.91	42.06	-71.3776	92.58				0.895425	0.763819	1.77176
1622.UPMain.134.135	Free-living	Sediment (non-saline)	924	1540.99	8.42495	115.806	42.06	-71.3776	92.58				1.19544	0.825613	1.61987
1622.UPMain.135.136	Free-living	Sediment (non-saline)	948	1450.28	8.50174	119.816	42.06	-71.3776	92.58				1.62525	1.06584	1.5565
1622.UPMain.136.137	Free-living	Sediment (non-saline)	941	1596.47	8.3566	113.261	42.06	-71.3776	92.58				0.512139	0.317974	1.06187
1622.UPMain.137.138	Free-living	Sediment (non-saline)	968	1498.36	8.4301	114.861	42.06	-71.3776	92.58				2.01381	1.51907	1.7492
1622.UPMain.138.139	Free-living	Sediment (non-saline)	930	1481.16	8.3067	109.414	42.06	-71.3776	92.58				0.711392	0.66615	1.67059
1622.UPMain.139.140	Free-living	Sediment (non-saline)	908	1508.92	8.34783	111.662	42.06	-71.3776	92.58				0.222882	0.617763	0.986592
1622.UPMain.14.15A	Free-living	Sediment (non-saline)	1616	3300.88	9.45597	167.869	42.06	-71.3776	92.58				2.67345	2.85936	2.50882
1622.UPMain.14.15B	Free-living	Sediment (non-saline)	1661	3179.32	9.56885	167.153	42.06	-71.3776	92.58				2.33002	2.49525	2.30612
1622.UPMain.15.16A	Free-living	Sediment (non-saline)	1621	3327.03	9.4359	171.107	42.06	-71.3776	92.58				2.67387	2.55031	2.579
1622.UPMain.15.16B	Free-living	Sediment (non-saline)	1691	3304.47	9.51875	171.778	42.06	-71.3776	92.58				2.63758	2.33499	2.70949
1622.UPMain.16.17A	Free-living	Sediment (non-saline)	1618	2810.88	9.61692	177.087	42.06	-71.3776	92.58				3.08104	2.54467	2.92516
1622.UPMain.16.17B	Free-living	Sediment (non-saline)	1609	2925.64	9.52437	170.806	42.06	-71.3776	92.58				2.7723	2.85009	2.45213
1622.UPMain.17.18A	Free-living	Sediment (non-saline)	1600	3317.4	9.4002	170.1	42.06	-71.3776	92.58				2.3299	2.5054	2.66552
1622.UPMain.17.18B	Free-living	Sediment (non-saline)	1637	3078.52	9.60324	170.215	42.06	-71.3776	92.58				2.72175	2.4351	2.53826
1622.UPMain.18.19A	Free-living	Sediment (non-saline)	790	882.664	8.88462	90.2731	42.06	-71.3776	92.58				2.34801	2.15157	2.48585
1622.UPMain.18.19B	Free-living	Sediment (non-saline)	1710	3092.01	9.63462	182.385	42.06	-71.3776	92.58				2.11487	2.18448	2.64849
1622.UPMain.19.20A	Free-living	Sediment (non-saline)	1580	2998.68	9.4335	167.732	42.06	-71.3776	92.58				2.77259	2.45771	2.86864
1622.UPMain.19.20B	Free-living	Sediment (non-saline)	1600	2888.74	9.51259	169.109	42.06	-71.3776	92.58				2.42118	2.64124	2.63536
1622.UPMain.2.3	Free-living	Sediment (non-saline)	1321	2234.11	8.80776	122.357	42.06	-71.3776	92.58				3.00047	2.54316	2.72449
1622.UPMain.20.21	Free-living	Sediment (non-saline)	1722	3235.72	9.75055	180.827	42.06	-71.3776	92.58				2.18712	2.50996	2.62376
1622.UPMain.21.22	Free-living	Sediment (non-saline)	1656	3325.54	9.56574	180.069	42.06	-71.3776	92.58				2.25028	1.99546	2.5262
1622.UPMain.22.23	Free-living	Sediment (non-saline)	1770	3351.83	9.72722	182.893	42.06	-71.3776	92.58				2.19055	2.20748	2.61515
1622.UPMain.23.24	Free-living	Sediment (non-saline)	1712	3038.45	9.77853	185.544	42.06	-71.3776	92.58				1.75682	2.04961	2.54122
1622.UPMain.24.25	Free-living	Sediment (non-saline)	1689	3195.58	9.66038	176.76	42.06	-71.3776	92.58				2.19802	2.37196	2.47503
1622.UPMain.25.26	Free-living	Sediment (non-saline)	1733	3430.34	9.79204	189.84	42.06	-71.3776	92.58				2.51474	2.35884	2.65703
1622.UPMain.26.27A	Free-living	Sediment (non-saline)	1615	2789.76	9.56009	169.792	42.06	-71.3776	92.58				2.40692	2.26673	2.79948
1622.UPMain.26.27B	Free-living	Sediment (non-saline)	1666	2884.09	9.58584	173.239	42.06	-71.3776	92.58				2.1651	2.07479	2.47724
1622.UPMain.27.28	Free-living	Sediment (non-saline)	1785	3335.44	9.83962	183.662	42.06	-71.3776	92.58				2.59603	2.33773	2.69804
1622.UPMain.28.29A	Free-living	Sediment (non-saline)	1645	2918.92	9.58043	177.517	42.06	-71.3776	92.58				1.90654	1.89028	2.29449
1622.UPMain.28.29B	Free-living	Sediment (non-saline)	1622	2870.57	9.5618	179.974	42.06	-71.3776	92.58				1.63739	2.07991	2.41578
1622.UPMain.29.30A	Free-living	Sediment (non-saline)	1566	2850.34	9.43868	157.435	42.06	-71.3776	92.58				2.26391	2.63911	2.84555
1622.UPMain.29.30B	Free-living	Sediment (non-saline)	1645	3102.59	9.68398	172.53	42.06	-71.3776	92.58				2.84363	2.62634	2.96108
1622.UPMain.3.4	Free-living	Sediment (non-saline)	1381	2411.47	8.88085	124.857	42.06	-71.3776	92.58				3.17603	2.97367	3.18966
1622.UPMain.30.31A	Free-living	Sediment (non-saline)	1742	3432.2	9.6845	186.619	42.06	-71.3776	92.58				2.44509	2.31171	2.5511
1622.UPMain.31.32A	Free-living	Sediment (non-saline)	1666	3169.55	9.71829	180.393	42.06	-71.3776	92.58				2.5005	2.51866	2.71634
1622.UPMain.31.32B	Free-living	Sediment (non-saline)	1691	3265.89	9.78784	185.984	42.06	-71.3776	92.58				2.37135	2.07916	2.60429
1622.UPMain.32.33A	Free-living	Sediment (non-saline)	1747	3472.71	9.76241	193.095	42.06	-71.3776	92.58				2.13893	2.10951	2.33949
1622.UPMain.33.34A	Free-living	Sediment (non-saline)	1732	3493.96	9.70998	198.551	42.06	-71.3776	92.58				1.89043	1.62082	2.49134
1622.UPMain.34.35A	Free-living	Sediment (non-saline)	1726	3090.48	9.76715	188.208	42.06	-71.3776	92.58				2.60879	2.24972	2.62548
1622.UPMain.35.36A	Free-living	Sediment (non-saline)	1860	3238.12	9.89243	200.839	42.06	-71.3776	92.58				2.73238	2.47315	2.71699
1622.UPMain.36.37A	Free-living	Sediment (non-saline)	1724	2995.59	9.70473	188.199	42.06	-71.3776	92.58				2.22423	2.06499	2.0886
1622.UPMain.36.37B	Free-living	Sediment (non-saline)	1740	2931.6	9.84247	189.726	42.06	-71.3776	92.58				2.64852	2.18333	2.42944
1622.UPMain.37.38A	Free-living	Sediment (non-saline)	1722	3415.48	9.76912	195.693	42.06	-71.3776	92.58				2.85387	2.63579	2.64458
1622.UPMain.37.38B	Free-living	Sediment (non-saline)	1678	2910.56	9.65292	182.906	42.06	-71.3776	92.58				2.15972	1.22229	2.2769
1622.UPMain.38.39A	Free-living	Sediment (non-saline)	1710	3135.71	9.67986	185.664	42.06	-71.3776	92.58				2.55342	2.5893	2.56008
1622.UPMain.38.39B	Free-living	Sediment (non-saline)	323	503.347	5.23252	43.147	42.06	-71.3776	92.58				1.71509	1.90999	0.187894
1622.UPMain.39.40A	Free-living	Sediment (non-saline)	1733	3350.36	9.7082	188.508	42.06	-71.3776	92.58				2.53772	2.29872	2.53946
1622.UPMain.39.40B	Free-living	Sediment (non-saline)	1693	3250.26	9.77037	192.053	42.06	-71.3776	92.58				2.25218	1.86781	2.18014
1622.UPMain.4.5	Free-living	Sediment (non-saline)	1411	2410.94	8.95431	137.079	42.06	-71.3776	92.58				3.11472	2.61751	2.9286
1622.UPMain.40.41A	Free-living	Sediment (non-saline)	1721	3074.12	9.78693	189.527	42.06	-71.3776	92.58				2.50238	2.09772	2.49854
1622.UPMain.40.41B	Free-living	Sediment (non-saline)	1604	2537.81	9.66871	175.545	42.06	-71.3776	92.58				1.99119	1.43574	2.34033
1622.UPMain.41.42B	Free-living	Sediment (non-saline)	1635	2980.6	9.70569	184.088	42.06	-71.3776	92.58				2.35689	2.20595	2.62035
1622.UPMain.43.44	Free-living	Sediment (non-saline)	1793	3381.48	9.8806	188.67	42.06	-71.3776	92.58				2.58819	2.69868	2.73068
1622.UPMain.44.45	Free-living	Sediment (non-saline)	1807	3488.26	9.83155	191.489	42.06	-71.3776	92.58				2.67248	2.47432	2.61469
1622.UPMain.47.48	Free-living	Sediment (non-saline)	1615	2626.07	9.73269	169.71	42.06	-71.3776	92.58				2.47119	2.22714	2.61044
1622.UPMain.48.49	Free-living	Sediment (non-saline)	1667	2787.39	9.67933	187.819	42.06	-71.3776	92.58				2.18716	2.26573	2.72259
1622.UPMain.49.50	Free-living	Sediment (non-saline)	1595	2663.91	9.615	171.23	42.06	-71.3776	92.58				2.73152	2.32527	2.84054
1622.UPMain.5.6	Free-living	Sediment (non-saline)	1455	2673.98	9.12394	139.473	42.06	-71.3776	92.58				3.17336	2.68386	2.81205
1622.UPMain.51.52	Free-living	Sediment (non-saline)	1746	3068.04	9.85357	192.234	42.06	-71.3776	92.58				2.32495	2.09947	1.98079
1622.UPMain.52.53	Free-living	Sediment (non-saline)	1743	3225.89	9.77414	196.265	42.06	-71.3776	92.58				1.9322	1.9343	2.18889
1622.UPMain.53.54	Free-living	Sediment (non-saline)	1613	2844.09	9.58196	166.383	42.06	-71.3776	92.58				2.71794	2.58559	2.70292
1622.UPMain.54.55	Free-living	Sediment (non-saline)	1701	3017.56	9.7475	190.152	42.06	-71.3776	92.58				2.32961	2.26792	2.30645
1622.UPMain.55.56	Free-living	Sediment (non-saline)	1737	3407.87	9.81797	190.857	42.06	-71.3776	92.58				2.53338	2.37105	2.38981
1622.UPMain.56.57	Free-living	Sediment (non-saline)	1669	3290.88	9.69026	183.302	42.06	-71.3776	92.58				2.48236	1.87892	2.37552
1622.UPMain.57.58	Free-living	Sediment (non-saline)	1560	2929.4	9.6426	188.945	42.06	-71.3776	92.58				1.84549	1.44103	1.693
1622.UPMain.58.59	Free-living	Sediment (non-saline)	1656	2848.46	9.67742	185.093	42.06	-71.3776	92.58				2.36781	2.00492	2.35728
1622.UPMain.6.7	Free-living	Sediment (non-saline)	1446	2496.55	9.03468	138.394	42.06	-71.3776	92.58				3.06729	2.35019	2.65604
1622.UPMain.62.63	Free-living	Sediment (non-saline)	1450	2520.54	9.29177	157.619	42.06	-71.3776	92.58				2.01407	1.51245	2.18615
1622.UPMain.63.64	Free-living	Sediment (non-saline)	1441	2381.57	9.33619	157.677	42.06	-71.3776	92.58				1.63965	1.6065	1.5158
1622.UPMain.64.65	Free-living	Sediment (non-saline)	1401	2274.59	9.29623	150.831	42.06	-71.3776	92.58				2.10432	2.23873	1.96586
1622.UPMain.65.66	Free-living	Sediment (non-saline)	1626	2952.55	9.64217	180.405	42.06	-71.3776	92.58				2.53938	2.39918	2.29856
1622.UPMain.66.67	Free-living	Sediment (non-saline)	1527	2606.45	9.48279	174.285	42.06	-71.3776	92.58				1.94018	2.00861	1.83283
1622.UPMain.67.68	Free-living	Sediment (non-saline)	1412	2286.47	9.27567	160.11	42.06	-71.3776	92.58				1.49008	1.55546	2.07686
1622.UPMain.68.69	Free-living	Sediment (non-saline)	1380	2410.11	9.32949	157.94	42.06	-71.3776	92.58				1.69983	1.25889	1.34969
1622.UPMain.69.70	Free-living	Sediment (non-saline)	1629	2938.23	9.5769	176.962	42.06	-71.3776	92.58				2.51116	2.51415	2.44608
1622.UPMain.7.8	Free-living	Sediment (non-saline)	1561	2783.47	9.38038	157.978	42.06	-71.3776	92.58				2.61486	2.19852	2.3364
1622.UPMain.70.71	Free-living	Sediment (non-saline)	1569	2858.81	9.50649	182.962	42.06	-71.3776	92.58				1.91946	1.54435	2.43905
1622.UPMain.71.72	Free-living	Sediment (non-saline)	1660	2960.97	9.74072	181.81	42.06	-71.3776	92.58				2.22418	1.72748	2.02207
1622.UPMain.72.73	Free-living	Sediment (non-saline)	1627	2961.08	9.53056	184.218	42.06	-71.3776	92.58				2.39162	2.12014	2.21005
1622.UPMain.73.74	Free-living	Sediment (non-saline)	1467	2645.4	9.49935	167.558	42.06	-71.3776	92.58				1.72458	1.50829	2.2303
1622.UPMain.74.75	Free-living	Sediment (non-saline)	1327	2262.77	9.1026	153.54	42.06	-71.3776	92.58				0.992565	1.08686	1.41159
1622.UPMain.75.76	Free-living	Sediment (non-saline)	1408	2550.02	9.29326	154.865	42.06	-71.3776	92.58				1.28071	1.57537	1.53539
1622.UPMain.76.77	Free-living	Sediment (non-saline)	1337	2309.79	9.20131	156.562	42.06	-71.3776	92.58				1.62099	1.18265	2.03938
1622.UPMain.77.78	Free-living	Sediment (non-saline)	1590	2708.77	9.64858	170.718	42.06	-71.3776	92.58				2.32231	2.29528	2.06078
1622.UPMain.78.79	Free-living	Sediment (non-saline)	1488	2716.67	9.46781	173.201	42.06	-71.3776	92.58				2.12215	1.93482	2.17598
1622.UPMain.79.80	Free-living	Sediment (non-saline)	1630	2767.25	9.68777	187.812	42.06	-71.3776	92.58				2.23792	1.56621	2.37673
1622.UPMain.8.9	Free-living	Sediment (non-saline)	1379	2125.71	9.19586	132.452	42.06	-71.3776	92.58				2.65671	2.24213	2.49267
1622.UPMain.80.81	Free-living	Sediment (non-saline)	1369	2367.1	9.32008	164.461	42.06	-71.3776	92.58				1.40011	1.05391	1.19726
1622.UPMain.81.82	Free-living	Sediment (non-saline)	1455	2447.93	9.36958	167.172	42.06	-71.3776	92.58				1.46311	1.67647	1.96663
1622.UPMain.82.83	Free-living	Sediment (non-saline)	1358	2566.74	9.2878	160.705	42.06	-71.3776	92.58				1.42121	1.24842	0.72463
1622.UPMain.83.84	Free-living	Sediment (non-saline)	1588	2993.4	9.43583	177.715	42.06	-71.3776	92.58				1.18498	1.25917	1.6137
1622.UPMain.84.85	Free-living	Sediment (non-saline)	1386	2462.46	9.2275	156.705	42.06	-71.3776	92.58				1.37575	0.868283	0.971719
1622.UPMain.85.86	Free-living	Sediment (non-saline)	1468	2773.55	9.31585	171.727	42.06	-71.3776	92.58				1.91877	0.941	1.70158
1622.UPMain.86.87	Free-living	Sediment (non-saline)	1442	2608.13	9.48026	172.102	42.06	-71.3776	92.58				1.5228	1.1446	0.9021
1622.UPMain.87.88	Free-living	Sediment (non-saline)	1306	2345.51	9.12297	151.81	42.06	-71.3776	92.58				0.919779	0	0.942033
1622.UPMain.88.89	Free-living	Sediment (non-saline)	1459	2346.14	9.37031	168.923	42.06	-71.3776	92.58				1.46527	1.01724	1.70533
1622.UPMain.89.90	Free-living	Sediment (non-saline)	1440	2582.68	9.36442	167.127	42.06	-71.3776	92.58				1.23134	0.679803	1.50244
1622.UPMain.9.10	Free-living	Sediment (non-saline)	1556	2839.98	9.34699	153.385	42.06	-71.3776	92.58				2.67759	2.37689	2.46349
1622.UPMain.90.91	Free-living	Sediment (non-saline)	1331	2477.5	9.21618	162.67	42.06	-71.3776	92.58				1.0928	0.730991	0.937828
1622.UPMain.91.92	Free-living	Sediment (non-saline)	1360	2550.88	9.20374	167.661	42.06	-71.3776	92.58				1.21369	0.908597	1.51081
1622.UPMain.92.93	Free-living	Sediment (non-saline)	1318	2313.32	9.24548	164.21	42.06	-71.3776	92.58				1.61525	1.24892	1.4638
1622.UPMain.93.94	Free-living	Sediment (non-saline)	1342	2308.69	9.23544	159.776	42.06	-71.3776	92.58				1.35086	0.874345	1.10028
1622.UPMain.94.95	Free-living	Sediment (non-saline)	1245	2305.14	9.21539	158.313	42.06	-71.3776	92.58				0.91199	0.286836	0.948973
1622.UPMain.95.96	Free-living	Sediment (non-saline)	1291	2093.4	9.13811	154.336	42.06	-71.3776	92.58				0.968935	0.62574	1.66337
1622.UPMain.96.97	Free-living	Sediment (non-saline)	1367	2354.09	9.23124	160.641	42.06	-71.3776	92.58				1.42403	1.04774	1.65172
1622.UPMain.97.98	Free-living	Sediment (non-saline)	1264	2131.89	9.10122	144.334	42.06	-71.3776	92.58				1.45828	0.782938	1.39178
1622.UPMain.99.100	Free-living	Sediment (non-saline)	1328	2060.51	9.19452	154.988	42.06	-71.3776	92.58				1.43529	1.1524	2.10287
1622.UPSub.0.1	Free-living	Sediment (non-saline)	1360	2353.83	8.93102	130.024	42.06	-71.3776	92.58				3.05771	2.76651	2.78233
1622.UPSub.1.2	Free-living	Sediment (non-saline)	1420	2656.19	9.02677	137.383	42.06	-71.3776	92.58				2.88954	2.51491	2.74274
1622.UPSub.10.11	Free-living	Sediment (non-saline)	1390	2270.13	9.25012	137.914	42.06	-71.3776	92.58				2.66006	2.29385	2.69213
1622.UPSub.100.101	Free-living	Sediment (non-saline)	1174	2016.34	8.98861	153.977	42.06	-71.3776	92.58				1.39604	1.04689	1.52366
1622.UPSub.101.102	Free-living	Sediment (non-saline)	1135	2079.8	8.89171	142.57	42.06	-71.3776	92.58				0.725632	0.271189	1.26449
1622.UPSub.102.103	Free-living	Sediment (non-saline)	1084	1753.62	8.82919	134.173	42.06	-71.3776	92.58				0.769762	0.436162	1.33232
1622.UPSub.103.104	Free-living	Sediment (non-saline)	1064	1943.55	8.78187	131.677	42.06	-71.3776	92.58				0.52629	0.348832	0.337985
1622.UPSub.104.105	Free-living	Sediment (non-saline)	1092	1906.02	8.77864	137.794	42.06	-71.3776	92.58				1.30664	0.666278	1.1385
1622.UPSub.105.106	Free-living	Sediment (non-saline)	1098	1724.62	8.7657	134.697	42.06	-71.3776	92.58				0.67786	0.686962	1.09599
1622.UPSub.106.107	Free-living	Sediment (non-saline)	1134	1897.52	8.82823	142.857	42.06	-71.3776	92.58				0.66261	0.446886	0.85958
1622.UPSub.107.108	Free-living	Sediment (non-saline)	1096	1789.35	8.84251	133.952	42.06	-71.3776	92.58				1.03841	0.544575	1.1352
1622.UPSub.108.109	Free-living	Sediment (non-saline)	1087	1807.02	8.83663	137.031	42.06	-71.3776	92.58				1.30509	0.941815	1.3937
1622.UPSub.109.110	Free-living	Sediment (non-saline)	1066	1725.37	8.66436	130.154	42.06	-71.3776	92.58				1.48297	0.429323	1.37406
1622.UPSub.11.12	Free-living	Sediment (non-saline)	1542	2771.64	9.48238	158.393	42.06	-71.3776	92.58				2.31456	2.18995	2.57497
1622.UPSub.111.112	Free-living	Sediment (non-saline)	1108	1651.86	8.84673	135.021	42.06	-71.3776	92.58				0.462072	1.16792	1.36105
1622.UPSub.12.13	Free-living	Sediment (non-saline)	1536	2678.06	9.25913	153.626	42.06	-71.3776	92.58				2.9232	2.30593	2.63408
1622.UPSub.121.122	Free-living	Sediment (non-saline)	1010	1605.15	8.63596	127.046	42.06	-71.3776	92.58				0.863471	0.643593	1.40194
1622.UPSub.13.14	Free-living	Sediment (non-saline)	1594	3055.19	9.5115	173.34	42.06	-71.3776	92.58				2.61936	2.47946	2.42051
1622.UPSub.14.15	Free-living	Sediment (non-saline)	1565	2860	9.48836	166.584	42.06	-71.3776	92.58				2.25978	2.55717	2.34666
1622.UPSub.141.142	Free-living	Sediment (non-saline)	792	1127.04	8.10217	98.7196	42.06	-71.3776	92.58				0.617574	0.751288	1.72125
1622.UPSub.15.16	Free-living	Sediment (non-saline)	1590	2930.61	9.43855	162.432	42.06	-71.3776	92.58				2.25125	2.55772	2.32433
1622.UPSub.151.152	Free-living	Sediment (non-saline)	796	1173.57	7.9584	94.7359	42.06	-71.3776	92.58				1.28306	1.0751	2.05397
1622.UPSub.16.17	Free-living	Sediment (non-saline)	1656	3020.5	9.60354	167.21	42.06	-71.3776	92.58				2.42559	2.46145	2.69383
1622.UPSub.161.162	Free-living	Sediment (non-saline)	697	1219.69	7.62199	92.2697	42.06	-71.3776	92.58				0.26824	1.09124	2.15967
1622.UPSub.17.18	Free-living	Sediment (non-saline)	1694	3036.36	9.72414	180.369	42.06	-71.3776	92.58				1.70932	2.26266	2.48743
1622.UPSub.171.172	Free-living	Sediment (non-saline)	707	1082.68	7.55939	85.5808	42.06	-71.3776	92.58				1.41043	1.17897	2.11633
1622.UPSub.18.19	Free-living	Sediment (non-saline)	1747	3301.45	9.75831	176.669	42.06	-71.3776	92.58				2.42882	2.55991	2.77823
1622.UPSub.19.20	Free-living	Sediment (non-saline)	1716	3098.47	9.72281	180.99	42.06	-71.3776	92.58				2.35173	2.69281	2.41865
1622.UPSub.191.192	Free-living	Sediment (non-saline)	680	1042.39	7.63102	86.8562	42.06	-71.3776	92.58				1.666	2.04152	2.6616
1622.UPSub.2.3	Free-living	Sediment (non-saline)	1373	2311.62	8.70642	135.582	42.06	-71.3776	92.58				3.11129	2.80715	2.97489
1622.UPSub.21.22	Free-living	Sediment (non-saline)	1697	3060.22	9.63993	181.77	42.06	-71.3776	92.58				2.17024	1.91131	2.6442
1622.UPSub.22.23	Free-living	Sediment (non-saline)	1634	2995.04	9.68293	177.048	42.06	-71.3776	92.58				1.01875	1.70634	1.77751
1622.UPSub.221.222A	Free-living	Sediment (non-saline)	632	1095.47	7.1078	77.0242	42.06	-71.3776	92.58				0.393094	0.825066	1.58812
1622.UPSub.221.222B	Free-living	Sediment (non-saline)	590	1017.57	7.14206	77.7874	42.06	-71.3776	92.58				0.870918	1.23171	1.82875
1622.UPSub.23.24	Free-living	Sediment (non-saline)	1776	3556.13	9.81079	193.486	42.06	-71.3776	92.58				1.65036	2.11257	2.28075
1622.UPSub.231.232A	Free-living	Sediment (non-saline)	553	921.867	7.19414	76.8401	42.06	-71.3776	92.58				0.577907	0.700173	1.13159
1622.UPSub.231.232B	Free-living	Sediment (non-saline)	582	865.03	7.16008	72.8505	42.06	-71.3776	92.58				0.783026	0.792613	1.74906
1622.UPSub.24.25	Free-living	Sediment (non-saline)	1685	3154.56	9.75196	188.696	42.06	-71.3776	92.58				1.18351	1.89055	2.33811
1622.UPSub.241.242A	Free-living	Sediment (non-saline)	618	889.691	7.21365	76.5901	42.06	-71.3776	92.58				0.447785	0.928512	1.50137
1622.UPSub.241.242B	Free-living	Sediment (non-saline)	614	1026.57	7.16129	74.9543	42.06	-71.3776	92.58				0.855449	1.08855	1.69232
1622.UPSub.25.26	Free-living	Sediment (non-saline)	1686	3160.68	9.75624	187.046	42.06	-71.3776	92.58				1.12086	1.88671	2.23016
1622.UPSub.251.252A	Free-living	Sediment (non-saline)	542	844.367	6.89216	71.2664	42.06	-71.3776	92.58				0.121019	0.559955	1.06764
1622.UPSub.251.252B	Free-living	Sediment (non-saline)	588	914.29	7.17224	75.09	42.06	-71.3776	92.58				0.274003	0.477257	1.13376
1622.UPSub.26.27	Free-living	Sediment (non-saline)	1681	3368.22	9.79287	189.365	42.06	-71.3776	92.58				1.41052	1.83069	2.43097
1622.UPSub.261.262A	Free-living	Sediment (non-saline)	582	784.028	7.0918	71.2575	42.06	-71.3776	92.58				0.160541	0.747424	1.44661
1622.UPSub.261.262B	Free-living	Sediment (non-saline)	551	899.4	6.97607	71.0572	42.06	-71.3776	92.58				0.286442	0.982013	1.3793
1622.UPSub.27.28	Free-living	Sediment (non-saline)	1676	3169.02	9.73117	181.886	42.06	-71.3776	92.58				1.47769	1.56239	1.81867
1622.UPSub.271.272A	Free-living	Sediment (non-saline)	525	821	6.69066	67.544	42.06	-71.3776	92.58				0.169145	0.435173	1.1996
1622.UPSub.271.272B	Free-living	Sediment (non-saline)	540	1007.1	6.63228	69.8823	42.06	-71.3776	92.58				1.04235	1.203	1.81335
1622.UPSub.28.29	Free-living	Sediment (non-saline)	1652	2804.05	9.58777	179.602	42.06	-71.3776	92.58				1.75776	1.73381	1.97107
1622.UPSub.3.4	Free-living	Sediment (non-saline)	1376	2377.58	8.94829	133.434	42.06	-71.3776	92.58				2.89646	2.51478	2.66992
1622.UPSub.30.31	Free-living	Sediment (non-saline)	1704	3187.96	9.71842	190.886	42.06	-71.3776	92.58				1.51551	1.51105	2.20083
1622.UPSub.31.32	Free-living	Sediment (non-saline)	1708	3355.24	9.71634	193.049	42.06	-71.3776	92.58				1.26541	1.62901	1.72157
1622.UPSub.32.33	Free-living	Sediment (non-saline)	1636	2882.12	9.69833	183.596	42.06	-71.3776	92.58				1.93435	1.8073	2.1761
1622.UPSub.35.36	Free-living	Sediment (non-saline)	1675	3088.5	9.74257	187.2	42.06	-71.3776	92.58				2.08057	1.87092	1.88459
1622.UPSub.36.37	Free-living	Sediment (non-saline)	1627	2916.92	9.77229	184.032	42.06	-71.3776	92.58				1.84872	1.96314	1.40085
1622.UPSub.37.38	Free-living	Sediment (non-saline)	1586	2929.76	9.62934	178.844	42.06	-71.3776	92.58				1.91493	1.31269	2.1626
1622.UPSub.38.39	Free-living	Sediment (non-saline)	1634	3002.11	9.78261	187.82	42.06	-71.3776	92.58				1.92278	2.15331	2.12193
1622.UPSub.39.40	Free-living	Sediment (non-saline)	1655	3128.72	9.6936	183.927	42.06	-71.3776	92.58				1.95378	1.46724	1.74156
1622.UPSub.4.5	Free-living	Sediment (non-saline)	1540	2700.18	9.24596	151.765	42.06	-71.3776	92.58				2.96618	2.78371	2.70841
1622.UPSub.40.41	Free-living	Sediment (non-saline)	1612	2780.61	9.60888	174.074	42.06	-71.3776	92.58				1.69944	1.56244	1.65745
1622.UPSub.41.42	Free-living	Sediment (non-saline)	1611	2821.07	9.67752	180.668	42.06	-71.3776	92.58				1.69133	1.20487	1.23857
1622.UPSub.42.43	Free-living	Sediment (non-saline)	1567	2983.13	9.6418	179.82	42.06	-71.3776	92.58				2.05573	1.72881	1.83277
1622.UPSub.43.44	Free-living	Sediment (non-saline)	1587	2983.28	9.64569	186.676	42.06	-71.3776	92.58				1.46418	1.12278	2.24182
1622.UPSub.45.46	Free-living	Sediment (non-saline)	1581	2974.34	9.60772	185.47	42.06	-71.3776	92.58				1.89079	1.43191	1.66444
1622.UPSub.46.47	Free-living	Sediment (non-saline)	1500	2425.38	9.51513	174.461	42.06	-71.3776	92.58				1.40386	1.5733	1.63128
1622.UPSub.47.48	Free-living	Sediment (non-saline)	1559	2758.2	9.54133	177.474	42.06	-71.3776	92.58				1.23231	1.06656	1.46392
1622.UPSub.48.49	Free-living	Sediment (non-saline)	1522	2664.84	9.57623	182.852	42.06	-71.3776	92.58				1.89482	1.74957	2.02575
1622.UPSub.49.50	Free-living	Sediment (non-saline)	1481	2423.22	9.48	173.488	42.06	-71.3776	92.58				1.83461	1.52691	1.69732
1622.UPSub.5.6	Free-living	Sediment (non-saline)	1501	2858.49	9.11019	150.118	42.06	-71.3776	92.58				2.94758	2.55226	2.3643
1622.UPSub.50.51	Free-living	Sediment (non-saline)	1490	2752.61	9.43602	174.256	42.06	-71.3776	92.58				1.67806	1.63811	2.08614
1622.UPSub.51.52	Free-living	Sediment (non-saline)	1469	2486.37	9.51031	173.694	42.06	-71.3776	92.58				1.6201	1.20965	1.5877
1622.UPSub.52.53	Free-living	Sediment (non-saline)	1542	2428.93	9.51138	180.527	42.06	-71.3776	92.58				0.937839	0.979971	1.44126
1622.UPSub.53.54	Free-living	Sediment (non-saline)	1473	2487.71	9.48883	175.48	42.06	-71.3776	92.58				0.783385	0.4667	1.76719
1622.UPSub.54.55	Free-living	Sediment (non-saline)	1466	2782.28	9.43316	168.956	42.06	-71.3776	92.58				1.21539	0.348832	0.893168
1622.UPSub.55.56	Free-living	Sediment (non-saline)	1426	2636.92	9.33281	165.475	42.06	-71.3776	92.58				1.0553	0.636776	1.28104
1622.UPSub.56.57	Free-living	Sediment (non-saline)	1463	2549.36	9.43997	172.12	42.06	-71.3776	92.58				1.48041	0.565358	1.48304
1622.UPSub.57.58	Free-living	Sediment (non-saline)	1405	2444.56	9.40747	170.5	42.06	-71.3776	92.58				1.37684	0.500402	1.22294
1622.UPSub.58.59	Free-living	Sediment (non-saline)	1417	2451.61	9.43034	166.143	42.06	-71.3776	92.58				1.32925	0.752321	1.32006
1622.UPSub.59.60	Free-living	Sediment (non-saline)	1373	2273.84	9.28481	158.487	42.06	-71.3776	92.58				1.35653	1.39774	1.66081
1622.UPSub.6.7	Free-living	Sediment (non-saline)	1540	2868.33	9.26294	152.616	42.06	-71.3776	92.58				3.09178	2.51647	2.40032
1622.UPSub.60.61	Free-living	Sediment (non-saline)	1301	2210.92	9.19713	148.226	42.06	-71.3776	92.58				1.02808	0.873957	1.90901
1622.UPSub.61.62	Free-living	Sediment (non-saline)	1439	2594.58	9.35907	165.962	42.06	-71.3776	92.58				1.48005	1.1399	1.58093
1622.UPSub.62.63	Free-living	Sediment (non-saline)	1360	2211.94	9.23352	161.77	42.06	-71.3776	92.58				1.45897	1.28473	1.34678
1622.UPSub.63.64	Free-living	Sediment (non-saline)	1288	2358.12	9.20597	156.935	42.06	-71.3776	92.58				1.24231	1.08816	1.27052
1622.UPSub.64.65	Free-living	Sediment (non-saline)	1359	2382.97	9.34528	164.554	42.06	-71.3776	92.58				1.19491	0.628776	1.09993
1622.UPSub.65.66	Free-living	Sediment (non-saline)	1338	2140.57	9.27792	147.873	42.06	-71.3776	92.58				1.28166	0.684507	1.53408
1622.UPSub.66.67	Free-living	Sediment (non-saline)	1342	2344	9.2096	154.394	42.06	-71.3776	92.58				1.60581	1.21516	1.7047
1622.UPSub.67.68	Free-living	Sediment (non-saline)	1316	2360.5	9.27318	153.6	42.06	-71.3776	92.58				1.13977	1.07882	1.62936
1622.UPSub.68.69	Free-living	Sediment (non-saline)	1329	2036.5	9.11483	146.345	42.06	-71.3776	92.58				0.962115	0.629322	1.19024
1622.UPSub.7.8	Free-living	Sediment (non-saline)	1462	2864.88	9.18985	148.18	42.06	-71.3776	92.58				2.89544	2.60608	2.41911
1622.UPSub.70.71	Free-living	Sediment (non-saline)	1331	2353.62	9.28351	159.374	42.06	-71.3776	92.58				0.946012	0.663435	1.70105
1622.UPSub.71.72	Free-living	Sediment (non-saline)	1301	2301.5	9.2066	153.102	42.06	-71.3776	92.58				1.3068	1.11425	1.33258
1622.UPSub.72.73	Free-living	Sediment (non-saline)	1294	2194.31	9.2152	148.363	42.06	-71.3776	92.58				1.02219	0.778625	0.874335
1622.UPSub.73.74	Free-living	Sediment (non-saline)	1266	2176.18	9.17391	152.09	42.06	-71.3776	92.58				0.842172	1.03295	1.36236
1622.UPSub.75.76	Free-living	Sediment (non-saline)	1288	2142.97	9.20187	150.685	42.06	-71.3776	92.58				0.926804	1.01583	1.63893
1622.UPSub.77.78	Free-living	Sediment (non-saline)	1271	2438.22	9.21482	158.462	42.06	-71.3776	92.58				1.02134	0.725242	0.757253
1622.UPSub.78.79	Free-living	Sediment (non-saline)	1288	2141.01	9.15977	153.188	42.06	-71.3776	92.58				0.539247	0.478024	1.61521
1622.UPSub.79.80	Free-living	Sediment (non-saline)	1282	2086.17	9.16537	151.392	42.06	-71.3776	92.58				1.20429	0.954378	1.29503
1622.UPSub.8.9	Free-living	Sediment (non-saline)	1527	2826.81	9.31628	160.246	42.06	-71.3776	92.58				2.522	2.20383	1.83608
1622.UPSub.80.81	Free-living	Sediment (non-saline)	1262	2063.16	9.06061	145.246	42.06	-71.3776	92.58				0.791541	0.475242	0.556872
1622.UPSub.81.82	Free-living	Sediment (non-saline)	1305	2224.63	9.23344	155.939	42.06	-71.3776	92.58				1.60265	1.76473	2.13115
1622.UPSub.82.83	Free-living	Sediment (non-saline)	1182	1889.88	9.01152	143.815	42.06	-71.3776	92.58				0.893256	0	1.04859
1622.UPSub.83.84	Free-living	Sediment (non-saline)	1208	2127.36	9.02328	150.009	42.06	-71.3776	92.58				0.603154	0.598107	1.41341
1622.UPSub.84.85	Free-living	Sediment (non-saline)	1310	2175.83	9.14492	160.399	42.06	-71.3776	92.58				1.21535	1.06409	1.80022
1622.UPSub.85.86	Free-living	Sediment (non-saline)	1204	2102.7	9.07937	149.598	42.06	-71.3776	92.58				0.84274	0	0.810922
1622.UPSub.86.87	Free-living	Sediment (non-saline)	1219	1818.39	9.14847	142.212	42.06	-71.3776	92.58				1.30156	1.12736	1.49581
1622.UPSub.87.88	Free-living	Sediment (non-saline)	1295	2183.49	9.1267	151.114	42.06	-71.3776	92.58				1.00262	0.794206	0.602974
1622.UPSub.88.89	Free-living	Sediment (non-saline)	1188	1865.39	8.99801	137.533	42.06	-71.3776	92.58				0.66165	0.46402	1.35648
1622.UPSub.89.90	Free-living	Sediment (non-saline)	1220	2040.71	9.03145	145.412	42.06	-71.3776	92.58				0.86323	0.434707	1.11019
1622.UPSub.9.10	Free-living	Sediment (non-saline)	1613	2703.56	9.30993	161.971	42.06	-71.3776	92.58				2.31986	2.15417	1.89946
1622.UPSub.90.91	Free-living	Sediment (non-saline)	1212	2123.67	9.02072	152.641	42.06	-71.3776	92.58				1.32154	0.636514	1.47601
1622.UPSub.91.92	Free-living	Sediment (non-saline)	1142	1938.06	8.9435	141.128	42.06	-71.3776	92.58				1.04563	1.16433	1.26376
1622.UPSub.92.93	Free-living	Sediment (non-saline)	1231	2214.07	9.11234	156.181	42.06	-71.3776	92.58				1.15729	1.10932	1.34857
1622.UPSub.93.94	Free-living	Sediment (non-saline)	1195	2101.51	9.04043	147.097	42.06	-71.3776	92.58				0.641191	0.488429	1.31793
1622.UPSub.94.95	Free-living	Sediment (non-saline)	1209	2212.33	9.13957	158.752	42.06	-71.3776	92.58				1.09544	1.00732	1.7803
1622.UPSub.95.96	Free-living	Sediment (non-saline)	1234	2053.05	9.11227	152.352	42.06	-71.3776	92.58				0.853001	0.445994	1.29497
1622.UPSub.96.97	Free-living	Sediment (non-saline)	1228	1941.48	9.00151	145.826	42.06	-71.3776	92.58				1.32373	1.33934	1.47895
1622.UPSub.97.98	Free-living	Sediment (non-saline)	1256	2002.48	9.18317	154.667	42.06	-71.3776	92.58				1.57304	1.03469	1.93734
1622.UPSub.98.99	Free-living	Sediment (non-saline)	1218	1971.12	9.03062	145.806	42.06	-71.3776	92.58				1.29786	1.42063	1.48904
1622.UPSub.99.100	Free-living	Sediment (non-saline)	1187	2150.31	9.06193	149.607	42.06	-71.3776	92.58				1.07883	0.735622	0.837848
1627.BGC	Free-living	Sediment (non-saline)	434	672.792	6.07602	54.5015	33.48	79.79	4167		8.16		2.35855	1.71864	1.43252
1627.GZC	Free-living	Sediment (non-saline)	206	270.714	4.72155	33.1661	30.65	82.14	4710		9.65		1.48548	1.36275	1.31188
1627.LC	Free-living	Sediment (non-saline)	338	424.109	6.07533	40.0142	29.21	87.4	4213		9.6		2.39077	1.74986	2.36851
1627.RWC	Free-living	Sediment (non-saline)	1224	1826.77	8.94436	116.33	29.45	96.79	3850		8.24		3.17886	2.60834	2.85531
1627.SMXC	Free-living	Sediment (non-saline)	960	1292.21	8.52595	98.2387	34.6	80.25	4975		8.04		3.16762	2.73241	2.9205
1883.2007.079.Crump.Artic.LTREB.main.lane1.NoIndex	Free-living	Sediment (non-saline)	1289	2218.57	8.97068	115.886	68.6256	-149.596	719				2.84208	3.14574	3.07951
1883.2007.08.Crump.Artic.LTREB.main.lane1.NoIndex	Free-living	Sediment (non-saline)	1082	1783.67	8.3509	107.568	68.6256	-149.596	719				2.53736	2.75733	3.03538
1883.2007.091.Crump.Artic.LTREB.main.lane1.NoIndex	Free-living	Sediment (non-saline)	1133	2053.23	8.44931	103.351	68.5858	-149.622	805				2.6733	2.65744	2.30045
1883.2007.092.Crump.Artic.LTREB.main.lane1.NoIndex	Free-living	Sediment (non-saline)	1162	2036.96	8.78671	97.0556	68.5858	-149.622	805				2.98566	2.5983	2.28322
1883.2007.1.Crump.Artic.LTREB.main.lane2.NoIndex	Free-living	Sediment (non-saline)	1148	1807.57	8.37133	100.789	68.5913	-149.612	775				2.46092	2.23234	1.99984
1883.2007.101.Crump.Artic.LTREB.main.lane2.NoIndex	Free-living	Sediment (non-saline)	1049	2112.63	8.34065	99.4205	68.5913	-149.612	775				2.6706	2.33902	2.03266
1883.2007.111.Crump.Artic.LTREB.main.lane2.NoIndex	Free-living	Sediment (non-saline)	1246	2223.17	8.73317	107.961	68.5969	-149.601	754				3.34061	3.04929	2.66125
1883.2007.112.Crump.Artic.LTREB.main.lane2.NoIndex	Free-living	Sediment (non-saline)	1316	2289.81	9.14429	116.888	68.5969	-149.601	754				2.85176	2.43894	2.23274
1883.2007.197.Crump.Artic.LTREB.main.lane2.NoIndex	Free-living	Sediment (non-saline)	1026	1228.9	8.78632	93.7372	68.5737	-149.537	808				3.52064	3.2297	3.27311
1883.2007.198.Crump.Artic.LTREB.main.lane2.NoIndex	Free-living	Sediment (non-saline)	1088	1868.08	8.55679	112.911	68.5737	-149.537	808				2.77687	2.8103	2.88716
1883.2007.213.Crump.Artic.LTREB.main.lane2.NoIndex	Free-living	Sediment (non-saline)	1390	2552.03	9.18132	120.275	68.6015	-149.579	760				3.08036	2.5643	2.75388
1883.2007.214.Crump.Artic.LTREB.main.lane2.NoIndex	Free-living	Sediment (non-saline)	1336	2229.85	9.20506	120.917	68.6015	-149.579	760				3.05681	2.62653	2.67568
1883.2007.224.Crump.Artic.LTREB.main.lane2.NoIndex	Free-living	Sediment (non-saline)	1478	2596.79	9.45984	137.818	68.6085	-149.588	744				2.88627	2.51164	2.20849
1883.2007.225.Crump.Artic.LTREB.main.lane2.NoIndex	Free-living	Sediment (non-saline)	1189	1969.45	9.1136	114.072	68.6085	-149.588	744				2.96083	2.61421	2.48026
1883.2007.235.Crump.Artic.LTREB.main.lane2.NoIndex	Free-living	Sediment (non-saline)	1450	2709.57	8.93755	136.112	68.5858	-149.622	805				3.07038	2.53386	2.792
1883.2007.236.Crump.Artic.LTREB.main.lane2.NoIndex	Free-living	Sediment (non-saline)	1403	2507.47	9.11977	128.332	68.5858	-149.622	805				2.83441	2.17906	2.27308
1883.2007.243.Crump.Artic.LTREB.main.lane2.NoIndex	Free-living	Sediment (non-saline)	1252	2347.25	8.62972	126.84	68.5913	-149.612	775				2.80654	3.08122	2.96735
1883.2007.244.Crump.Artic.LTREB.main.lane2.NoIndex	Free-living	Sediment (non-saline)	1420	2455.41	8.98827	132.702	68.5913	-149.612	775				2.6399	2.51558	2.09762
1883.2007.254.Crump.Artic.LTREB.main.lane2.NoIndex	Free-living	Sediment (non-saline)	1237	1648.56	9.22162	108.272	68.5969	-149.601	754				2.75385	2.28794	2.26851
1883.2007.255.Crump.Artic.LTREB.main.lane2.NoIndex	Free-living	Sediment (non-saline)	1319	2337.8	9.07123	119.692	68.5969	-149.601	754				2.97049	2.72758	2.55497
1883.2007.348.Crump.Artic.LTREB.main.lane2.NoIndex	Free-living	Sediment (non-saline)	983	1753.13	8.02634	100.414	68.5737	-149.537	808				3.1418	2.91306	2.80646
1883.2007.349.Crump.Artic.LTREB.main.lane2.NoIndex	Free-living	Sediment (non-saline)	1080	1774.09	8.46543	94.7656	68.5737	-149.537	808				2.49431	2.23347	2.40995
1883.2007.352.Crump.Artic.LTREB.main.lane2.NoIndex	Free-living	Sediment (non-saline)	1208	2348	8.70175	115.603	68.6015	-149.579	760				2.50478	1.96922	1.86811
1883.2007.353.Crump.Artic.LTREB.main.lane2.NoIndex	Free-living	Sediment (non-saline)	1301	2228.25	8.88448	112.617	68.6015	-149.579	760				2.57938	2.34471	2.17137
1883.2007.356.Crump.Artic.LTREB.main.lane2.NoIndex	Free-living	Sediment (non-saline)	1215	2054.9	8.78141	107.675	68.6085	-149.588	744				2.58354	1.79628	2.03945
1883.2007.357.Crump.Artic.LTREB.main.lane2.NoIndex	Free-living	Sediment (non-saline)	1313	2424.22	8.84621	109.816	68.6085	-149.588	744				2.63275	2.28255	2.42993
1883.2007.358.Crump.Artic.LTREB.main.lane2.NoIndex	Free-living	Sediment (non-saline)	1073	2034.97	7.11157	111.324	68.626	-149.599	719				2.82104	2.31708	2.23032
1883.2007.359.Crump.Artic.LTREB.main.lane2.NoIndex	Free-living	Sediment (non-saline)	970	1950.11	6.58148	107.256	68.626	-149.599	719				2.78056	2.18472	2.07711
1883.2007.36.Crump.Artic.LTREB.main.lane2.NoIndex	Free-living	Sediment (non-saline)	1128	2150.45	7.46776	120.062	68.626	-149.599	719				2.94988	2.35433	2.36257
1883.2007.361.Crump.Artic.LTREB.main.lane2.NoIndex	Free-living	Sediment (non-saline)	1197	2001.28	8.95047	122.972	68.63	-149.613	719				2.24333	1.81487	1.28094
1883.2007.362.Crump.Artic.LTREB.main.lane2.NoIndex	Free-living	Sediment (non-saline)	1159	1973.01	8.78858	122.336	68.63	-149.613	719				2.51517	2.03476	1.76083
1883.2007.363.Crump.Artic.LTREB.main.lane2.NoIndex	Free-living	Sediment (non-saline)	1216	1970.53	8.82811	122.948	68.63	-149.613	719				2.45084	1.93373	1.6263
1883.2007.364.Crump.Artic.LTREB.main.lane2.NoIndex	Free-living	Sediment (non-saline)	1290	2070.09	9.10495	134.128	68.6331	-149.628	719				2.72689	2.01596	2.06556
1883.2007.365.Crump.Artic.LTREB.main.lane2.NoIndex	Free-living	Sediment (non-saline)	1242	2057.22	8.96916	130.094	68.6331	-149.628	719				2.26541	1.67399	1.57552
1883.2007.366.Crump.Artic.LTREB.main.lane2.NoIndex	Free-living	Sediment (non-saline)	1215	2144.98	8.89858	127.141	68.6331	-149.628	719				2.56588	1.76887	1.79964
1883.2007.367.Crump.Artic.LTREB.main.lane2.NoIndex	Free-living	Sediment (non-saline)	1275	2178.08	8.92566	126.3	68.6332	-149.611	719				2.43669	1.84254	1.71644
1883.2007.368.Crump.Artic.LTREB.main.lane2.NoIndex	Free-living	Sediment (non-saline)	1259	2168.57	8.78117	123.539	68.6332	-149.611	719				2.19309	1.72629	1.67233
1883.2007.369.Crump.Artic.LTREB.main.lane2.NoIndex	Free-living	Sediment (non-saline)	1324	2243.84	8.94336	128.888	68.6332	-149.611	719				2.30502	1.89482	1.73583
1883.2007.37.Crump.Artic.LTREB.main.lane2.NoIndex	Free-living	Sediment (non-saline)	1253	2275.9	8.94164	126.18	68.6326	-149.601	719				2.27819	1.84324	1.72407
1883.2007.371.Crump.Artic.LTREB.main.lane2.NoIndex	Free-living	Sediment (non-saline)	1250	2221.39	8.8589	122.191	68.6326	-149.601	719				2.94939	2.21728	2.13227
1883.2007.372.Crump.Artic.LTREB.main.lane2.NoIndex	Free-living	Sediment (non-saline)	1218	2224.17	8.74071	123.932	68.6326	-149.601	719				2.60998	2.07175	2.06676
1883.2007.373.Crump.Artic.LTREB.main.lane2.NoIndex	Free-living	Sediment (non-saline)	1276	2543.61	8.66969	137.571	68.6386	-149.611	719				3.14207	2.5423	2.79701
1883.2007.374.Crump.Artic.LTREB.main.lane2.NoIndex	Free-living	Sediment (non-saline)	1221	2473.68	8.71575	139.482	68.6386	-149.611	719				3.15783	2.79372	2.87803
1883.2007.375.Crump.Artic.LTREB.main.lane2.NoIndex	Free-living	Sediment (non-saline)	1206	2202.5	8.45656	126.424	68.6386	-149.611	719				3.09031	2.67909	2.83092
1883.2007.376.Crump.Artic.LTREB.main.lane2.NoIndex	Free-living	Sediment (non-saline)	1106	2038.77	8.20291	115.546	68.6364	-149.595	719				2.8625	2.39004	2.55036
1883.2007.377.Crump.Artic.LTREB.main.lane2.NoIndex	Free-living	Sediment (non-saline)	1287	2305.09	8.76653	129.639	68.6364	-149.595	719				2.76258	2.18327	2.25997
1883.2007.378.Crump.Artic.LTREB.main.lane2.NoIndex	Free-living	Sediment (non-saline)	1268	2112.09	8.59033	124.826	68.6364	-149.595	719				2.8051	2.2725	2.25338
1883.2007.379.Crump.Artic.LTREB.main.lane2.NoIndex	Free-living	Sediment (non-saline)	1439	2821.72	8.94225	153.337	68.6399	-149.596	719				2.63783	2.60285	2.53117
1883.2007.38.Crump.Artic.LTREB.main.lane2.NoIndex	Free-living	Sediment (non-saline)	1388	2649.09	8.69376	147.641	68.6399	-149.596	719				2.68253	2.62058	2.5094
1883.2007.381.Crump.Artic.LTREB.main.lane2.NoIndex	Free-living	Sediment (non-saline)	1387	2557.18	8.86847	140.841	68.6399	-149.596	719				2.7824	2.80582	2.57199
1883.2008.086.Crump.Artic.LTREB.main.lane2.NoIndex	Free-living	Sediment (non-saline)	1065	1855.62	8.39211	99.0146	68.5737	-149.537	808				3.17788	2.94257	2.89143
1883.2008.087.Crump.Artic.LTREB.main.lane2.NoIndex	Free-living	Sediment (non-saline)	1204	2230.11	8.8245	110.622	68.5737	-149.537	808				3.21597	3.03088	2.92711
1883.2008.094.Crump.Artic.LTREB.main.lane2.NoIndex	Free-living	Sediment (non-saline)	1183	2188.55	8.90628	104.194	68.6015	-149.579	760				3.02776	2.71321	2.72185
1883.2008.095.Crump.Artic.LTREB.main.lane2.NoIndex	Free-living	Sediment (non-saline)	1168	2059.02	8.82765	101.174	68.6015	-149.579	760				2.93773	2.61741	2.49228
1883.2008.102.Crump.Artic.LTREB.main.lane2.NoIndex	Free-living	Sediment (non-saline)	1316	2440.64	8.85702	110.697	68.6085	-149.588	744				2.58233	2.61679	2.58978
1883.2008.103.Crump.Artic.LTREB.main.lane2.NoIndex	Free-living	Sediment (non-saline)	1252	2258.96	8.63198	106.279	68.6085	-149.588	744				2.10569	2.40557	2.50054
1883.2008.11.Crump.Artic.LTREB.main.lane2.NoIndex	Free-living	Sediment (non-saline)	1058	1753.99	8.41747	95.8392	68.5858	-149.622	805				2.51145	2.00288	1.95694
1883.2008.111.Crump.Artic.LTREB.main.lane2.NoIndex	Free-living	Sediment (non-saline)	1304	2335.06	8.93704	112.764	68.5858	-149.622	805				2.51805	1.8839	1.82893
1883.2008.116.Crump.Artic.LTREB.main.lane2.NoIndex	Free-living	Sediment (non-saline)	1114	1997.51	8.29639	99.0376	68.5913	-149.612	775				2.3876	2.08543	1.82364
1883.2008.117.Crump.Artic.LTREB.main.lane2.NoIndex	Free-living	Sediment (non-saline)	1140	2046.81	8.44514	102.818	68.5913	-149.612	775				2.63829	1.94167	1.82231
1883.2008.122.Crump.Artic.LTREB.main.lane2.NoIndex	Free-living	Sediment (non-saline)	1291	2249.49	8.80449	112.909	68.5969	-149.601	754				3.10525	2.8765	2.5187
1883.2008.123.Crump.Artic.LTREB.main.lane2.NoIndex	Free-living	Sediment (non-saline)	1162	1879.5	8.63649	107.213	68.5969	-149.601	754				2.17921	1.9731	2.00327
1883.2008.14.Crump.Artic.LTREB.main.lane2.NoIndex	Free-living	Sediment (non-saline)	1315	2345.51	8.88745	129.426	68.6326	-149.601	719				2.26595	1.77943	1.42996
1883.2008.141.Crump.Artic.LTREB.main.lane2.NoIndex	Free-living	Sediment (non-saline)	1297	2242.35	8.74746	124.54	68.6326	-149.601	719				2.20044	1.95476	1.73204
1883.2008.142.Crump.Artic.LTREB.main.lane2.NoIndex	Free-living	Sediment (non-saline)	1376	2897.55	8.99306	144.934	68.6364	-149.595	719				2.54374	2.45311	2.43673
1883.2008.143.Crump.Artic.LTREB.main.lane2.NoIndex	Free-living	Sediment (non-saline)	1263	2081.56	8.58196	136.894	68.6364	-149.595	719				2.16897	1.97225	1.98101
1883.2008.144.Crump.Artic.LTREB.main.lane2.NoIndex	Free-living	Sediment (non-saline)	1067	1725.29	8.26056	101.362	68.626	-149.599	719				2.56953	2.55455	2.33786
1883.2008.145.Crump.Artic.LTREB.main.lane2.NoIndex	Free-living	Sediment (non-saline)	1190	1970.1	8.4676	118.79	68.626	-149.599	719				2.51255	2.14741	2.07167
1883.2008.146.Crump.Artic.LTREB.main.lane2.NoIndex	Free-living	Sediment (non-saline)	1232	2568.58	8.59939	131.577	68.6399	-149.596	719				2.33527	2.29867	2.11276
1883.2008.147.Crump.Artic.LTREB.main.lane2.NoIndex	Free-living	Sediment (non-saline)	1244	2204.81	8.77008	130.491	68.6399	-149.596	719				2.50443	2.69975	2.26509
1883.2008.27.Crump.Artic.LTREB.main.lane2.NoIndex	Free-living	Sediment (non-saline)	1275	2507.97	8.87699	142.879	68.6326	-149.601	719				2.73551	2.67744	2.45748
1883.2008.271.Crump.Artic.LTREB.main.lane2.NoIndex	Free-living	Sediment (non-saline)	1206	2161.66	8.64243	129.074	68.6326	-149.601	719				1.91669	2.12026	1.88669
1883.2008.272.Crump.Artic.LTREB.main.lane2.NoIndex	Free-living	Sediment (non-saline)	1035	1636.41	8.46948	118.316	68.6364	-149.595	719				2.22277	2.00773	1.92179
1883.2008.273.Crump.Artic.LTREB.main.lane2.NoIndex	Free-living	Sediment (non-saline)	1132	2134.02	8.6109	120.802	68.6364	-149.595	719				2.30925	2.0211	1.89482
1883.2008.274.Crump.Artic.LTREB.main.lane2.NoIndex	Free-living	Sediment (non-saline)	1099	1991.22	8.40156	115.548	68.626	-149.599	719				2.70615	2.24558	2.36413
1883.2008.275.Crump.Artic.LTREB.main.lane2.NoIndex	Free-living	Sediment (non-saline)	1053	1745.6	8.28647	104.662	68.626	-149.599	719				2.79169	2.41948	2.30967
1883.2008.276.Crump.Artic.LTREB.main.lane2.NoIndex	Free-living	Sediment (non-saline)	1154	2227.48	7.98357	131.129	68.6399	-149.596	719				2.44122	2.46168	2.28817
1883.2008.277.Crump.Artic.LTREB.main.lane2.NoIndex	Free-living	Sediment (non-saline)	1180	2005.51	7.73892	120.387	68.6399	-149.596	719				2.67296	2.2337	2.42953
1883.2008.294.Crump.Artic.LTREB.main.lane2.NoIndex	Free-living	Sediment (non-saline)	1264	2266.36	8.75019	118.926	68.5737	-149.537	808				2.90743	3.09628	2.96327
1883.2008.295.Crump.Artic.LTREB.main.lane2.NoIndex	Free-living	Sediment (non-saline)	972	1482.22	8.45694	98.3832	68.5737	-149.537	808				2.80013	2.86086	2.7308
1883.2008.302.Crump.Artic.LTREB.main.lane2.NoIndex	Free-living	Sediment (non-saline)	1320	2293.81	9.17518	116.6	68.6015	-149.579	760				2.81827	2.78628	3.06296
1883.2008.303.Crump.Artic.LTREB.main.lane2.NoIndex	Free-living	Sediment (non-saline)	1116	1405.94	9.15567	104.038	68.6015	-149.579	760				2.83691	2.93999	2.72024
1883.2008.31.Crump.Artic.LTREB.main.lane2.NoIndex	Free-living	Sediment (non-saline)	1271	2207.05	9.09376	111.801	68.6085	-149.588	744				3.22366	2.84344	2.90877
1883.2008.311.Crump.Artic.LTREB.main.lane2.NoIndex	Free-living	Sediment (non-saline)	1181	2073.04	8.88482	95.3941	68.6085	-149.588	744				3.12157	2.94431	3.06363
1883.2008.329.Crump.Artic.LTREB.main.lane2.NoIndex	Free-living	Sediment (non-saline)	1122	2218.61	8.2346	99.133	68.5858	-149.622	805				2.43548	1.87659	1.85631
1883.2008.33.Crump.Artic.LTREB.main.lane2.NoIndex	Free-living	Sediment (non-saline)	1111	2157.7	8.39051	101.063	68.5858	-149.622	805				2.53439	2.15987	2.0378
1883.2008.335.Crump.Artic.LTREB.main.lane2.NoIndex	Free-living	Sediment (non-saline)	1243	2254.06	8.56309	118.027	68.5913	-149.612	775				2.19403	1.62709	1.40191
1883.2008.336.Crump.Artic.LTREB.main.lane2.NoIndex	Free-living	Sediment (non-saline)	1235	2004.27	8.70609	107.306	68.5913	-149.612	775				2.56999	1.85881	1.74232
1883.2008.341.Crump.Artic.LTREB.main.lane2.NoIndex	Free-living	Sediment (non-saline)	1185	2150.98	8.77003	108.244	68.5969	-149.601	754				2.47681	2.206	1.98239
1883.2008.342.Crump.Artic.LTREB.main.lane2.NoIndex	Free-living	Sediment (non-saline)	1147	2025.23	8.6486	96.5221	68.5969	-149.601	754				3.09066	2.51787	2.2657
1883.2008.409.Crump.Artic.LTREB.main.lane2.NoIndex	Free-living	Sediment (non-saline)	1575	2747.55	9.40828	144.077	68.4959	-149.602	938				2.69669	1.99316	2.26946
1883.2008.41.Crump.Artic.LTREB.main.lane2.NoIndex	Free-living	Sediment (non-saline)	1546	3326.11	9.43103	152.314	68.4959	-149.602	938				3.12494	2.3112	2.57075
1883.2008.423.Crump.Artic.LTREB.main.lane2.NoIndex	Free-living	Sediment (non-saline)	1589	2727.89	9.70314	136.35	68.8264	-149.758	592				3.49227	3.12557	3.02936
1883.2008.424.Crump.Artic.LTREB.main.lane2.NoIndex	Free-living	Sediment (non-saline)	1422	2389.47	9.31962	125.974	68.8264	-149.758	592				3.55283	2.95813	3.14036
1883.2008.425.Crump.Artic.LTREB.main.lane2.NoIndex	Free-living	Sediment (non-saline)	1513	2762.44	9.53149	139.281	68.8273	-149.75	592				3.64139	2.73394	3.32762
1883.2008.426.Crump.Artic.LTREB.main.lane2.NoIndex	Free-living	Sediment (non-saline)	1330	2446.85	9.20168	138.86	68.8273	-149.75	592				2.87281	2.5272	2.62281
1883.2008.433.Crump.Artic.LTREB.main.lane2.NoIndex	Free-living	Sediment (non-saline)	1345	2278.22	9.2974	126.855	68.7017	-149.743	760				2.57506	2.17891	2.16688
1883.2008.434.Crump.Artic.LTREB.main.lane2.NoIndex	Free-living	Sediment (non-saline)	1389	2559.49	9.42463	129.677	68.7017	-149.743	760				2.91139	2.472	2.33461
1883.2008.435.Crump.Artic.LTREB.main.lane2.NoIndex	Free-living	Sediment (non-saline)	1573	2733.24	9.41345	131.78	68.705	-149.732	730				3.29171	2.90606	2.79856
1883.2008.436.Crump.Artic.LTREB.main.lane2.NoIndex	Free-living	Sediment (non-saline)	1617	2676.49	9.74311	148.045	68.705	-149.732	730				3.5327	2.77979	3.04482
1883.2009.111.Crump.Artic.LTREB.main.lane3.NoIndex	Free-living	Sediment (non-saline)	883	1514.34	8.15364	80.2127	68.5858	-149.622	805				2.19388	2.1828	2.28685
1883.2009.112.Crump.Artic.LTREB.main.lane3.NoIndex	Free-living	Sediment (non-saline)	1137	2187.5	8.38311	98.9207	68.5858	-149.622	805				2.94865	2.53964	2.50005
1883.2009.123.Crump.Artic.LTREB.main.lane3.NoIndex	Free-living	Sediment (non-saline)	1108	1664.04	8.38684	95.2563	68.5969	-149.601	754				2.92949	2.72947	2.22337
1883.2009.143.Crump.Artic.LTREB.main.lane3.NoIndex	Free-living	Sediment (non-saline)	1042	1518.47	8.36164	90.2962	68.5737	-149.537	808				2.75817	2.16151	2.14509
1883.2009.15.Crump.Artic.LTREB.main.lane3.NoIndex	Free-living	Sediment (non-saline)	1165	1746.03	8.76033	103.443	68.6015	-149.579	760				2.37921	2.20471	1.87597
1883.2009.151.Crump.Artic.LTREB.main.lane3.NoIndex	Free-living	Sediment (non-saline)	926	1454.41	8.19981	88.5196	68.6015	-149.579	760				3.07857	2.75019	2.97947
1883.2009.158.Crump.Artic.LTREB.main.lane3.NoIndex	Free-living	Sediment (non-saline)	1297	2072.21	8.92437	113.147	68.6085	-149.588	744				2.89194	2.41538	2.2566
1883.2009.159.Crump.Artic.LTREB.main.lane3.NoIndex	Free-living	Sediment (non-saline)	998	1781.1	8.32962	90.2155	68.6085	-149.588	744				3.00939	2.64043	2.44906
1883.2009.262.Crump.Artic.LTREB.main.lane2.NoIndex	Free-living	Sediment (non-saline)	982	1462.19	7.92597	78.0448	68.5858	-149.622	805				2.83122	2.33272	1.85028
1883.2009.263.Crump.Artic.LTREB.main.lane2.NoIndex	Free-living	Sediment (non-saline)	1013	1713.43	8.12105	86.9273	68.5858	-149.622	805				2.58187	2.10474	2.00989
1883.2009.27.Crump.Artic.LTREB.main.lane2.NoIndex	Free-living	Sediment (non-saline)	897	1546.7	7.61518	78.6497	68.5913	-149.612	775				2.41842	2.65143	2.70231
1883.2009.271.Crump.Artic.LTREB.main.lane2.NoIndex	Free-living	Sediment (non-saline)	959	1782.97	7.70926	85.1816	68.5913	-149.612	775				2.27545	2.68665	2.2218
1883.2009.276.Crump.Artic.LTREB.main.lane2.NoIndex	Free-living	Sediment (non-saline)	1232	2055.3	8.72069	97.6673	68.5969	-149.601	754				3.13578	2.95123	2.44446
1883.2009.305.Crump.Artic.LTREB.main.lane3.NoIndex	Free-living	Sediment (non-saline)	1232	2416.37	8.42976	103.679	68.5737	-149.537	808				2.11427	2.32376	2.34844
1883.2009.306.Crump.Artic.LTREB.main.lane3.NoIndex	Free-living	Sediment (non-saline)	1210	2181.8	8.50994	106.47	68.5737	-149.537	808				2.29105	2.4552	2.54155
1883.2009.313.Crump.Artic.LTREB.main.lane3.NoIndex	Free-living	Sediment (non-saline)	1221	2270.13	8.62875	114.924	68.6015	-149.579	760				2.72045	2.24584	1.8512
1883.2009.314.Crump.Artic.LTREB.main.lane3.NoIndex	Free-living	Sediment (non-saline)	1174	2105.03	8.8048	118.702	68.6015	-149.579	760				2.56002	2.42674	2.67491
1883.2009.321.Crump.Artic.LTREB.main.lane3.NoIndex	Free-living	Sediment (non-saline)	1436	2493.89	9.05734	121.887	68.6085	-149.588	744				2.30231	2.61476	2.53183
1883.2009.322.Crump.Artic.LTREB.main.lane3.NoIndex	Free-living	Sediment (non-saline)	1287	2022.12	8.77764	106.186	68.6085	-149.588	744				2.34931	2.6903	2.59567
1883.2010.1.Crump.Artic.LTREB.main.lane3.NoIndex	Free-living	Sediment (non-saline)	824	1326.54	7.59026	80.2767	68.6778	-149.624					3.40537	2.33023	2.89305
1883.2010.292A.Crump.Artic.LTREB.main.lane3.NoIndex	Free-living	Sediment (non-saline)	1177	1995.74	8.63809	100.513	68.5858	-149.622	805				2.81804	2.08791	2.30158
1883.2010.292B.Crump.Artic.LTREB.main.lane3.NoIndex	Free-living	Sediment (non-saline)	1087	2028.64	8.35631	95.128	68.5858	-149.622	805				2.48448	2.06644	1.80812
1883.2010.299A.Crump.Artic.LTREB.main.lane3.NoIndex	Free-living	Sediment (non-saline)	1140	1980.33	8.20116	97.7769	68.5913	-149.612	775				2.54101	1.93721	1.85432
1883.2010.299B.Crump.Artic.LTREB.main.lane3.NoIndex	Free-living	Sediment (non-saline)	830	1516.14	7.67853	81.1773	68.5913	-149.612	775				2.07031	2.19528	1.91278
1883.2010.306A.Crump.Artic.LTREB.main.lane3.NoIndex	Free-living	Sediment (non-saline)	1414	2439.49	9.11819	117.759	68.5969	-149.601	754				2.98998	2.55384	2.35241
1883.2010.306B.Crump.Artic.LTREB.main.lane3.NoIndex	Free-living	Sediment (non-saline)	1114	2184.15	8.12999	97.7177	68.5969	-149.601	754				2.64647	2.15592	2.04856
1883.2010.313A.Crump.Artic.LTREB.main.lane3.NoIndex	Free-living	Sediment (non-saline)	993	1821.55	8.4018	109.91	68.5737	-149.537	808				3.18796	2.58784	2.95081
1883.2010.313B.Crump.Artic.LTREB.main.lane3.NoIndex	Free-living	Sediment (non-saline)	1139	2141.71	8.72685	108.484	68.5737	-149.537	808				2.77092	2.65698	2.88217
1883.2011.279.Crump.Artic.LTREB.main.lane4.NoIndex	Free-living	Sediment (non-saline)	971	1539.82	8.44471	92.7369	68.5858	-149.622	805				2.48529	2.38044	2.33228
1883.2011.28.Crump.Artic.LTREB.main.lane4.NoIndex	Free-living	Sediment (non-saline)	984	1419.34	8.25504	89.0414	68.5858	-149.622	805				2.54265	2.25153	2.36106
1883.2011.288.Crump.Artic.LTREB.main.lane4.NoIndex	Free-living	Sediment (non-saline)	1094	1921.76	8.48742	101.253	68.5913	-149.612	775				2.72982	2.16581	2.09513
1883.2011.289.Crump.Artic.LTREB.main.lane4.NoIndex	Free-living	Sediment (non-saline)	1055	1794.93	8.27475	94.0813	68.5913	-149.612	775				2.83484	2.26192	2.17807
1883.2011.297.Crump.Artic.LTREB.main.lane4.NoIndex	Free-living	Sediment (non-saline)	973	1850.85	8.42349	95.085	68.5969	-149.601	754				2.97003	2.70183	2.48253
1883.2011.298.Crump.Artic.LTREB.main.lane4.NoIndex	Free-living	Sediment (non-saline)	944	1393.37	8.34541	87.9752	68.5969	-149.601	754				3.0773	2.91478	2.59269
722.TRRsed1.5.s.6.1.sequence	Free-living	Sediment (non-saline)	671	713.918	8.00284	76.3236	32.551	-117.112	0				2.51488	2.18976	2.51535
722.TRRsed1.6.s.7.1.sequence	Free-living	Sediment (non-saline)	661	673.514	8.00141	72.7557	32.551	-117.112	0				2.6496	2.20231	2.57038
722.TRRsed2.1.s.1.1.sequence	Free-living	Sediment (non-saline)	596	803.398	6.84327	72.7881	32.551	-117.112	0				1.742	0.948685	2.55971
722.TRRsed2.2.s.2.1.sequence	Free-living	Sediment (non-saline)	573	744.29	6.80488	68.9876	32.551	-117.112	0				1.70333	0.998521	2.32089
722.TRRsed2.3.s.3.1.sequence	Free-living	Sediment (non-saline)	551	808.556	6.70687	69.5524	32.551	-117.112	0				1.95002	1.10362	2.16732
722.TRRsed2.4.s.4.1.sequence	Free-living	Sediment (non-saline)	611	834.133	6.81558	73.7275	32.551	-117.112	0				2.03537	1.34074	2.43073
722.TRRsed2.5.s.6.1.sequence	Free-living	Sediment (non-saline)	597	880.117	6.67429	74.8046	32.551	-117.112	0				1.81044	1.21056	2.49398
722.TRRsed2.6.s.7.1.sequence	Free-living	Sediment (non-saline)	592	875.162	6.68117	76.1485	32.551	-117.112	0				1.84366	1.31445	2.45452
722.TRRsed2.7.s.8.1.sequence	Free-living	Sediment (non-saline)	600	891.11	6.65139	72.897	32.551	-117.112	0				1.82827	1.18895	2.4373
722.TRRsed3.1.s.1.1.sequence	Free-living	Sediment (non-saline)	674	861.137	7.41813	85.1368	32.551	-117.112	0				2.71087	2.41369	3.03452
722.TRRsed3.2.s.2.1.sequence	Free-living	Sediment (non-saline)	631	788.914	7.33719	80.9167	32.551	-117.112	0				2.50016	2.03553	2.96319
722.TRRsed3.3.s.3.1.sequence	Free-living	Sediment (non-saline)	667	931.638	7.47384	83.5597	32.551	-117.112	0				2.36255	1.84901	2.85728
722.TRRsed3.4.s.4.1.sequence	Free-living	Sediment (non-saline)	668	828.327	7.40875	84.5026	32.551	-117.112	0				2.45279	2.05992	2.76141
722.TRRsed3.5.s.6.1.sequence	Free-living	Sediment (non-saline)	682	1021.07	7.46415	87.2658	32.551	-117.112	0				2.57446	2.18834	2.84996
722.TRRsed3.6.s.7.1.sequence	Free-living	Sediment (non-saline)	689	955.023	7.48718	86.1635	32.551	-117.112	0				2.57088	2.04693	2.95221
722.TRRsed3.7.s.8.1.sequence	Free-living	Sediment (non-saline)	682	855.559	7.45802	79.0904	32.551	-117.112	0				2.51456	2.08722	3.09901
807.B.F.11.a	Free-living	Sediment (non-saline)	981	1642.62	7.73494	95.4433	45.9429	-106.949	1058.71	10.9	8.08		2.64249	1.84688	2.10118
807.B.F.11.b	Free-living	Sediment (non-saline)	1221	2022.92	8.66208	117.742	45.9429	-106.949	1058.71	10.9	8.59		2.47104	1.64273	1.94092
807.B.S.11.a	Free-living	Sediment (non-saline)	1007	1526	8.32128	97.015	45.9429	-106.949	1058.71				3.00638	2.19359	2.44784
807.B.S.11.b	Free-living	Sediment (non-saline)	890	1469.27	7.57693	88.1129	45.9429	-106.949	1058.71				2.97522	2.25898	2.33154
807.B.S.12.a	Free-living	Sediment (non-saline)	1359	2639.24	8.99887	126.061	45.9429	-106.949	1058.71	10	9		3.08568	2.17073	2.36757
807.B.S.12.b	Free-living	Sediment (non-saline)	1081	1978.02	7.96386	103.957	45.9429	-106.949	1058.71	9.8	9.2		2.8348	2.05135	2.2393
807.BG.F.11.a	Free-living	Sediment (non-saline)	1096	1839.15	8.48357	113.801	45.1834	-106.74	1007.53	15.6	9.37		2.94191	2.21873	2.57792
807.BG.F.11.b	Free-living	Sediment (non-saline)	1221	1964.04	8.54106	110.144	45.1834	-106.74	1007.53	15.8	9.42		2.9457	2.22831	2.25074
807.BG.S.11.a	Free-living	Sediment (non-saline)	1160	1899.5	8.46706	115.68	45.1834	-106.74	1007.53	9.2	8.64		3.09823	2.29732	2.46952
807.BG.S.11.b	Free-living	Sediment (non-saline)	1104	1937.47	8.52328	106.109	45.1834	-106.74	1007.53	10.4	8.7		2.99926	2.25162	2.38971
807.BG.S.12.a	Free-living	Sediment (non-saline)	1217	2319.84	8.68836	121.598	45.1834	-106.74	1007.53	10	8.85		3.1232	2.5374	2.807
807.BG.S.12.b	Free-living	Sediment (non-saline)	1205	2083.31	8.52147	114.053	45.1834	-106.74	1007.53	10.7	9.09		3.02046	2.41604	2.46342
807.C.F.10.a	Free-living	Sediment (non-saline)	1100	1772.51	8.48738	105.733	45.9429	-106.949	1058.71	10.5	8.69		2.82251	2.08391	1.89564
807.C.F.10.b	Free-living	Sediment (non-saline)	1282	2080.91	9.01285	126.202	45.9429	-106.949	1058.71	10.5	8.69		2.8378	1.88619	2.03162
807.C.F.11.a	Free-living	Sediment (non-saline)	1020	1824.43	7.89998	108.418	45.9429	-106.949	1058.71	16.1	8.88		2.55016	1.88558	1.70669
807.C.F.11.b	Free-living	Sediment (non-saline)	1090	2038.68	8.17644	111.539	45.9429	-106.949	1058.71	16.1	9.05		2.49586	1.82834	1.77616
807.C.S.11.a	Free-living	Sediment (non-saline)	1110	2115.13	8.68227	109.29	45.9429	-106.949	1058.71	5.2	8.21		2.97021	2.13745	2.0711
807.C.S.11.b	Free-living	Sediment (non-saline)	1155	1869.26	8.64674	109.453	45.9429	-106.949	1058.71	4.8	8.23		3.01507	2.25291	2.22947
807.C.S.12.a	Free-living	Sediment (non-saline)	1061	1751.78	8.28027	102.341	45.9429	-106.949	1058.71	6.3	8.56		2.62045	1.92618	2.01384
807.C.S.12.b	Free-living	Sediment (non-saline)	896	1737.33	7.7852	92.3276	45.9429	-106.949	1058.71	6.3	8.25		2.60902	1.87304	1.82233
807.E.F.10.a	Free-living	Sediment (non-saline)	1348	2385.02	9.06463	130.677	45.4143	-106.441	928.17	6.2	8.52		2.96346	2.27871	2.46835
807.E.F.10.b	Free-living	Sediment (non-saline)	1271	2132.65	8.88034	120.925	45.4143	-106.441	928.17	6.2	8.52		2.49441	1.69412	1.92902
807.E.F.11.a	Free-living	Sediment (non-saline)	1309	2213	8.88899	125.548	45.4143	-106.441	928.17	9.2	9.05		2.71313	1.9591	2.06272
807.E.F.11.b	Free-living	Sediment (non-saline)	1215	2099.18	8.7988	114.245	45.4143	-106.441	928.17	9.3	9.06		2.79498	2.14799	2.12398
807.E.S.11.a	Free-living	Sediment (non-saline)	1246	2089.98	8.85829	115.583	45.4143	-106.441	928.17				3.17286	2.52985	2.61313
807.E.S.11.b	Free-living	Sediment (non-saline)	1279	2316.76	9.09082	121.463	45.4143	-106.441	928.17				2.84071	2.12714	2.27055
807.E.S.12.a	Free-living	Sediment (non-saline)	961	1752.32	8.15185	94.0898	45.4143	-106.441	928.17	11.1	9.36		2.80122	2.31175	2.25221
807.E.S.12.b	Free-living	Sediment (non-saline)	1242	2170.22	8.8202	120.269	45.4143	-106.441	928.17	11.1	9.36		2.77926	1.92753	2.19748
807.S.F.10.a	Free-living	Sediment (non-saline)	1131	1913.92	8.56578	113.498	45.6525	-106.29	875.45				2.64876	1.86916	1.88764
807.S.F.10.b	Free-living	Sediment (non-saline)	1313	2358.59	9.00491	130.054	45.6525	-106.29	875.45				2.88193	2.06151	2.09844
807.S.F.11.a	Free-living	Sediment (non-saline)	1249	2109.38	8.77177	122.412	45.6525	-106.29	875.45	10.3	9.07		2.74122	1.77394	1.74755
807.S.F.11.b	Free-living	Sediment (non-saline)	1184	1911.88	8.56558	114.211	45.6525	-106.29	875.45	10.3	9.07		2.75445	1.93261	1.93098
807.S.S.11.a	Free-living	Sediment (non-saline)	1356	2382.06	9.13723	130.886	45.6525	-106.29	875.45	7.1	8.73		2.97766	2.40686	2.36368
807.S.S.11.b	Free-living	Sediment (non-saline)	1500	2836.34	9.45268	142.297	45.6525	-106.29	875.45	7.1	8.73		3.02907	2.1893	2.16009
807.S.S.12.a	Free-living	Sediment (non-saline)	1325	2331.64	9.02646	120.332	45.6525	-106.29	875.45	13.2	9.52		2.87223	2.0123	1.95368
807.S.S.12.b	Free-living	Sediment (non-saline)	1406	2296.01	9.15803	126.414	45.6525	-106.29	875.45	13.1	9.48		2.90907	2.13804	2.20068
807.W.F.10.a	Free-living	Sediment (non-saline)	1120	1987.66	8.56354	109.999	45.3228	-106.515	951.57	6.2	8.61		2.81205	1.8907	2.08074
807.W.F.10.b	Free-living	Sediment (non-saline)	1139	2036.36	8.64097	114.561	45.3228	-106.515	951.57	6.2	8.61		2.78972	1.86079	2.10639
807.W.F.11.a	Free-living	Sediment (non-saline)	1122	2066.28	8.38102	116.763	45.3228	-106.515	951.57	9.1	9.14		2.82208	1.8661	2.12389
807.W.F.11.b	Free-living	Sediment (non-saline)	1091	1957.78	8.55978	116.083	45.3228	-106.515	951.57	9.2	9.2		2.74095	1.62618	1.94736
807.W.S.11.a	Free-living	Sediment (non-saline)	987	1531.37	8.26263	97.0918	45.3228	-106.515	951.57	5.6	8.77		3.15701	2.49207	2.67969
807.W.S.11.b	Free-living	Sediment (non-saline)	1182	2056.81	8.74017	117.047	45.3228	-106.515	951.57	5.7	8.76		2.82312	1.94007	2.16919
807.W.S.12.a	Free-living	Sediment (non-saline)	1089	2019.89	8.63105	115.398	45.3228	-106.515	951.57	10.3	9.39		3.23155	2.41007	2.5947
807.W.S.12.b	Free-living	Sediment (non-saline)	1141	1908.35	8.70574	108.105	45.3228	-106.515	951.57	10.2	9.4		2.83294	1.99286	2.06471
1039.I.Fundao.SB.7.8	Free-living	Sediment (saline)	480	746.93	6.25326	46.0997	-23.18	-44.18	4.63				1.50308	1.76829	1.9096
1039.L.Jacarepia.SA	Free-living	Sediment (saline)	892	1359.31	8.10203	94.5762	-23.14	-44.17	3.39				1.96675	1.32337	1.17563
1039.L.Vermelha.HC	Free-living	Sediment (saline)	477	668.083	6.41267	47.4954	-22.85	-43.23	13.11				1.59334	1.75066	1.88903
1039.L.Vermelha.SB	Free-living	Sediment (saline)	753	1023.22	7.74708	83.6593	-22.85	-43.23	13.11				2.19402	0.158945	1.55629
1039.L.Vermelha.SC.2.3	Free-living	Sediment (saline)	526	838.123	6.92591	55.0664	-22.85	-43.23	13.11				2.00291	1.924	2.21245
1039.P.Abraao.SA.1.4	Free-living	Sediment (saline)	501	717.875	6.7101	48.3799	-22.95	-42.33	-4.66				2.22989	2.09862	2.48121
1039.P.Dois.Rios.SA.1.7	Free-living	Sediment (saline)	823	1551.12	6.72619	73.1334	-22.94	-42.39	5.45				3.37024	3.04422	3.05449
1039.P.Dois.Rios.SB	Free-living	Sediment (saline)	944	1178.98	8.64479	85.3133	-22.94	-42.39	1.46				2.66356	2.43298	2.23953
1197.SD.20100916.GY01.FFC1.BC.001	Free-living	Sediment (saline)	1478	2542	9.37261	134.12	28.0594	-90.2482	0				2.34639	1.04774	1.92869
1197.SD.20100919.GY.FFC4.BC.011	Free-living	Sediment (saline)	981	1187.86	8.82633	105.929	27.4604	-89.7795	3				2.76972	1.07319	2.14155
1197.SD.20100919.GY.FFC4.BC.011.a	Free-living	Sediment (saline)	1139	1399.48	8.83644	113.726	27.4604	-89.7795	3				2.53332	1.68757	2.21814
1197.SD.20100920.GY.FFMT6.BC.015	Free-living	Sediment (saline)	363	389.4	8.05067	42.3277	26.9997	-87.9967	0				2.4005	1.52578	1.68936
1197.SE.20100920.GY.FFMT5.BC.019	Free-living	Sediment (saline)	453	675.31	6.69451	60.2958	27.4604	-89.7795	0				1.26122	1.80825	1.74784
1197.SE.20100921.GY.FFMT3.BC.027	Free-living	Sediment (saline)	1365	2580.04	9.1859	143.354	28.2187	-89.4917	0				2.44458	1.96892	1.77352
1197.SE.20100921.GY.FFMT4.BC.023	Free-living	Sediment (saline)	1299	2607.79	9.05647	130.809	27.8283	-89.1648	0				2.34275	0.626828	1.54844
1197.SE.20100922.GY.LBNL3.BC.031	Free-living	Sediment (saline)	1277	2434.56	8.08106	137.679	28.7052	-88.4017	2				2.2833	2.01994	2.29098
1197.SE.20100922.GY.LBNL3.BC.031.a	Free-living	Sediment (saline)	1316	2715.81	8.3281	142.547	28.7052	-88.4017	2				2.10252	1.70872	2.43441
1197.SE.20100926.GY.NF.010.BC.053	Free-living	Sediment (saline)	965	1827.28	7.43507	104.659	28.7572	-88.3887	0				1.80659	1.67727	2.55009
1197.SE.20100926.GY.NF.010.BC.053.a	Free-living	Sediment (saline)	1149	2145.45	7.87977	119.336	28.7572	-88.3887	0				2.03806	1.91292	2.69413
1197.SE.20100926.GY.NF.011.BC.057	Free-living	Sediment (saline)	1048	2085.23	7.29384	110.914	28.7653	-88.3669	0				2.53568	1.92855	2.47955
1197.SE.20100926.GY.NF.011.BC.057.a	Free-living	Sediment (saline)	1080	2435.86	7.69286	121.601	28.7653	-88.3669	0				2.22677	1.89042	2.63557
1197.SE.20100926.GY.NF.012.BC.058	Free-living	Sediment (saline)	1084	2351.01	7.69579	120.242	28.7579	-88.3445	0				2.12155	1.88407	2.61112
1197.SE.20100926.GY.NF.012.BC.058.a	Free-living	Sediment (saline)	1156	2383.02	7.97793	124.887	28.7579	-88.3445	0				2.31088	1.91198	2.56951
1197.SE.20100927.GY.ALTNF015.BC.070	Free-living	Sediment (saline)	888	2056.76	6.50305	95.6238	28.7099	-88.3664	0				2.47986	1.37128	2.46061
1197.SE.20100927.GY.ALTNF015.BC.070.a	Free-living	Sediment (saline)	1016	2472.55	7.25479	121.008	28.7099	-88.3664	0				2.29663	1.61341	2.43769
1197.SE.20100927.GY.LBNL17.BC.074	Free-living	Sediment (saline)	1284	2589.96	8.29307	136.458	28.6968	-88.3849	0				2.88925	2.22811	2.79679
1197.SE.20100927.GY.LBNL17.BC.074.a	Free-living	Sediment (saline)	1282	2724.72	8.31813	136.002	28.6968	-88.3849	0				2.6275	2.13882	2.91922
1197.SE.20100927.GY.NF013.BC.062	Free-living	Sediment (saline)	905	1783.67	6.95887	103.712	28.7388	-88.3356	0				2.42898	1.60916	2.37699
1197.SE.20100927.GY.NF013.BC.062.a	Free-living	Sediment (saline)	977	2120.83	7.3834	109.27	28.7388	-88.3356	0				2.55564	1.7441	2.48356
1197.SE.20100927.GY.NF014.BC.066	Free-living	Sediment (saline)	1288	2593.42	8.29536	126.94	28.7196	-88.3447	0				2.66407	1.91511	2.61981
1197.SE.20100927.GY.NF014.BC.066.a	Free-living	Sediment (saline)	1340	2523.97	8.61062	135.463	28.7196	-88.3447	0				2.50125	1.99089	2.10894
1197.SE.20100928.GY.LBNL05.BC.101	Free-living	Sediment (saline)	930	1882.67	7.2668	113.649	28.6725	-88.4359	0				1.96288	1.68087	2.34845
1197.SE.20100928.GY.LBNL05.BC.101.a	Free-living	Sediment (saline)	943	1764.51	7.2719	106.045	28.6725	-88.4359	0				2.44838	1.86668	2.57806
1197.SE.20100928.GY.NF.009.BC.097	Free-living	Sediment (saline)	1098	2341.66	7.68715	122.939	28.7133	-88.4014	0				2.62742	2.04196	2.42267
1197.SE.20100928.GY.NF.009.BC.097.a	Free-living	Sediment (saline)	1248	2513.92	7.98488	128.441	28.7133	-88.4014	0				2.39482	1.55431	2.51037
1197.SE.20100928.GY.NF008.BC.093	Free-living	Sediment (saline)	850	1589.95	6.47064	94.2915	28.72	-88.3884	0				2.33272	1.54312	2.13768
1197.SE.20100928.GY.NF008.BC.093.a	Free-living	Sediment (saline)	774	1593.33	6.20571	91.4697	28.72	-88.3884	0				2.47778	1.72258	2.11326
1197.SE.20101001.GY.ALTNF001.BC.139	Free-living	Sediment (saline)	472	778.543	6.58168	60.8607	28.705	-88.3705	0				2.50121	1.97502	1.95959
1197.SE.20101001.GY.ALTNF001.BC.139.a	Free-living	Sediment (saline)	442	676.246	6.49531	54.6826	28.705	-88.3705	0				2.38047	1.55562	1.7144
1197.SE.20101001.GY.LBNL1.BC.120	Free-living	Sediment (saline)	954	1895.73	8.1442	106.565	28.705	-88.4926	0				1.41685	1.21802	2.62637
1197.SE.20101001.GY.LBNL1.BC.120.a	Free-living	Sediment (saline)	1156	1943.58	8.85025	122.139	28.705	-88.4926	0				1.55463	1.18727	2.64283
1197.SE.20101001.GY.NF006MOD.BC.143	Free-living	Sediment (saline)	858	1563.88	7.43536	93.4368	28.7451	-88.3591	0				2.31603	1.59265	2.00911
1197.SE.20101001.GY.NF006MOD.BC.143.a	Free-living	Sediment (saline)	801	1408.9	7.5438	96.3489	28.7451	-88.3591	0				2.12287	1.57474	2.07326
1197.SE.20101002.GY.FF005.BC.147	Free-living	Sediment (saline)	1355	2578.4	8.6254	137.162	28.8068	-88.5611	0				2.41258	1.95085	2.66862
1197.SE.20101002.GY.FF005.BC.147.a	Free-living	Sediment (saline)	1207	2333.5	8.46731	125.369	28.8068	-88.5611	0				2.4854	1.93409	2.78744
1197.SE.20101002.GY.FF010.BC.151	Free-living	Sediment (saline)	922	1886.9	6.93638	108.344	28.6679	-88.43	0				2.66396	1.63489	2.40568
1197.SE.20101002.GY.FF010.BC.151.a	Free-living	Sediment (saline)	947	1937.13	6.93236	107.961	28.6679	-88.43	0				2.46521	1.29918	2.28626
1197.SE.20101002.GY.LBNL7.BC.155	Free-living	Sediment (saline)	1024	2263.4	7.55975	119.319	28.6391	-88.4713	0				2.58139	1.73821	2.69059
1197.SE.20101002.GY.LBNL7.BC.155.a	Free-living	Sediment (saline)	977	1967.49	7.28046	110.252	28.6391	-88.4713	0				2.40795	1.60457	2.63301
1197.SE.20101003.GY.FF004.BC.174	Free-living	Sediment (saline)	1486	2916.63	9.2533	146.309	28.8341	-88.65	0				2.7275	2.16477	2.83129
1197.SE.20101008.GY.ALTFF012.BC.182	Free-living	Sediment (saline)	1186	2101.37	8.65646	122.218	28.2973	-88.6363	0				2.57121	2.14489	2.60415
1197.SE.20101008.GY.D015S.BC.178	Free-living	Sediment (saline)	1485	2857.41	9.19232	142.806	28.2938	-88.0435	0				2.72527	2.22302	2.21485
1197.SE.20101008.GY.FF011.BC.205	Free-living	Sediment (saline)	1281	2061.05	8.99061	122.231	28.511	-88.5299	0				2.35424	1.68429	1.29133
1197.SE.20101008.GY.LBNL11.BC.186	Free-living	Sediment (saline)	1408	2455.34	9.17735	139.649	28.3452	-88.7785	0				2.62465	2.04682	2.36764
1197.SE.20101008.GY.LBNL11.BC.186.a	Free-living	Sediment (saline)	1413	2566.61	9.03928	142.024	28.3452	-88.7785	0				2.64682	2.36607	2.07854
1197.SE.20101009.GY.ALTFF002.BC.225	Free-living	Sediment (saline)	1339	2655.78	9.01914	136.508	28.9399	-88.8931	0				2.87345	1.81558	2.99988
1197.SE.20101009.GY.ALTFF002.BC.225.a	Free-living	Sediment (saline)	1344	2296.89	8.96522	132.364	28.9399	-88.8931	0				3.0243	2.52532	2.83494
1197.SE.20101009.GY.D014S.BC.213	Free-living	Sediment (saline)	1181	2237.68	8.42324	129.242	28.5654	-88.4481	0				2.16901	1.85156	2.47403
1197.SE.20101009.GY.D017S.BC.209	Free-living	Sediment (saline)	1401	2351.56	9.20215	132.393	28.4734	-88.4783	0				2.63947	1.77951	1.75757
1197.SE.20101009.GY.D019S.BC.217	Free-living	Sediment (saline)	1055	1639.88	8.40143	104.659	28.6727	-88.3685	0				1.95468	0.708613	1.27768
1197.SE.20101009.GY.FF001.BC.229	Free-living	Sediment (saline)	872	1453.39	8.07775	85.1009	28.9689	-89.0299	0				2.82497	2.13042	2.93667
1197.SE.20101009.GY.FF003.BC.221	Free-living	Sediment (saline)	1345	2412.22	9.09057	124.954	28.874	-88.7569	0				2.72726	2.11461	2.67152
1197.SE.20101010.GY.D053S.BC.241	Free-living	Sediment (saline)	1364	2134	9.24509	136.166	27.6512	-89.282	0				2.46262	1.61182	2.15114
1197.SE.20101010.GY.D062S.BC.233	Free-living	Sediment (saline)	1156	2081.93	8.52275	116.397	28.2656	-88.9233	0				2.19703	2.00236	2.28971
1197.SE.20101010.GY.FF013.BC.237	Free-living	Sediment (saline)	1309	2477.28	8.98501	126.216	28.2049	-89.056	0				2.54008	1.82414	1.62805
1197.SE.20101011.GY.D064S.BC.245	Free-living	Sediment (saline)	1498	2872.18	9.23015	142.63	27.528	-90.5688	0				2.58189	1.46359	1.94461
1197.SE.20101011.GY.D064S.BC.245.a	Free-living	Sediment (saline)	1453	2647.74	9.18265	133.315	27.528	-90.5688	0				2.62042	1.60439	1.71171
1197.SE.20101012.GY.D003S.BC.261	Free-living	Sediment (saline)	1322	2456.54	8.7897	131.499	28.1167	-88.0718	0				2.34256	1.7216	1.56501
1197.SE.20101012.GY.D003S.BC.261.a	Free-living	Sediment (saline)	1260	1780.46	8.88337	125.468	28.1167	-88.0718	0				2.38429	1.8297	2.10962
1197.SE.20101012.GY.D006S.BC.265	Free-living	Sediment (saline)	1158	1931.2	8.7811	114.65	28.3431	-88.1397	0				2.07849	1.34229	0.904112
1197.SE.20101012.GY.D007S.BC.249	Free-living	Sediment (saline)	1379	2765.39	9.07752	134.713	28.0866	-88.517	0				2.67731	1.84499	1.6891
1197.SE.20101012.GY.D008S.BC.253	Free-living	Sediment (saline)	1294	2438.77	8.84603	125.814	27.8874	-88.6268	0				2.57633	1.7201	1.86059
1197.SE.20101012.GY.D013S.BC.257	Free-living	Sediment (saline)	1387	2838.48	9.25016	142.42	27.6544	-88.6379	0				2.21258	1.2553	1.94913
1197.SE.20101013.GY.D055S.BC.269	Free-living	Sediment (saline)	1300	2086.37	8.85215	130.449			0				2.77568	2.21998	2.85017
1197.SE.20101013.GY.FFMT2.BC.273	Free-living	Sediment (saline)	1440	2709.04	9.19821	144.129			0				2.5604	1.81673	3.19154
1197.SE.20101017.GY.D031S.BC.278	Free-living	Sediment (saline)	600	892.972	6.65506	73.7328	28.7317	-88.3587	0				2.50089	1.83291	2.08404
1197.SE.20101017.GY.D031S.BC.278.a	Free-living	Sediment (saline)	629	1198.38	6.42677	77.8325	28.7317	-88.3587	0				2.19798	1.90041	1.8975
1197.SE.20101017.GY.D034S.BC.296	Free-living	Sediment (saline)	1205	2701.31	8.26182	128.696	28.7348	-88.3622	0				2.31937	1.55004	2.29892
1197.SE.20101017.GY.D034S.BC.296.a	Free-living	Sediment (saline)	1145	2197	8.04596	117.906	28.7348	-88.3622	0				2.2738	1.8436	2.25901
1197.SE.20101017.GY.D038SW.BC.331	Free-living	Sediment (saline)	322	726.61	5.16403	47.5654	28.7405	-88.3681	0				1.87128	1.36235	1.18589
1197.SE.20101017.GY.D038SW.BC.331.a	Free-living	Sediment (saline)	426	790.446	5.8124	58.1194	28.7405	-88.3681	0				2.22126	1.87361	1.86896
1197.SE.20101017.GY.D040S.BC.315	Free-living	Sediment (saline)	533	1014	5.91861	68.6883	28.7423	-88.3622	0				1.99277	1.79429	1.33808
1197.SE.20101017.GY.D040S.BC.315.a	Free-living	Sediment (saline)	464	826.049	5.6308	64.8486	28.7423	-88.3622	0				2.00764	1.79591	1.3554
1197.SE.20101017.GY.D042S.BC.350	Free-living	Sediment (saline)	665	1157.34	6.42764	81.4651	28.7425	-88.3705	0				2.11566	1.65157	2.26741
1197.SE.20101017.GY.D042S.BC.350.a	Free-living	Sediment (saline)	655	1315.01	6.736	85.449	28.7425	-88.3705	0				2.06406	1.80471	1.84207
1197.SE.20101017.GY.D044S.BC.366	Free-living	Sediment (saline)	915	1930.26	7.36071	110.605	28.7449	-88.3742	0				2.60429	1.85351	2.36099
1197.SE.20101017.GY.D044S.BC.366.a	Free-living	Sediment (saline)	977	1735.8	7.41519	109.305	28.7449	-88.3742	0				2.40609	1.86585	2.42273
1197.SE.20101018.GY.D002S.BC.382	Free-living	Sediment (saline)	1339	2377.85	8.78719	126.277	28.5571	-87.7607	0				2.43126	2.00143	1.83346
1197.SE.20101018.GY.D002S.BC.382.a	Free-living	Sediment (saline)	1283	2340.07	8.78223	119.913	28.5571	-87.7607	0				2.30929	1.27392	1.26806
1197.SE.20101018.GY.D004S.BC.386	Free-living	Sediment (saline)	1360	2488.15	9.09755	134.897	28.5809	-87.8857	0				2.57744	1.79756	1.83329
1197.SE.20101018.GY.D010S.BC.390	Free-living	Sediment (saline)	1512	2651.17	9.26157	142.567	28.5701	-88.0233	0				2.47681	1.88262	2.29423
1197.SE.20101018.GY.D012S.BC.394	Free-living	Sediment (saline)	1610	3006.58	9.56326	157.115	28.6724	-88.2339	0				2.77844	2.25585	2.84803
1197.SE.20101018.GY.D012S.BC.394.a	Free-living	Sediment (saline)	1523	2685.54	9.38912	149.46	28.6724	-88.2339	0				2.66998	2.18692	2.4312
1197.SE.20101018.GY.D021S.BC.398	Free-living	Sediment (saline)	1351	2772.8	8.52879	139.896	28.703	-88.361	0				2.21138	1.77249	2.46162
1197.SE.20101018.GY.D021S.BC.398.a	Free-living	Sediment (saline)	1284	2381.42	8.25455	129.355	28.703	-88.361	0				2.68751	2.00103	2.32692
1197.SE.20101019.GY.D068S.BC.402	Free-living	Sediment (saline)	1234	2535.25	8.52653	124.999	28.7109	-88.7483	0				2.90444	2.12935	2.61162
1197.SE.20101019.GY.LBNL10.BC.501	Free-living	Sediment (saline)	1181	2337.11	7.87844	121.894	28.4156	-88.7043	0				2.49425	1.13874	2.07253
1197.SE.20101019.GY.LBNL10.BC.501.a	Free-living	Sediment (saline)	1213	2326.69	8.4762	126.838	28.4156	-88.7043	0				2.42923	1.02866	2.22205
1197.SE.20101019.GY.LBNL13.BC.482	Free-living	Sediment (saline)	1276	2346.8	8.29834	134.037	28.4471	-88.7593	0				2.64375	1.18711	2.7978
1197.SE.20101019.GY.LBNL13.BC.482.a	Free-living	Sediment (saline)	1201	2472.5	8.2749	133.846	28.4471	-88.7593	0				2.6523	1.59405	2.56469
1197.SE.20101019.GY.LBNL14.BC.406	Free-living	Sediment (saline)	1236	2640.11	7.61195	133.76	28.7302	-88.417	0				2.45439	1.57885	2.32824
1197.SE.20101019.GY.LBNL14.BC.406.a	Free-living	Sediment (saline)	1146	2308.04	7.68909	131.027	28.7302	-88.417	0				2.40286	1.51477	2.16537
1197.SE.20101019.GY.LBNL4.BC.425	Free-living	Sediment (saline)	1029	1825.62	7.22675	110.569	28.6881	-88.4184	0				2.68569	2.04923	2.35063
1197.SE.20101019.GY.LBNL4.BC.425.a	Free-living	Sediment (saline)	1089	1902.16	7.40419	114.628	28.6881	-88.4184	0				2.54831	1.89981	2.58239
1197.SE.20101019.GY.LBNL8.BC.444	Free-living	Sediment (saline)	1137	1747.95	7.34159	119.78	28.5752	-88.5378	0				2.5402	1.05522	2.41766
1197.SE.20101019.GY.LBNL8.BC.444.a	Free-living	Sediment (saline)	1120	1539.13	8.23404	119.531	28.5752	-88.5378	0				2.84005	1.74249	2.67226
1197.SE.20101019.GY.LBNL9.BC.463	Free-living	Sediment (saline)	1276	2187.72	8.54625	132.427	28.5141	-88.6006	0				2.39968	1.10837	2.77086
1197.SE.20101019.GY.LBNL9.BC.463.a	Free-living	Sediment (saline)	1299	2406.93	8.53017	127.971	28.5141	-88.6006	0				2.71861	1.56425	2.87378
1197.SE.20101020.GY.LBNL12.BC.520	Free-living	Sediment (saline)	1089	2127.11	7.90759	120.473	28.3247	-88.9397	0				2.14691	1.3658	1.9425
1197.SE.20101020.GY.LBNL12.BC.520.a	Free-living	Sediment (saline)	1166	2237.5	7.91261	122.248	28.3247	-88.9397	0				2.74287	1.54405	2.65032
1197.SU.20100919.GY.FFC7.BC.007	Free-living	Sediment (saline)	1463	2982.17	9.2564	140.198			0				2.56782	1.62536	1.967
1198.ANT02.S1M2	Free-living	Sediment (saline)	221	462.036	4.54286	29.0186	-62.231	-58.656	521.1				2.50862	1.72461	2.42888
1198.ANT03.S1M3	Free-living	Sediment (saline)	321	566.838	6.18382	40.3283	-62.231	-58.656	521.1				1.56952	1.37097	1.99956
1198.ANT04.S2M1	Free-living	Sediment (saline)	263	400.447	5.31163	31.7342	-62.232	-58.655	521.1				2.2588	1.53312	2.03073
1198.ANT05.S2M2	Free-living	Sediment (saline)	306	535.341	5.38529	39.5244	-62.232	-58.655	521.1				1.958	1.57444	1.69532
1198.ANT06.S2M3	Free-living	Sediment (saline)	339	619.902	5.47705	43.1506	-62.232	-58.655	521.1				2.11143	1.66802	2.4322
1198.ARG03.MC08.UshuaiaC	Free-living	Sediment (saline)	632	688.168	7.8633	70.5322	-54.804	-68.288	12.03				1.86509	1.43458	2.00758
1198.ARG04.ORi08.InfralitoralA	Free-living	Sediment (saline)	837	1487.76	7.66886	90.8193	-54.811	-68.296	8.61				1.8421	1.38714	2.12332
1198.ARG05.ORi08.InfralitoralB	Free-living	Sediment (saline)	827	1647.69	7.6936	88.577	-54.811	-68.296	8.61				1.75777	1.07812	2.15632
1198.ARG06.ORi08.InfralitoralC	Free-living	Sediment (saline)	737	1323	7.3242	81.1156	-54.811	-68.296	8.61				1.79979	1.33725	2.15611
1198.NOR01.STA1.CORE1.1of4	Free-living	Sediment (saline)	596	1057.68	7.30037	70.2057	78.237	15.677	-6.28				1.87102	1.86029	2.3193
1198.NOR02.STA1.CORE1.2of4	Free-living	Sediment (saline)	540	997.536	7.12078	66.5741	78.237	15.677	-6.28				1.82436	1.86338	2.20875
1198.NOR03.STA1.CORE1.3of4	Free-living	Sediment (saline)	592	999.011	7.203	64.042	78.237	15.677	-6.28				1.62155	1.60181	2.0143
1198.NOR04.STA1.CORE1.4of4	Free-living	Sediment (saline)	549	1004.38	7.05644	60.382	78.237	15.677	-6.28				1.76446	1.73586	2.06426
1198.NOR05.STA1.CORE2.1of3	Free-living	Sediment (saline)	550	970.896	7.12462	64.0914	78.237	15.677	-6.28				2.01151	1.84749	2.29644
1198.NOR06.STA1.CORE2.2of3	Free-living	Sediment (saline)	549	907.067	7.13507	64.0218	78.237	15.677	-6.28				2.02218	1.97967	2.41451
1198.NOR07.STA1.CORE2.3of3	Free-living	Sediment (saline)	537	945.188	7.05826	61.4003	78.237	15.677	-6.28				2.13044	1.94581	2.40321
1198.NOR08.STA1.CORE3.1of3	Free-living	Sediment (saline)	567	1057.38	7.18444	66.6583	78.237	15.677	-6.28				1.58217	1.50336	1.88558
1198.NOR09.STA1.CORE3.2of3	Free-living	Sediment (saline)	562	908.4	7.05158	60.3377	78.243	15.657	-6.28				1.65292	1.6068	1.84606
1198.NOR10.STA1.CORE3.3of3	Free-living	Sediment (saline)	601	897.184	7.15311	66.4302	78.243	15.657	-6.28				1.92424	1.94679	2.27753
1198.NOR11.STA2.CORE1.1of3	Free-living	Sediment (saline)	421	736.226	6.60024	51.0577	78.243	15.657	-0.6				1.13084	1.11108	1.40292
1198.NOR12.STA2.CORE1.2of3	Free-living	Sediment (saline)	454	713.016	6.77417	52.1055	78.243	15.657	-0.6				1.24513	1.22168	1.58951
1198.NOR13.STA2.CORE1.3of3	Free-living	Sediment (saline)	398	650.679	6.30919	46.989	78.243	15.657	-0.6				0.868019	0.855717	1.07133
1198.NOR14.STA2.CORE2.1of3	Free-living	Sediment (saline)	414	630.265	6.48639	48.9265	78.243	15.657	-0.6				1.56072	1.46848	1.84134
1198.NOR15.STA2.CORE2.2of3	Free-living	Sediment (saline)	439	835	6.62191	53.6836	78.243	15.657	-0.6				1.44886	1.34429	1.87306
1198.NOR16.STA2.CORE2.3of3	Free-living	Sediment (saline)	479	628.556	6.8312	56.3763	78.243	15.657	-0.6				1.20916	1.21634	1.52298
1198.NOR17.STA2.CORE3.1of3	Free-living	Sediment (saline)	441	760.062	6.70357	53.897	78.243	15.657	-0.6				1.14648	1.09701	1.49118
1198.NOR18.STA2.CORE3.2of3	Free-living	Sediment (saline)	438	831.044	6.86068	57.6698	78.243	15.657	-0.6				1.3991	1.29246	1.6231
1198.SWE01.KBA1.1.5	Free-living	Sediment (saline)	820	1483.78	8.08114	93.2026	59.583	18.2	26.72			4.7	2.83748	2.66164	2.51469
1198.SWE02.KBA1.2.5	Free-living	Sediment (saline)	856	1634.72	8.11677	95.6924	59.583	18.2	26.72			4.7	2.79402	2.49633	2.53261
1198.SWE03.KBA1.3.5	Free-living	Sediment (saline)	903	1654.86	8.2607	105.421	59.583	18.2	26.72			4.7	2.79088	2.60694	2.41433
1198.SWE04.KBA1.4.5	Free-living	Sediment (saline)	920	1561.52	8.22083	98.8116	59.583	18.2	26.72			4.7	2.76783	2.50359	2.44822
1198.SWE05.KBA1.5.5	Free-living	Sediment (saline)	845	1561.16	7.99557	93.7046	59.583	18.2	26.72			4.7	2.86098	2.59913	2.51504
1198.SWE06.KBA2.SS1.5	Free-living	Sediment (saline)	941	1559.75	8.27965	100.882	59.583	18.2	26.72			4.7	2.83338	2.54657	2.47392
1198.SWE07.KBA2.SS2.5	Free-living	Sediment (saline)	905	1589.57	8.2712	103.314	59.583	18.2	26.72			4.7	2.86694	2.60914	2.60102
1198.SWE08.KBA2.SS3.5	Free-living	Sediment (saline)	927	1611.73	8.31365	107.899	59.583	18.2	26.72			4.7	2.92258	2.58847	2.60921
1198.SWE09.KBA2.SS4.5	Free-living	Sediment (saline)	868	1522.93	8.20827	93.2498	59.583	18.2	26.72			4.7	2.88296	2.55143	2.58035
1198.SWE10.KBA2.SS5.5	Free-living	Sediment (saline)	889	1480.32	8.1639	97.1727	59.583	18.2	26.72			4.7	2.86957	2.53415	2.52671
1198.SWE11.KBA3.SS1.5	Free-living	Sediment (saline)	900	1672.8	8.29962	101.066	59.583	18.2	26.72			4.7	2.81888	2.51262	2.49413
1198.SWE12.KBA3.SS2.5	Free-living	Sediment (saline)	902	1479.56	8.26734	98.4021	59.583	18.2	26.72			4.7	2.83229	2.58521	2.38466
1198.SWE13.KBA3.SS3.5	Free-living	Sediment (saline)	940	1550.14	8.31942	104.991	59.583	18.2	26.72			4.7	2.81111	2.5769	2.63367
1198.SWE14.KBA3.SS4.5	Free-living	Sediment (saline)	942	1510.15	8.30999	101.636	59.583	18.2	26.72			4.7	2.94287	2.66867	2.719
1198.SWE15.KBA3.SS5.5	Free-living	Sediment (saline)	937	1858.9	8.34335	111.92	59.583	18.2	26.72			4.7	2.93553	2.61021	2.56665
1198.SWE16.KBB1.SS1.5	Free-living	Sediment (saline)	950	1858.02	8.34894	112.216	59.583	18.2	26.72			4.7	2.79673	2.555	2.59549
1198.SWE17.KBB1.SS2.5	Free-living	Sediment (saline)	928	1780.02	8.29194	108.878	59.583	18.2	26.72			4.7	2.90969	2.51279	2.60996
1198.SWE18.KBB1.SS3.5	Free-living	Sediment (saline)	955	1830.01	8.35701	107.498	59.583	18.2	26.72			4.7	2.95612	2.70892	2.76371
1198.SWE19.KBB1.SS4.5	Free-living	Sediment (saline)	992	1523.81	8.4362	107.426	59.583	18.2	26.72			4.7	2.93108	2.63919	2.54097
1198.SWE20.KBB1.SS5.5	Free-living	Sediment (saline)	925	1548.17	8.23189	102.479	59.583	18.2	26.72			4.7	2.79436	2.54441	2.57269
1198.SWE21.KBB2.SS1.5	Free-living	Sediment (saline)	890	1658.28	8.22803	103.359	59.583	18.2	26.72			4.7	2.76385	2.48481	2.45987
1198.SWE22.KBB2.SS2.5	Free-living	Sediment (saline)	967	1657.38	8.33455	104.631	59.583	18.2	26.72			4.7	2.88247	2.55831	2.64998
1198.SWE23.KBB2.SS3.5	Free-living	Sediment (saline)	950	1803.51	8.38525	111.025	59.583	18.2	26.72			4.7	2.74325	2.47318	2.57078
1198.SWE24.KBB2.SS4.5	Free-living	Sediment (saline)	949	1759.35	8.30709	104.138	59.583	18.2	26.72			4.7	2.88985	2.52777	2.55547
1198.SWE25.KBB2.SS5.5	Free-living	Sediment (saline)	975	1648.86	8.24837	105.612	59.583	18.2	26.72			4.7	2.85835	2.57583	2.4556
1198.SWE26.KBB3.SS1.5	Free-living	Sediment (saline)	908	1506.46	8.28959	97.911	59.583	18.2	26.72			4.7	2.82602	2.58517	2.60319
1198.SWE27.KBB3.SS2.5	Free-living	Sediment (saline)	952	1732.52	8.36267	108.306	59.583	18.2	26.72			4.7	2.80208	2.56242	2.51186
1198.SWE28.KBB3.SS3.5	Free-living	Sediment (saline)	980	1574.81	8.39498	106.168	59.583	18.2	26.72			4.7	2.88454	2.5266	2.64563
1198.SWE29.KBB3.SS4.5	Free-living	Sediment (saline)	955	1665.51	8.3567	108.568	59.583	18.2	26.72			4.7	2.87384	2.45329	2.6965
1198.SWE30.KBB3.SS5.5	Free-living	Sediment (saline)	975	1736.69	8.3729	109.014	59.583	18.2	26.72			4.7	2.85922	2.63302	2.56512
1580.1C.sed.D1	Free-living	Sediment (saline)	555	758.7	7.2213	66.7069	37.5691	-122.103	1.648		8.25		1.3906	1.06185	1.27326
1580.1CA.sed.D1	Free-living	Sediment (saline)	311	328.345	7.16488	39.6506	37.5693	-122.103	1.648		8.21		0.476086	0.248299	1.87416
1580.1CB.sed.D1	Free-living	Sediment (saline)	518	722.325	7.04921	63.2272	37.5695	-122.102	1.648		8.24		1.68208	0.832439	1.16534
1580.2CA.sed.D1	Free-living	Sediment (saline)	650	859.673	7.78752	79.9382	37.569	-122.102	1.973		8.63		1.70736	1.13613	2.18848
1580.2CB.sed.D1	Free-living	Sediment (saline)	715	1107.33	7.62285	81.3255	37.5688	-122.103	1.871		8.64		2.09562	1.87161	1.47238
1580.A23.1.sed.D1	Free-living	Sediment (saline)	235	269.84	6.40294	29.422	37.4754	-121.973	0.152		7.33		1.06411	0.290846	0.498294
1580.A23.2.sed.D1	Free-living	Sediment (saline)	286	319.333	6.53306	35.28	37.4741	-121.973	0.152		7.43		1.54388	0.362211	1.00961
1580.TtA.sed.D1	Free-living	Sediment (saline)	1039	1572.26	8.44699	101.154	17.9675	-67.0188	0		8.28		2.28294	0.596742	0.90321
1580.TtB.sed.D1	Free-living	Sediment (saline)	1050	1504.05	9.01395	107.34	17.9673	-67.0188	0		8.32		1.90281	0.689154	0.546021
1580.TtC.sed.D1	Free-living	Sediment (saline)	1061	1449.27	8.91362	106.878	17.9672	-67.0187	0		8.28		1.60016		0.217234
1627.AWC	Free-living	Sediment (saline)	209	252.474	5.56059	29.6023	32.76	81.73	4374		9.49		1.38941	0.720403	0.815609
1627.AYC	Free-living	Sediment (saline)	161	164.333	6.99191	25.1208	33.37	80.57	4292		9.73		1.97741	1.91487	1.90101
1627.BRZC	Free-living	Sediment (saline)	208	207	7.24986	29.0565	32.43	82.95	4324		9.27		2.74834	2.1681	2.57394
1627.DC	Free-living	Sediment (saline)	207	210.625	7.26977	26.9471	32.12	84.74	4315		9.33		2.30938	2.1948	2.2761
1627.DRBC	Free-living	Sediment (saline)	401	540.328	6.50495	53.9618	32.47	83.22	4436		9.03		0.762169	0.376455	2.27701
1627.DZC	Free-living	Sediment (saline)	171	200.077	5.01416	24.6533	31.85	87.47	4393		10.37		1.35439	1.34399	1.57215
1627.KZC1	Free-living	Sediment (saline)	406	602.381	6.50827	46.8307	33.12	80.38	4266		9.12		2.25383	1.66526	2.79097
1627.KZC2	Free-living	Sediment (saline)	447	654.373	6.84936	51.0955	33.06	80.38	4266		8.49		2.71081	2.52008	2.60688
1627.LBC1	Free-living	Sediment (saline)	551	794.938	6.84161	63.1861	33.11	80.16	4271		6.88		1.69708	0.976717	2.48395
1627.LMC	Free-living	Sediment (saline)	404	473.016	6.08635	42.8832	34.59	80.37	4933		8.4		1.56013	1.40633	1.64373
1627.RBC	Free-living	Sediment (saline)	261	343.441	5.93261	35.4126	33.04	80.48	4250		9.7		1.78055	2.36785	2.04804
1627.ZCCK1	Free-living	Sediment (saline)	429	582.167	6.86809	45.3578	32.58	82.21	4400		8.72		2.36653	2.27226	2.62413
1627.ZCCK3	Free-living	Sediment (saline)	718	1094.19	7.08244	69.1093	32.54	82.43	4400		9.5		3.12072	2.82375	3.42091
1673.MBS0119.3	Free-living	Sediment (saline)	188	241.517	4.75673	34.4022	32.7807	-117.223	0				1.72719	1.00134	2.28806
1673.MBS0330.3	Free-living	Sediment (saline)	31	57.25	1.03512	7.73197	32.7807	-117.223	0				0.0294011	0.451714	0.324903
1673.MBS0428.1	Free-living	Sediment (saline)	187	241.452	4.93424	36.8524	32.7712	-117.211	0				0.905552	0.985435	1.03353
1673.MBS0428.5	Free-living	Sediment (saline)	14	13	1.44759	3.91666	32.7815	-117.222	0				0.728407	0.781188	0.0944173
1673.MBS0613.3	Free-living	Sediment (saline)	181	206.75	5.24386	34.4879	32.7807	-117.223	0				0.569997	0.298992	0.270236
1673.MBS0613.4	Free-living	Sediment (saline)	342	395.633	6.73612	56.9785	32.7707	-117.219	0				1.37395	1.09632	2.1145
1673.MBS1.1	Free-living	Sediment (saline)	119	141.118	3.98344	24.4584	32.7815	-117.222	0				0.0852577	0.115347	0.202533
1673.MBS105.2	Free-living	Sediment (saline)	150	170.083	4.95323	28.7881	32.7873	-117.212	0				0.81429	0.707814	1.34426
1673.MBS105.3	Free-living	Sediment (saline)	59	78	3.09768	15.6805	32.7807	-117.223	0				1.0347	0.936083	0.902346
1673.MBS105.4	Free-living	Sediment (saline)	66	70.5	2.66581	14.3993	32.7707	-117.219	0				0.49285	0.215342	0.753057
1673.MBS119.3D	Free-living	Sediment (saline)	147	173.077	2.85643	26.6928	32.7807	-117.223	0				0.513992	0.704485	0.557907
1673.MBS119.3DY	Free-living	Sediment (saline)	46	56.8333	0.30378	10.2258	32.7807	-117.223	0				1.18005	0.91104	1.7818
1673.MBS119.4D	Free-living	Sediment (saline)	168	174.261	4.98756	28.4654	32.7707	-117.219	0				0.734279	0.513952	1.27763
1673.MBS119.4DY	Free-living	Sediment (saline)	174	232	5.48792	36.9455	32.7707	-117.219	0				0.801324	0.937248	0.835116
1673.MBS2	Free-living	Sediment (saline)	144	165.375	4.04193	31.3251	32.7707	-117.219	0				0.529341	0.37358	0.757962
1673.MBS61	Free-living	Sediment (saline)	66	84.7143	2.61827	14.7631	32.7807	-117.223	0				1.20347	0.0668574	0.992929
1673.MBS65.1	Free-living	Sediment (saline)	160	166.556	3.87693	24.8867	32.7712	-117.211	0				0.512568	0.733297	0.952562
1673.MBS65.2	Free-living	Sediment (saline)	48	68	1.44217	12.1028	32.7873	-117.212	0				0.139949	0.406363	0.4015
1673.MBS65.3	Free-living	Sediment (saline)	21	22	1.90931	4.48329	32.7807	-117.223	0				0.503406	0.501598	0.968043
1673.MBS65.4	Free-living	Sediment (saline)	16	17	1.82683	4.06026	32.7707	-117.219	0				0.0180972	0.127431	0.741312
1883.2011.486.Crump.Artic.LTREB.main.lane4.NoIndex	Free-living	Sediment (saline)	952	1646.75	8.08071	100.158	70.1055	-143.503	0			32	2.71611	2.37308	2.90705
1883.2011.487.Crump.Artic.LTREB.main.lane4.NoIndex	Free-living	Sediment (saline)	120	183.5	4.79737	15.5176	70.1096	-143.427	0	9.9	8	28	1.13593	0.696579	0.872422
1883.2011.488.Crump.Artic.LTREB.main.lane4.NoIndex	Free-living	Sediment (saline)	853	1536.52	7.76468	94.6965	70.1096	-143.427	0			34	2.88059	2.32313	2.85052
1883.2011.49.Crump.Artic.LTREB.main.lane4.NoIndex	Free-living	Sediment (saline)	937	1740.91	7.78345	91.438	70.1162	-143.379	0			30	3.70475	3.27246	3.33547
1883.2011.492.Crump.Artic.LTREB.main.lane4.NoIndex	Free-living	Sediment (saline)	575	994.278	4.96036	59.7623	70.066	-143.19	0			34	3.40518	2.72679	3.30241
1883.2011.494.Crump.Artic.LTREB.main.lane4.NoIndex	Free-living	Sediment (saline)	268	272.6	7.37515	31.4185	70.0881	-143.09	0			32	2.69531	1.85339	2.77151
1883.2011.496.Crump.Artic.LTREB.main.lane4.NoIndex	Free-living	Sediment (saline)	601	953.398	6.46534	68.2595	70.1566	-143.584	0	1.8			3.01078	2.56161	2.62168
1883.2011.498.Crump.Artic.LTREB.main.lane4.NoIndex	Free-living	Sediment (saline)	704	1051.01	6.31868	72.4852	70.1534	-143.532	0	4.4			2.87046	2.49397	2.77447
1883.2011.5.Crump.Artic.LTREB.main.lane4.NoIndex	Free-living	Sediment (saline)	899	1441.62	7.87807	95.225	70.0863	-143.63	0	11.1		28	2.44676	1.96835	2.38607
1883.2011.502.Crump.Artic.LTREB.main.lane4.NoIndex	Free-living	Sediment (saline)	897	1597.53	7.76661	100.585	70.1008	-143.578	0	11.4		32	2.61815	2.21791	2.48761
1883.2011.524.Crump.Artic.LTREB.main.lane4.NoIndex	Free-living	Sediment (saline)	1029	1491.63	8.56719	101.623	70.0757	-145.529	0				3.42395	2.96516	3.22617
1883.2011.527.Crump.Artic.LTREB.main.lane4.NoIndex	Free-living	Sediment (saline)	1183	2061.46	8.65924	118.133	70.0562	-144.141	0				2.57386	1.96445	2.45228
1883.2011.528.Crump.Artic.LTREB.main.lane4.NoIndex	Free-living	Sediment (saline)	948	1167.22	8.91727	95.8387	70.0758	-144.084	0				2.96553	2.68477	2.58303
1883.2011.529.Crump.Artic.LTREB.main.lane4.NoIndex	Free-living	Sediment (saline)	946	1489.38	8.28872	99.8854	70.0558	-144.148	0				2.59325	1.22528	2.14743
1883.2011.531.Crump.Artic.LTREB.main.lane4.NoIndex	Free-living	Sediment (saline)	933	1542.11	8.25936	97.0258	69.6344	-141.267	0	7.9		30	2.58452	2.0053	2.41675
1883.2011.533.Crump.Artic.LTREB.main.lane4.NoIndex	Free-living	Sediment (saline)	119	158.75	4.78539	17.8187	69.6598	-141.34	0	1.9		30	1.26407	0.750053	0.957595
1883.2011.535.Crump.Artic.LTREB.main.lane3.NoIndex	Free-living	Sediment (saline)	804	1602.04	7.36439	86.1863	69.6828	-141.413	0	6.1		31	2.87961	2.58453	2.90408
1883.2011.537.Crump.Artic.LTREB.main.lane3.NoIndex	Free-living	Sediment (saline)	539	972.933	5.40342	54.7116	69.6956	-141.305	0	0.45			2.73783	2.47689	2.53775
1883.2011.539.Crump.Artic.LTREB.main.lane3.NoIndex	Free-living	Sediment (saline)	482	645.01	5.31192	61.6976	69.6925	-141.254	0	0.5			1.18608	2.29735	1.33619
1883.2011.54.Crump.Artic.LTREB.main.lane3.NoIndex	Free-living	Sediment (saline)	941	1810.36	8.06424	98.2528	70.0554	-144.154	0				3.08578	1.97588	2.43848
1883.2011.541.Crump.Artic.LTREB.main.lane3.NoIndex	Free-living	Sediment (saline)	807	1265	8.09109	89.0577	70.0785	-143.961	0				3.11748	2.89378	2.43729
1883.2011.542.Crump.Artic.LTREB.main.lane3.NoIndex	Free-living	Sediment (saline)	846	1371.27	7.91274	88.9019	70.0791	-143.972	0				2.97187	2.54652	2.76932
1883.2011.543.Crump.Artic.LTREB.main.lane3.NoIndex	Free-living	Sediment (saline)	995	1388.95	8.7686	95.3639	70.0817	-144.036	0				2.98351	2.55293	2.52785
1883.2011.544.Crump.Artic.LTREB.main.lane3.NoIndex	Free-living	Sediment (saline)	1037	1539.52	8.58985	104.077	70.0818	-144.025	0				3.43996	2.282	2.99125
1883.2011.545.Crump.Artic.LTREB.main.lane3.NoIndex	Free-living	Sediment (saline)	614	829.183	7.21841	70.9512	70.081	-143.967	0				2.93148	2.75677	2.4772
1883.2011.549.Crump.Artic.LTREB.main.lane3.NoIndex	Free-living	Sediment (saline)	1035	1685.25	8.42484	105.843	70.1248	-143.303	0				2.91616	2.32779	2.81016
1883.2011.55.Crump.Artic.LTREB.main.lane3.NoIndex	Free-living	Sediment (saline)	861	1279.08	7.9241	89.0121	70.1272	-143.241	0				3.03102	1.94986	2.39094
1883.2011.551.Crump.Artic.LTREB.main.lane2.NoIndex	Free-living	Sediment (saline)	975	1747.76	7.93677	101.231	70.1196	-143.328	0				3.13621	2.75594	2.99581
1883.2011.552.Crump.Artic.LTREB.main.lane1.NoIndex	Free-living	Sediment (saline)	1149	1988.51	8.61072	109.565	70.116	-143.339	0				3.38447	2.89273	2.96339
1883.2011.553.Crump.Artic.LTREB.main.lane1.NoIndex	Free-living	Sediment (saline)	1022	1710.68	8.2796	101.8	70.1282	-143.256	0				2.98572	3.1083	2.43395
678.OA.mesocosm.350	Free-living	Sediment (saline)	975	1798.78	7.65654	95.6902	50.338	-4.148	0	10.6	7.95	35.3	2.79702	2.2901	2.49144
678.OA.mesocosm.351	Free-living	Sediment (saline)	981	2154.32	7.16495	104.546	50.338	-4.148	0	10.6	7.95	35.3	2.71333	1.94077	2.41542
678.OA.mesocosm.352	Free-living	Sediment (saline)	1039	1949.76	7.67128	104.789	50.338	-4.148	0	10.6	7.95	35.3	2.60392	1.91185	2.61536
678.OA.mesocosm.354	Free-living	Sediment (saline)	1037	2300.13	7.60132	113.633	50.338	-4.148	0	10.6	7.95	35.3	2.8244	1.66747	2.35972
678.OA.mesocosm.355	Free-living	Sediment (saline)	1092	2209.65	7.5791	118.326	50.338	-4.148	0	10.6	7.95	35.3	2.85024	2.24173	2.48658
678.OA.mesocosm.357	Free-living	Sediment (saline)	1025	1779.07	7.86956	107.056	50.338	-4.148	0	11	8.03	35.4	2.6283	1.77981	2.4317
678.OA.mesocosm.361	Free-living	Sediment (saline)	674	1075.83	6.70992	72.3166	50.338	-4.148	0	11	8.03	35.4	2.35346	1.3918	2.24824
678.OA.mesocosm.362	Free-living	Sediment (saline)	1081	2046.13	7.80784	112.511	50.338	-4.148	0	11	8.03	35.4	2.49508	2.27019	2.28
678.OA.mesocosm.363	Free-living	Sediment (saline)	1192	2444.94	8.36001	128.654	50.338	-4.148	0	11	8.03	35.4	2.4206	1.92601	2.24644
678.OA.mesocosm.364	Free-living	Sediment (saline)	1299	2473.51	8.79637	136.098	50.338	-4.148	0	11	8.01	35.3	2.40273	1.89558	2.47079
678.OA.mesocosm.365	Free-living	Sediment (saline)	1595	3422.68	9.28396	161.804	50.338	-4.148	0	11	8.01	35.3	2.15298	1.79542	0.881936
678.OA.mesocosm.366	Free-living	Sediment (saline)	974	1783.67	7.8245	106.387	50.338	-4.148	0	11	8.01	35.3	1.97268	0.606214	0.949365
678.OA.mesocosm.367	Free-living	Sediment (saline)	1714	3425.94	9.4444	171.436	50.338	-4.148	0	11	8.01	35.3	2.2653	1.38192	0.937631
678.OA.mesocosm.368	Free-living	Sediment (saline)	1175	2367.45	8.18398	119.253	50.338	-4.148	0	11	8.01	35.3	2.89251	2.34153	2.48793
678.OA.mesocosm.369	Free-living	Sediment (saline)	1056	2272.02	7.80107	108.83	50.338	-4.148	0	11	8.01	35.3	2.37902	1.59132	2.38302
678.OA.mesocosm.370	Free-living	Sediment (saline)	1024	1986.01	7.70128	112.028	50.338	-4.148	0	11	8.01	35.3	2.3784	0.887328	2.13593
678.OA.mesocosm.372	Free-living	Sediment (saline)	1395	2326.45	8.7409	136.961	50.338	-4.148	0	10.8	7.85	35.3	2.13348	1.27474	1.43867
678.OA.mesocosm.373	Free-living	Sediment (saline)	922	1104.42	7.87992	91.1894	50.338	-4.148	0	10.8	7.85	35.3	2.65408	1.64314	2.42373
678.OA.mesocosm.374	Free-living	Sediment (saline)	745	1094.44	7.30942	80.8757	50.338	-4.148	0	10.8	7.85	35.3	2.39009	1.07936	2.33559
678.OA.mesocosm.375	Free-living	Sediment (saline)	1089	2336.82	8.17731	121.593	50.338	-4.148	0	10.8	7.85	35.3	2.2167	1.21688	2.27667
678.OA.mesocosm.376	Free-living	Sediment (saline)	1004	1500.45	8.00311	101.8	50.338	-4.148	0	10.8	7.85	35.3	2.21779	1.42543	2.28388
678.OA.mesocosm.378	Free-living	Sediment (saline)	727	1063.89	7.16289	79.9191	50.338	-4.148	0	12.1	7.69	35.3	2.19033	0.570341	1.37209
678.OA.mesocosm.379	Free-living	Sediment (saline)	1720	3495.26	9.42282	166.051	50.338	-4.148	0	12.1	7.69	35.3	2.25308	1.26188	1.33525
678.OA.mesocosm.380	Free-living	Sediment (saline)	1181	2705.67	8.36045	125.2	50.338	-4.148	0	12.1	7.69	35.3	2.87927	2.35009	2.43917
678.OA.mesocosm.381	Free-living	Sediment (saline)	1117	2210.12	8.07463	120.188	50.338	-4.148	0	12.1	7.69	35.3	2.46549	1.42056	2.3599
678.OA.mesocosm.382	Free-living	Sediment (saline)	1123	2292.97	7.94907	115.767	50.338	-4.148	0	12.1	7.69	35.3	2.50017	1.1005	2.40125
678.OA.mesocosm.383	Free-living	Sediment (saline)	1170	2330.64	8.07175	118.048	50.338	-4.148	0	12.1	7.69	35.3	2.72388	1.50089	2.56322
678.OA.mesocosm.384	Free-living	Sediment (saline)	1241	2295.25	8.47891	130.955	50.338	-4.148	0	12.1	7.69	35.3	2.93634	1.62006	2.05361
678.OA.mesocosm.386	Free-living	Sediment (saline)	1522	2735.8	9.2613	148.443	50.338	-4.148	0	11	7.69	35.1	1.88481	1.17344	0.516428
678.OA.mesocosm.387	Free-living	Sediment (saline)	997	2247.71	7.43287	103.515	50.338	-4.148	0	11	7.69	35.1	2.70885	2.39298	2.1564
678.OA.mesocosm.388	Free-living	Sediment (saline)	626	966.041	6.64866	71.2525	50.338	-4.148	0	11	7.69	35.1	2.65588	1.94463	2.3408
678.OA.mesocosm.389	Free-living	Sediment (saline)	1217	2464.33	8.30289	127.965	50.338	-4.148	0	11	7.69	35.1	2.55549	1.66536	2.51635
678.OA.mesocosm.390	Free-living	Sediment (saline)	691	1020.61	6.56432	72.4057	50.338	-4.148	0	11	7.69	35.1	2.80019	1.92441	2.3674
678.OA.mesocosm.391	Free-living	Sediment (saline)	1105	2200.39	8.1026	112.8	50.338	-4.148	0	11	7.69	35.1	2.57377	2.12004	2.41852
678.OA.mesocosm.392	Free-living	Sediment (saline)	1174	2285.72	8.36916	118.33	50.338	-4.148	0	11	8.03	35.4	2.6746	2.47225	2.61402
678.OA.mesocosm.393	Free-living	Sediment (saline)	1171	2195.3	8.17053	117.85	50.338	-4.148	0	11	8.03	35.4	2.57547	1.82139	2.57837
678.OA.mesocosm.394	Free-living	Sediment (saline)	945	1928.07	7.37717	100.667	50.338	-4.148	0	11	8.03	35.4	2.38487	1.88646	2.331
678.OA.mesocosm.396	Free-living	Sediment (saline)	1029	1395.15	8.17933	101.917	50.338	-4.148	0	10.6	7.95	35.3	3.09996	2.50811	2.69402
678.OA.mesocosm.397	Free-living	Sediment (saline)	1268	2680.95	8.28757	129.238	50.338	-4.148	0	10.6	7.95	35.3	2.56394	2.29018	2.49045
678.OA.mesocosm.398	Free-living	Sediment (saline)	928	1667.59	7.395	93.181	50.338	-4.148	0	10.6	7.95	35.3	2.57041	1.33264	2.38765
678.OA.mesocosm.399	Free-living	Sediment (saline)	881	1773.23	7.38286	91.5732	50.338	-4.148	0	10.6	7.95	35.3	2.74938	1.89822	2.26961
678.OA.mesocosm.400	Free-living	Sediment (saline)	1431	2668.72	8.97297	146.757	50.338	-4.148	0	10.8	7.85	35.3	2.84907	2.32872	2.52919
678.OA.mesocosm.401	Free-living	Sediment (saline)	1172	2516	7.90656	126.323	50.338	-4.148	0	10.8	7.85	35.3	2.85918	2.00054	2.42395
678.OA.mesocosm.402	Free-living	Sediment (saline)	875	1489.67	7.24913	95.667	50.338	-4.148	0	10.8	7.85	35.3	2.80058	2.04776	2.49378
678.OA.mesocosm.403	Free-living	Sediment (saline)	953	2001.54	7.68069	100.769	50.338	-4.148	0	10.8	7.85	35.3	2.56096	1.49494	2.25808
678.OA.mesocosm.404	Free-living	Sediment (saline)	708	771.346	7.59526	69.1914	50.338	-4.148	0	11	8.01	35.3	2.76005	1.96501	2.60004
678.OA.mesocosm.405	Free-living	Sediment (saline)	974	1794.55	7.37098	97.3855	50.338	-4.148	0	11	8.01	35.3	2.71196	2.02086	2.28329
678.OA.mesocosm.406	Free-living	Sediment (saline)	839	1364.2	6.92587	81.1987	50.338	-4.148	0	11	8.01	35.3	2.64112	1.93729	1.75744
678.OA.mesocosm.409	Free-living	Sediment (saline)	757	1424.44	6.64602	78.998	50.338	-4.148	0	12.1	7.69	35.3	2.23249	1.87126	2.46264
678.OA.mesocosm.410	Free-living	Sediment (saline)	1005	1637.78	7.97917	101.741	50.338	-4.148	0	12.1	7.69	35.3	2.95768	2.00118	2.39297
678.OA.mesocosm.411	Free-living	Sediment (saline)	981	2005.28	7.52834	103.3	50.338	-4.148	0	12.1	7.69	35.3	2.5481	0.799742	2.45716
678.OA.mesocosm.412	Free-living	Sediment (saline)	836	1377.29	7.34384	86.673	50.338	-4.148	0	11	7.69	35.1	2.04664	1.35027	2.32039
678.OA.mesocosm.413	Free-living	Sediment (saline)	962	1778.32	7.53931	100.981	50.338	-4.148	0	11	7.69	35.1	2.82472	2.18552	2.2917
678.OA.mesocosm.414	Free-living	Sediment (saline)	658	908.037	6.68458	68.6433	50.338	-4.148	0	11	7.69	35.1	2.86744	2.02792	2.45326
678.OA.mesocosm.415	Free-living	Sediment (saline)	898	1841.62	7.33932	92.143	50.338	-4.148	0	11	7.69	35.1	2.69609	1.66666	2.22457
678.OA.mesocosm.416	Free-living	Sediment (saline)	877	1898.42	7.28122	94.6654	50.338	-4.148	0	11	7.33	35.4	2.12864	1.13433	2.03754
678.OA.mesocosm.417	Free-living	Sediment (saline)	1016	2079.18	7.66694	107.979	50.338	-4.148	0	11	7.33	35.4	2.80428	1.75472	2.69759
678.OA.mesocosm.418	Free-living	Sediment (saline)	608	934.544	6.40069	64.6032	50.338	-4.148	0	11	7.33	35.4	2.60636	1.37883	2.51905
678.OA.mesocosm.420	Free-living	Sediment (saline)	698	879.2	7.47067	72.1188	50.338	-4.148	0	11.1	7.21	35.3	2.95692	1.84183	2.32307
678.OA.mesocosm.421	Free-living	Sediment (saline)	1009	1802.58	7.71921	103.333	50.338	-4.148	0	11.1	7.21	35.3	2.75418	2.03786	2.66167
678.OA.mesocosm.423	Free-living	Sediment (saline)	783	1298.96	7.17363	82.6732	50.338	-4.148	0	11.1	7.21	35.3	2.45963	1.71242	2.38796
678.OA.mesocosm.424	Free-living	Sediment (saline)	962	1745.57	7.6912	98.3318	50.338	-4.148	0	11	7.33	35.4	2.5076	1.29458	2.32606
678.OA.mesocosm.425	Free-living	Sediment (saline)	992	1985.11	7.35522	100.897	50.338	-4.148	0	11	7.33	35.4	2.84015	2.11786	2.24793
678.OA.mesocosm.426	Free-living	Sediment (saline)	878	1593.13	7.43803	93.5169	50.338	-4.148	0	11	7.33	35.4	2.8188	1.8413	2.48404
678.OA.mesocosm.427	Free-living	Sediment (saline)	1167	2540.86	8.10468	119.9	50.338	-4.148	0	11	7.33	35.4	2.76371	1.71816	2.20679
678.OA.mesocosm.430	Free-living	Sediment (saline)	640	728.188	6.96944	66.8482	50.338	-4.148	0	11.1	7.21	35.3	2.7646	1.85673	2.61627
678.OA.mesocosm.431	Free-living	Sediment (saline)	946	1584.88	7.44125	96.1502	50.338	-4.148	0	11.1	7.21	35.3	2.83196	0.900029	2.25705
678.OA.mesocosm.433	Free-living	Sediment (saline)	881	1662.67	7.35341	92.1693	50.338	-4.148	0	11.6	6.77	35.3	2.36594	1.0253	2.53266
678.OA.mesocosm.435	Free-living	Sediment (saline)	621	773.02	6.85404	67.1127	50.338	-4.148	0	11.6	6.77	35.3	2.70715	1.60789	2.15796
678.OA.mesocosm.436	Free-living	Sediment (saline)	902	1555.26	7.72444	95.5897	50.338	-4.148	0	11.6	6.77	35.3	2.59125	2.23495	2.40049
678.OA.mesocosm.437	Free-living	Sediment (saline)	1052	2159.45	7.84189	114.18	50.338	-4.148	0	11.6	6.77	35.3	2.29542	2.11086	2.61777
678.OA.mesocosm.438	Free-living	Sediment (saline)	720	1157.91	6.89112	77.339	50.338	-4.148	0	11.6	6.77	35.3	2.72174	2.29053	2.35779
678.OA.mesocosm.439	Free-living	Sediment (saline)	1023	1899.4	7.90792	107.398	50.338	-4.148	0	11.6	6.77	35.3	2.40126	1.4543	2.34902
678.OA.mesocosm.442	Free-living	Sediment (saline)	787	1279.09	7.36587	79.8611	50.338	-4.148	0	10.5	6.74	35.3	2.50683	1.60013	2.70191
678.OA.mesocosm.443	Free-living	Sediment (saline)	736	1280.5	6.97666	79.3404	50.338	-4.148	0	10.5	6.74	35.3	2.52957	1.75862	2.34889
678.OA.mesocosm.446	Free-living	Sediment (saline)	1053	2079.12	7.88366	108.02	50.338	-4.148	0	11	8.01	35.3	2.72706	1.15574	2.47253
678.OA.mesocosm.451	Free-living	Sediment (saline)	1054	2118.42	7.72964	107.734	50.338	-4.148	0	10.8	7.85	35.3	2.81295	2.08208	2.3471
678.OA.mesocosm.455	Free-living	Sediment (saline)	584	689.578	6.45695	62.0818	50.338	-4.148	0	11.1	7.21	35.3	2.17961	0.45381	2.48826
678.OA.mesocosm.458	Free-living	Sediment (saline)	866	1544.16	7.40613	94.4641	50.338	-4.148	0	11	7.69	35.1	2.3043	1.4833	2.34164
678.OA.mesocosm.462	Free-living	Sediment (saline)	776	1144.62	7.48557	86.1114	50.338	-4.148	0	11.6	6.77	35.3	2.54954	1.16602	1.97956
678.OA.mesocosm.463	Free-living	Sediment (saline)	734	1128.16	6.90393	81.6857	50.338	-4.148	0	11.6	6.77	35.3	2.78538	1.26197	2.46009
678.OA.mesocosm.467	Free-living	Sediment (saline)	973	1819.97	7.55171	97.7794	50.338	-4.148	0	11	8.03	35.4	2.72861	1.66628	2.45189
678.seasonal.insitu.sample.481	Free-living	Sediment (saline)	1206	2458.44	8.47679	116.447	50.338	-4.148	0				2.96954	2.36434	2.93002
678.seasonal.insitu.sample.491	Free-living	Sediment (saline)	1275	1989.48	8.60011	128.232	50.338	-4.148	0				1.68254	0.78555	0.434264
678.seasonal.insitu.sample.492	Free-living	Sediment (saline)	1327	2351.98	8.58119	130.468	50.338	-4.148	0				2.7608	2.15928	1.52835
678.seasonal.insitu.sample.495	Free-living	Sediment (saline)	966	1657.86	8.03799	91.5233	50.338	-4.148	0				2.9024	2.61698	2.4585
678.seasonal.insitu.sample.497	Free-living	Sediment (saline)	944	1779.72	7.9557	94.632	50.338	-4.148	0				2.23971	1.85652	2.34542
678.seasonal.insitu.sample.499	Free-living	Sediment (saline)	1032	1835.74	8.33148	102.651	50.338	-4.148	0				2.92894	2.52428	2.56786
678.seasonal.insitu.sample.500	Free-living	Sediment (saline)	898	1577.54	7.80231	89.8222	50.338	-4.148	0				1.82106	1.85748	2.54143
678.seasonal.insitu.sample.501	Free-living	Sediment (saline)	1333	2593.64	8.57564	132.196	50.338	-4.148	0				2.67745	2.05978	2.4747
678.seasonal.insitu.sample.502	Free-living	Sediment (saline)	835	1192.33	7.91598	84.3127	50.338	-4.148	0				2.3602	2.13736	1.90453
678.seasonal.insitu.sample.504	Free-living	Sediment (saline)	1103	2160.78	8.1642	106.779	50.338	-4.148	0				2.64445	2.13542	2.22878
678.seasonal.insitu.sample.505	Free-living	Sediment (saline)	1468	2385.22	9.37921	139.171	50.338	-4.148	0				1.97807	1.46735	1.00336
678.seasonal.insitu.sample.506	Free-living	Sediment (saline)	1506	2673.99	9.01078	143.003	50.338	-4.148	0				1.8349	1.24489	0.559587
678.seasonal.insitu.sample.509	Free-living	Sediment (saline)	1508	2440.32	9.29089	151.263	50.338	-4.148	0				1.95517	0	0.667121
678.seasonal.insitu.sample.510	Free-living	Sediment (saline)	826	1007.74	7.84401	69.9541	50.338	-4.148	0				2.68486	2.30606	2.5714
678.seasonal.insitu.sample.514	Free-living	Sediment (saline)	1111	2178.69	8.15448	110.932	50.338	-4.148	0				2.90723	2.12279	2.68082
678.seasonal.insitu.sample.520	Free-living	Sediment (saline)	1255	1953.38	8.5751	124.046	50.338	-4.148	0				2.29727	2.0496	1.93755
678.seasonal.insitu.sample.521	Free-living	Sediment (saline)	1096	1773.78	8.34503	114.922	50.338	-4.148	0				2.15867	1.49684	1.21608
678.seasonal.insitu.sample.522	Free-living	Sediment (saline)	1481	2821.19	9.20179	150.341	50.338	-4.148	0				1.30989	0.930527	0.382807
678.seasonal.insitu.sample.523	Free-living	Sediment (saline)	1496	2517.21	9.12371	150.683	50.338	-4.148	0				1.80945	1.31711	0.607592
678.seasonal.insitu.sample.524	Free-living	Sediment (saline)	1002	1512.88	8.08015	96.3584	50.338	-4.148	0				2.70035	2.12797	2.81431
678.seasonal.insitu.sample.525	Free-living	Sediment (saline)	1229	1821.17	8.62207	111.532	50.338	-4.148	0				2.90624	2.40877	2.77988
678.seasonal.insitu.sample.526	Free-living	Sediment (saline)	1260	2406.54	8.54389	123.015	50.338	-4.148	0				2.74331	1.86583	2.49613
678.seasonal.insitu.sample.528	Free-living	Sediment (saline)	999	1695.25	7.55357	93.594	50.338	-4.148	0				2.61541	1.84515	2.56547
678.seasonal.insitu.sample.529	Free-living	Sediment (saline)	1038	1550.44	8.22942	93.3402	50.338	-4.148	0				2.80862	2.23129	2.43027
678.seasonal.insitu.sample.531	Free-living	Sediment (saline)	1455	2691.54	9.13464	140.472	50.338	-4.148	0				2.83145	2.52274	2.77502
678.seasonal.insitu.sample.532	Free-living	Sediment (saline)	1193	2351.36	8.70662	118.029	50.338	-4.148	0				2.69842	2.29542	2.43185
678.seasonal.insitu.sample.533	Free-living	Sediment (saline)	1139	1839.12	8.63236	108.731	50.338	-4.148	0				2.84293	2.32072	2.79447
678.seasonal.insitu.sample.534	Free-living	Sediment (saline)	1328	2422.02	8.55944	135.036	50.338	-4.148	0				2.53589	2.02831	2.30651
678.seasonal.insitu.sample.535	Free-living	Sediment (saline)	1375	2321.01	8.70548	129.118	50.338	-4.148	0				2.47072	1.38948	2.1598
678.seasonal.insitu.sample.536	Free-living	Sediment (saline)	1390	2175.26	8.87775	132.348	50.338	-4.148	0				2.56045	1.67089	1.85745
678.seasonal.insitu.sample.537	Free-living	Sediment (saline)	1343	2421.38	8.73501	129.92	50.338	-4.148	0				2.22283	1.92566	1.95114
678.seasonal.insitu.sample.538	Free-living	Sediment (saline)	1579	2822.07	9.2632	152.931	50.338	-4.148	0				1.9248	1.32204	0.575095
678.seasonal.insitu.sample.539	Free-living	Sediment (saline)	958	1756.25	7.43383	92.9485	50.338	-4.148	0				2.62311	1.87058	2.75986
678.seasonal.insitu.sample.540	Free-living	Sediment (saline)	1156	2100.01	8.19872	114.226	50.338	-4.148	0				2.88105	2.15113	2.86893
678.seasonal.insitu.sample.542	Free-living	Sediment (saline)	1143	1726.16	8.04745	107.471	50.338	-4.148	0				2.85983	2.4883	2.77898
678.seasonal.insitu.sample.543	Free-living	Sediment (saline)	999	1718.37	8.48962	102.805	50.338	-4.148	0				2.22531	0.879385	2.07536
678.seasonal.insitu.sample.544	Free-living	Sediment (saline)	1015	1838.02	8.1691	101.362	50.338	-4.148	0				2.28766	1.51131	1.86824
678.seasonal.insitu.sample.545	Free-living	Sediment (saline)	723	1103.04	7.92069	76.3054	50.338	-4.148	0				1.6531	0.811645	0.664389
678.seasonal.insitu.sample.546	Free-living	Sediment (saline)	1334	2403.96	8.65973	126.191	50.338	-4.148	0				2.77925	2.30005	2.57268
678.seasonal.insitu.sample.547	Free-living	Sediment (saline)	1076	1997.27	8.35363	112.65	50.338	-4.148	0				1.53589	1.75547	1.44702
678.seasonal.insitu.sample.548	Free-living	Sediment (saline)	1091	1920.6	8.40473	108.549	50.338	-4.148	0				2.81487	2.15503	2.33444
678.seasonal.insitu.sample.549	Free-living	Sediment (saline)	1035	1827.32	8.37946	101.085	50.338	-4.148	0				2.67254	2.16216	2.75546
678.seasonal.insitu.sample.550	Free-living	Sediment (saline)	1343	2853.89	8.84602	136.349	50.338	-4.148	0				2.46639	2.05003	2.69351
678.seasonal.insitu.sample.551	Free-living	Sediment (saline)	1038	1849.96	8.25026	104.067	50.338	-4.148	0				2.23718	1.95485	1.7414
678.seasonal.insitu.sample.552	Free-living	Sediment (saline)	785	1170.74	7.8242	71.6338	50.338	-4.148	0				2.36547	1.72942	2.20029
678.seasonal.insitu.sample.555	Free-living	Sediment (saline)	1127	2255.76	8.46234	103.959	50.338	-4.148	0				2.56808	2.02579	2.50673
678.seasonal.insitu.sample.556	Free-living	Sediment (saline)	1034	1764.49	8.16826	91.974	50.338	-4.148	0				2.94276	2.5638	2.36807
678.seasonal.insitu.sample.558	Free-living	Sediment (saline)	1119	2117.51	8.33423	110.538	50.338	-4.148	0				2.20569	1.78142	2.39258
678.seasonal.insitu.sample.559	Free-living	Sediment (saline)	937	1531.8	7.95633	83.4431	50.338	-4.148	0				2.57399	2.21243	2.24363
678.seasonal.insitu.sample.560	Free-living	Sediment (saline)	1441	2689.47	8.98254	150.795	50.338	-4.148	0				1.40852	1.03309	0.891566
678.seasonal.insitu.sample.561	Free-living	Sediment (saline)	1541	2644.89	9.1408	153.444	50.338	-4.148	0				2.48953	1.85175	0.913355
678.seasonal.insitu.sample.562	Free-living	Sediment (saline)	1485	2981.64	8.88963	144.517	50.338	-4.148	0				2.46132	1.49194	1.64753
678.seasonal.insitu.sample.564	Free-living	Sediment (saline)	1529	2752.31	9.14961	149.742	50.338	-4.148	0				1.74033	1.58194	0.772368
678.seasonal.insitu.sample.565	Free-living	Sediment (saline)	1437	2842.81	9.0677	141.782	50.338	-4.148	0				2.38906	2.19006	2.15777
678.seasonal.insitu.sample.568	Free-living	Sediment (saline)	1051	1758.67	8.12235	96.4246	50.338	-4.148	0				2.85075	2.40111	2.61192
678.seasonal.insitu.sample.570	Free-living	Sediment (saline)	847	1071.95	7.89522	73.4941	50.338	-4.148	0				2.58487	2.37413	2.07569
678.seasonal.insitu.sample.571	Free-living	Sediment (saline)	1616	2743.57	9.34533	154.464	50.338	-4.148	0				2.05805	0.97342	0.413435
678.seasonal.insitu.sample.572	Free-living	Sediment (saline)	1552	2827.21	9.20025	154.854	50.338	-4.148	0				2.00953	0.892159	1.05485
678.seasonal.insitu.sample.573	Free-living	Sediment (saline)	1560	2742.75	9.15955	152.965	50.338	-4.148	0				2.19714	1.38029	1.79805
678.seasonal.insitu.sample.574	Free-living	Sediment (saline)	1590	2622.5	9.27861	154.066	50.338	-4.148	0				2.38327	1.26164	1.3569
678.seasonal.insitu.sample.575	Free-living	Sediment (saline)	1528	2825.6	9.20663	154.06	50.338	-4.148	0				2.03031	1.35887	0.996929
678.seasonal.insitu.sample.576	Free-living	Sediment (saline)	949	1598.84	8.17291	95.4192	50.338	-4.148	0				2.52308	2.21735	2.47865
678.seasonal.insitu.sample.577	Free-living	Sediment (saline)	1324	2432	8.59441	127.686	50.338	-4.148	0				2.78031	2.35809	2.49966
678.seasonal.insitu.sample.578	Free-living	Sediment (saline)	994	1708.92	8.05239	98.8796	50.338	-4.148	0				2.09648	2.18248	1.85998
678.seasonal.insitu.sample.579	Free-living	Sediment (saline)	929	1696.35	8.15956	97.7009	50.338	-4.148	0				2.19917	1.84322	1.97466
678.seasonal.insitu.sample.580	Free-living	Sediment (saline)	1246	2512	8.67717	126.122	50.338	-4.148	0				2.41138	1.97106	2.43154
678.seasonal.insitu.sample.582	Free-living	Sediment (saline)	1076	1662.9	7.98648	97.064	50.338	-4.148	0				2.69026	2.34275	2.28041
678.seasonal.insitu.sample.583	Free-living	Sediment (saline)	774	945.972	7.76041	68.603	50.338	-4.148	0				2.49485	2.22701	1.84073
678.seasonal.insitu.sample.584	Free-living	Sediment (saline)	1039	1846.38	8.32536	100.263	50.338	-4.148	0				2.65288	2.13226	2.2581
678.seasonal.insitu.sample.587	Free-living	Sediment (saline)	1405	2183.72	8.92854	137.184	50.338	-4.148	0				2.0129	1.47429	0.669035
678.seasonal.insitu.sample.588	Free-living	Sediment (saline)	1545	2812.09	9.09119	150.665	50.338	-4.148	0				2.05938	1.24766	0.572388
678.seasonal.insitu.sample.589	Free-living	Sediment (saline)	1299	2246.54	8.37701	121.797	50.338	-4.148	0				2.30141	1.94122	2.08053
678.seasonal.insitu.sample.590	Free-living	Sediment (saline)	1639	3156.18	9.36389	159.932	50.338	-4.148	0				2.71209	1.67773	0.668418
678.seasonal.insitu.sample.593	Free-living	Sediment (saline)	947	1721.81	7.61679	93.2873	50.338	-4.148	0				2.74462	2.34806	2.40448
678.seasonal.insitu.sample.594	Free-living	Sediment (saline)	1360	2553.35	8.81995	140.376	50.338	-4.148	0				2.34095	1.74107	1.46692
678.seasonal.insitu.sample.595	Free-living	Sediment (saline)	1427	2264.2	9.11308	141.323	50.338	-4.148	0				1.77948	0.649248	0.13026
678.seasonal.insitu.sample.596	Free-living	Sediment (saline)	1337	2159.94	8.90505	129.817	50.338	-4.148	0				0.9863	0	0.0787601
678.seasonal.insitu.sample.597	Free-living	Sediment (saline)	1445	2829.52	8.62041	140.273	50.338	-4.148	0				2.18071	1.68901	1.74982
678.seasonal.insitu.sample.598	Free-living	Sediment (saline)	1401	2326.24	9.02801	145.911	50.338	-4.148	0				1.59929	0.709729	0.258799
678.T.RFLP.Sample.600	Free-living	Sediment (saline)	864	1482.42	7.6567	86.5084	50.338	-4.148	0				1.93876	1.01375	1.86685
678.T.RFLP.Sample.601	Free-living	Sediment (saline)	886	1566.84	7.56113	94.9581	50.338	-4.148	0				2.22099	1.24196	2.02703
678.T.RFLP.Sample.605	Free-living	Sediment (saline)	1054	2332.39	7.81877	109.734	50.338	-4.148	0				2.34816	1.62613	1.94094
678.T.RFLP.Sample.606	Free-living	Sediment (saline)	941	1855.18	7.94997	107.213	50.338	-4.148	0				1.91813	0.953162	1.76216
678.T.RFLP.Sample.610	Free-living	Sediment (saline)	1043	1640.75	7.8117	98.0237	50.338	-4.148	0				2.3511	1.43618	1.75096
678.T.RFLP.Sample.611	Free-living	Sediment (saline)	591	754.324	6.44757	58.8601	50.338	-4.148	0				2.36171	1.78333	2.15491
678.T.RFLP.Sample.612	Free-living	Sediment (saline)	607	749.523	7.00227	60.2288	50.338	-4.148	0				2.11322	1.45356	2.01704
678.T.RFLP.Sample.618	Free-living	Sediment (saline)	1247	1914.54	8.577	122.516	50.338	-4.148	0				2.39034	1.827	1.40847
678.T.RFLP.Sample.619	Free-living	Sediment (saline)	1099	2226.85	7.81217	114.959	50.338	-4.148	0				2.66041	1.90744	1.92447
678.T.RFLP.Sample.627	Free-living	Sediment (saline)	570	774.959	6.45331	64.8899	50.338	-4.148	0				1.93785	0.956039	1.44402
678.T.RFLP.Sample.629	Free-living	Sediment (saline)	1056	2124.88	7.63959	113.698	50.338	-4.148	0				2.67076	1.31116	1.99144
678.T.RFLP.Sample.630	Free-living	Sediment (saline)	643	847.124	6.60778	66.2685	50.338	-4.148	0				1.90552	0.89801	1.23538
678.T.RFLP.Sample.631	Free-living	Sediment (saline)	1041	2046.12	7.54368	111.692	50.338	-4.148	0				2.39699	1.21988	1.55131
678.T.RFLP.Sample.632	Free-living	Sediment (saline)	541	944.514	7.10509	56.2141	50.338	-4.148	0				2.56245	1.69709	1.80948
678.T.RFLP.Sample.633	Free-living	Sediment (saline)	1184	2453.5	8.31709	123.189	50.338	-4.148	0				2.92779	2.30655	2.38216
678.T.RFLP.Sample.635	Free-living	Sediment (saline)	860	1661.33	6.60245	92.6914	50.338	-4.148	0				1.94867	1.11034	1.86778
678.T.RFLP.Sample.636	Free-living	Sediment (saline)	1221	2419.36	8.29223	119.707	50.338	-4.148	0				2.67427	2.06265	1.84054
678.T.RFLP.Sample.639	Free-living	Sediment (saline)	875	1178.4	7.69811	87.5962	50.338	-4.148	0				1.60037	0.839856	1.183
678.T.RFLP.Sample.640	Free-living	Sediment (saline)	776	980.071	7.6274	81.462	50.338	-4.148	0				2.35454	1.48686	1.37391
678.T.RFLP.Sample.641	Free-living	Sediment (saline)	1000	1756.92	7.6885	102.656	50.338	-4.148	0				1.97673	0.979241	1.53302
678.T.RFLP.Sample.642	Free-living	Sediment (saline)	1096	2108.88	7.87314	113.54	50.338	-4.148	0				2.45045	1.47295	1.78874
678.T.RFLP.Sample.644	Free-living	Sediment (saline)	961	1159.92	8.3765	94.5932	50.338	-4.148	0				2.20203	1.52667	1.74593
678.T.RFLP.Sample.645	Free-living	Sediment (saline)	965	1187.27	8.2374	90.646	50.338	-4.148	0				2.82771	2.10696	1.96834
678.T.RFLP.Sample.653	Free-living	Sediment (saline)	1623	2692.57	9.4302	160.23	50.338	-4.148	0				2.14513	1.59875	0.724473
678.T.RFLP.Sample.654	Free-living	Sediment (saline)	1217	2050.3	8.70324	123.743	50.338	-4.148	0				1.88447	0.875286	0.498299
678.T.RFLP.Sample.655	Free-living	Sediment (saline)	872	1198.6	7.62528	88.2766	50.338	-4.148	0				2.24121	1.53353	1.38087
678.T.RFLP.Sample.661	Free-living	Sediment (saline)	1399	2760.75	8.84162	143.572	50.338	-4.148	0				2.75299	2.07611	1.84171
678.T.RFLP.Sample.668	Free-living	Sediment (saline)	990	1687.23	7.51646	102.398	50.338	-4.148	0				2.25891	1.3754	1.85783
678.T.RFLP.Sample.671	Free-living	Sediment (saline)	915	1271.65	7.73497	92.2841	50.338	-4.148	0				2.67041	1.72566	2.32152
678.T.RFLP.Sample.675	Free-living	Sediment (saline)	1318	2002.15	8.75786	122.482	50.338	-4.148	0				2.19688	1.45342	0.382301
678.T.RFLP.Sample.686	Free-living	Sediment (saline)	639	689.209	7.04171	63.7453	50.338	-4.148	0				2.39353	1.09943	1.68865
678.T.RFLP.Sample.690	Free-living	Sediment (saline)	1213	1650.17	8.7233	119.602	50.338	-4.148	0				2.33201	1.32326	0.62087
678.T.RFLP.Sample.697	Free-living	Sediment (saline)	1514	2468.35	9.0923	144.761	50.338	-4.148	0				2.02037	1.42786	1.92154
678.T.RFLP.Sample.698	Free-living	Sediment (saline)	1576	2782.93	9.246	152.578	50.338	-4.148	0				2.45836	1.73274	1.17449
678.T.RFLP.Sample.704	Free-living	Sediment (saline)	1349	2726.46	8.74119	136.567	50.338	-4.148	0				2.75221	2.35645	2.50268
678.T.RFLP.Sample.713	Free-living	Sediment (saline)	816	1169.12	7.19154	79.9634	50.338	-4.148	0				1.99291	1.25368	1.33646
678.T.RFLP.Sample.714	Free-living	Sediment (saline)	796	1080.92	7.29103	74.6781	50.338	-4.148	0				2.27316	1.29559	1.65909
678.T.RFLP.Sample.715	Free-living	Sediment (saline)	1155	2160.62	7.99631	114.949	50.338	-4.148	0				2.35038	1.70094	1.60932
678.T.RFLP.Sample.716	Free-living	Sediment (saline)	1152	2264.75	7.77585	119.76	50.338	-4.148	0				2.71223	1.37307	2.37076
678.T.RFLP.Sample.718	Free-living	Sediment (saline)	939	1798.02	7.21471	97.6213	50.338	-4.148	0				2.77525	1.80946	2.31325
678.T.RFLP.Sample.720	Free-living	Sediment (saline)	1022	2007.41	7.76271	105.695	50.338	-4.148	0				2.40217	1.4548	1.80699
678.T.RFLP.Sample.724	Free-living	Sediment (saline)	792	1368.69	7.7144	87.6043	50.338	-4.148	0				2.14512	1.36509	1.6618
678.T.RFLP.Sample.726	Free-living	Sediment (saline)	802	1211.06	7.28779	82.3699	50.338	-4.148	0				2.02901	1.35052	1.78475
678.T.RFLP.Sample.730	Free-living	Sediment (saline)	819	1511.61	6.8158	83.9774	50.338	-4.148	0				2.20991	1.25221	1.8506
678.T.RFLP.Sample.733	Free-living	Sediment (saline)	1104	1882.91	8.02243	109.671	50.338	-4.148	0				2.31084	1.54457	1.92414
678.T.RFLP.Sample.737	Free-living	Sediment (saline)	485	918.447	4.39784	53.6445	50.338	-4.148	0				1.61991	0.483141	1.47092
678.T.RFLP.Sample.740	Free-living	Sediment (saline)	1159	2337.34	7.91661	119.31	50.338	-4.148	0				2.20425	1.34446	1.89354
678.T.RFLP.Sample.742	Free-living	Sediment (saline)	1085	1906.88	8.05926	108.853	50.338	-4.148	0				2.52564	2.12216	2.21701
678.T.RFLP.Sample.746	Free-living	Sediment (saline)	1207	2027.08	8.60436	121.491	50.338	-4.148	0				2.49344	1.71076	1.07095
678.T.RFLP.Sample.747	Free-living	Sediment (saline)	948	1883.57	7.54794	102.735	50.338	-4.148	0				2.44286	1.65396	2.10997
678.T.RFLP.Sample.751	Free-living	Sediment (saline)	945	1365.05	8.06099	96.0963	50.338	-4.148	0				1.90694	1.45874	0.92176
678.T.RFLP.Sample.753	Free-living	Sediment (saline)	1030	1894.49	7.39453	102.733	50.338	-4.148	0				2.75512	2.07342	2.51677
678.T.RFLP.Sample.754	Free-living	Sediment (saline)	1256	2380.09	8.42471	129.778	50.338	-4.148	0				2.29147	1.29196	1.74441
678.T.RFLP.Sample.756	Free-living	Sediment (saline)	1081	1970.13	7.80539	105.491	50.338	-4.148	0				2.60461	1.97133	1.84
678.T.RFLP.Sample.757	Free-living	Sediment (saline)	1284	2002.2	8.6712	127.795	50.338	-4.148	0				2.50388	1.65182	1.69797
678.T.RFLP.Sample.759	Free-living	Sediment (saline)	934	1487.44	7.78822	97.2495	50.338	-4.148	0				2.62121	1.89389	1.85425
678.T.RFLP.Sample.761	Free-living	Sediment (saline)	1193	1608.75	8.74674	118.672	50.338	-4.148	0				1.35754	0.366925	0.258477
678.T.RFLP.Sample.766	Free-living	Sediment (saline)	1073	1404.78	8.08861	102.671	50.338	-4.148	0				2.57704	2.02233	1.74925
678.T.RFLP.Sample.767	Free-living	Sediment (saline)	916	1229.05	7.95274	89.2166	50.338	-4.148	0				2.31813	1.54179	1.34545
678.T.RFLP.Sample.768	Free-living	Sediment (saline)	910	1155.04	7.71595	93.2705	50.338	-4.148	0				2.33686	1.76919	2.02858
678.T.RFLP.Sample.769	Free-living	Sediment (saline)	987	1737.54	8.05314	100.291	50.338	-4.148	0				2.54255	2.08607	2.22301
678.T.RFLP.Sample.773	Free-living	Sediment (saline)	1061	1921.03	7.8637	106.544	50.338	-4.148	0				2.36577	1.96621	1.73308
678.T.RFLP.Sample.778	Free-living	Sediment (saline)	735	871.091	7.45862	72.922	50.338	-4.148	0				2.45233	2.29467	1.96772
678.T.RFLP.Sample.780	Free-living	Sediment (saline)	1097	1797.63	8.15492	103.857	50.338	-4.148	0				2.72828	2.30531	2.26038
678.T.RFLP.Sample.784	Free-living	Sediment (saline)	1117	2001.37	8.15977	113.475	50.338	-4.148	0				2.56902	2.2803	2.33817
678.T.RFLP.Sample.786	Free-living	Sediment (saline)	967	1547.38	7.86362	86.9545	50.338	-4.148	0				2.61529	2.16332	1.78209
678.T.RFLP.Sample.791	Free-living	Sediment (saline)	1001	1658.71	7.96238	100.014	50.338	-4.148	0				2.72329	2.23195	2.07237
678.T.RFLP.Sample.801	Free-living	Sediment (saline)	1259	1851.54	8.60045	118.481	50.338	-4.148	0				2.31962	1.55893	0.55458
678.T.RFLP.Sample.804	Free-living	Sediment (saline)	1253	1665.62	8.76533	120.662	50.338	-4.148	0				2.10763	1.5935	0.840879
678.T.RFLP.Sample.807	Free-living	Sediment (saline)	1456	2657.99	8.89907	144.133	50.338	-4.148	0				1.4612	1.04108	0.168967
678.T.RFLP.Sample.815	Free-living	Sediment (saline)	1355	1955.58	8.88995	127.532	50.338	-4.148	0				2.16505	1.41079	0.285589
678.T.RFLP.Sample.820	Free-living	Sediment (saline)	1423	2311.63	8.87431	138.961	50.338	-4.148	0				1.38242	0.780654	0.576128
678.T.RFLP.Sample.821	Free-living	Sediment (saline)	1366	2082.22	8.82526	132.164	50.338	-4.148	0				1.32215	0.716731	0.246029
678.T.RFLP.Sample.823	Free-living	Sediment (saline)	938	1755.22	7.67263	94.4323	50.338	-4.148	0				2.81945	1.68662	2.12972
678.T.RFLP.Sample.825	Free-living	Sediment (saline)	924	1711.12	7.55932	90.8044	50.338	-4.148	0				2.8322	1.7596	2.23321
678.T.RFLP.Sample.826	Free-living	Sediment (saline)	767	1349.72	7.21182	78.2588	50.338	-4.148	0				2.32316	1.45263	1.79727
810.1230A1H1	Free-living	Sediment (saline)	272	335.696	4.36398	37.7023	-9.11228	-80.5835	0				0.585098		1.68455
810.1230A2H2	Free-living	Sediment (saline)	97	109.5	3.16089	15.4752	-9.11228	-80.5835	0				0.899315	0.691416	1.13889
810.1230C2H2	Free-living	Sediment (saline)	110	117.714	2.37312	16.8435	-9.11228	-80.5835	0				0.35292		1.15416
905.Alsback.0.25to0.5cm	Free-living	Sediment (saline)	58	133.75	0.388223	9.90978	58.322	11.534	3.94	6	7.8	32	0.964261	1.11485	1.12122
905.Alsback.0.5to0.75cm	Free-living	Sediment (saline)	100	185.053	1.00996	14.7084	58.322	11.534	3.94	6	7.8	32	1.21719	0.733249	0.891482
905.Alsback.0.75to1cm	Free-living	Sediment (saline)	82	145.769	0.688402	13.281	58.322	11.534	3.94	6	7.8	32	1.15283	0.529416	0.549209
905.Alsback.0to0.25cm	Free-living	Sediment (saline)	66	141.714	1.64637	11.3158	58.322	11.534	3.94	6	7.8	32	0.239693	0.659716	0.779723
905.Alsback.3.5to4cm	Free-living	Sediment (saline)	200	429.036	2.07926	24.8346	58.322	11.534	3.94	6	7.8	32	1.39569	0.759247	1.91073
905.Alsback.3to3.5cm	Free-living	Sediment (saline)	177	492.435	1.34426	24.0426	58.322	11.534	3.94	6	7.8	32	1.41712	1.43038	1.4256
905.Alsback.4.5to5cm	Free-living	Sediment (saline)	254	505.478	2.37597	30.6379	58.322	11.534	3.94	6	7.8	32	2.19964	1.20639	1.68518
905.Alsback.4to4.5cm	Free-living	Sediment (saline)	182	430.323	2.18101	23.3765	58.322	11.534	3.94	6	7.8	32	1.74787	1.04782	0.66346
905.Gullmarsfjord.stations1	Free-living	Sediment (saline)	84	117.588	0.915869	10.2596	58.322	11.534	3.94	6	7.8	32	0.794302	0.784544	0.0825096
905.Gullmarsfjord.stations2	Free-living	Sediment (saline)	83	123.25	1.16623	11.9828	58.322	11.534	3.94	6	7.8	32	1.326	1.07464	0.272983
905.Gullmarsfjord.stations3	Free-living	Sediment (saline)	87	199.667	1.16202	13.9872	58.322	11.534	3.94	6	7.8	32	0.648867	0.541762	0.102722
905.Gullmarsfjord.stations4	Free-living	Sediment (saline)	76	188.5	0.761511	12.914	58.322	11.534	3.94	6	7.8	32	1.0656	0	0.0202128
905.Gullmarsfjord.stations5	Free-living	Sediment (saline)	82	189.882	1.14216	14.4952	58.322	11.534	3.94	6	7.8	32	0.992294	0.391168	0.130091
905.Gullmarsfjord.stations6	Free-living	Sediment (saline)	167	281.045	1.53619	19.2113	58.322	11.534	3.94	6	7.8	32	0.988105	1.00112	0.952354
905.Gullmarsfjord.stations7	Free-living	Sediment (saline)	199	318.634	2.7552	22.5216	58.322	11.534	3.94	6	7.8	32	1.4058	0.975182	0.4222
905.Gullmarsfjord.stations8	Free-living	Sediment (saline)	243	445.097	3.04616	24.9831	58.322	11.534	3.94	6	7.8	32	2.10561	1.52357	0.623887
905.Gullmarsfjord.stations9	Free-living	Sediment (saline)	213	434.243	2.36263	25.4831	58.322	11.534	3.94	6	7.8	32	1.89574	1.58057	0.344844
905.PLO6.t0B	Free-living	Sediment (saline)	696	1084.83	7.38649	66.5535	58.322	11.534	3.94	6	7.8	32	1.86768	1.26539	2.52185
905.PLO6.t0C	Free-living	Sediment (saline)	688	1042.51	7.21339	65.0659	58.322	11.534	3.94	6	7.8	32	1.82615	1.37098	2.28337
905.PLO6.t0D	Free-living	Sediment (saline)	696	1132.23	7.42028	68.3989	58.322	11.534	3.94	6	7.8	32	1.5326	1.02831	2.12794
905.PLO6.t2.ANOX.0to1cm.1	Free-living	Sediment (saline)	674	1111.63	7.41281	65.3231	58.322	11.534	3.94	6	7.8	32	1.97295	1.47352	2.35668
905.PLO6.t2.ANOX.0to1cm.2	Free-living	Sediment (saline)	672	1180.53	7.48526	66.9146	58.322	11.534	3.94	6	7.8	32	1.92864	1.33432	2.48452
905.PLO6.t2.ANOX.0to1cm.3	Free-living	Sediment (saline)	638	1208	7.25352	61.8695	58.322	11.534	3.94	6	7.8	32	1.43082	1.11854	2.13228
905.PLO6.t2.OSCANOX.0to1cm.1	Free-living	Sediment (saline)	620	1036.37	6.99671	62.7781	58.322	11.534	3.94	6	7.8	32	2.31063	1.31718	2.14044
905.PLO6.t2.OSCANOX.0to1cm.2	Free-living	Sediment (saline)	645	1101.53	7.00335	62.1774	58.322	11.534	3.94	6	7.8	32	2.43925	1.94555	2.36461
905.PLO6.t2.OSCANOX.0to1cm.3	Free-living	Sediment (saline)	649	961.384	7.05247	59.7379	58.322	11.534	3.94	6	7.8	32	2.22561	1.60801	2.30175
905.PLO6.t2.OSCOX.0to1cm.1	Free-living	Sediment (saline)	608	1033.1	6.81897	59.5788	58.322	11.534	3.94	6	7.8	32	2.573	1.80147	1.8732
905.PLO6.t2.OSCOX.0to1cm.2	Free-living	Sediment (saline)	670	1122.26	7.22716	65.9886	58.322	11.534	3.94	6	7.8	32	2.50906	1.80185	2.20413
905.PLO6.t2.OSCOX.0to1cm.3	Free-living	Sediment (saline)	623	1143.28	7.20072	60.7312	58.322	11.534	3.94	6	7.8	32	2.63613	1.7358	1.9579
905.PLO6.t2.OX.0to1cm.1	Free-living	Sediment (saline)	796	1307.02	7.55851	76.2357	58.322	11.534	3.94	6	7.8	32	2.4413	1.41787	1.87926
905.PLO6.t2.OX.0to1cm.2	Free-living	Sediment (saline)	738	1200.89	7.32002	72.9694	58.322	11.534	3.94	6	7.8	32	2.47544	1.3801	2.07685
905.PLO6.t2.OX.0to1cm.3	Free-living	Sediment (saline)	831	1262.07	7.67856	78.4037	58.322	11.534	3.94	6	7.8	32	2.5645	1.63498	2.55689
905.PLO6.t3.ANOX.0to1cm.1	Free-living	Sediment (saline)	551	926.485	6.66765	56.4022	58.322	11.534	3.94	6	7.8	32	1.68129	1.34341	1.81364
905.PLO6.t3.ANOX.0to1cm.2	Free-living	Sediment (saline)	813	1404.11	7.4036	74.9027	58.322	11.534	3.94	6	7.8	32	2.90427	2.52743	2.50729
905.PLO6.t3.ANOX.0to1cm.3	Free-living	Sediment (saline)	581	899.526	7.02437	57.2887	58.322	11.534	3.94	6	7.8	32	1.816	1.47028	2.49852
905.PLO6.t3.OSCANOX.0to1cm.1	Free-living	Sediment (saline)	673	1057.89	7.17334	64.1939	58.322	11.534	3.94	6	7.8	32	2.50167	1.59514	2.41751
905.PLO6.t3.OSCANOX.0to1cm.2	Free-living	Sediment (saline)	662	1055.29	7.2988	60.7373	58.322	11.534	3.94	6	7.8	32	2.44118	1.77007	1.87462
905.PLO6.t3.OSCANOX.0to1cm.3	Free-living	Sediment (saline)	699	1287.3	7.43551	70.22	58.322	11.534	3.94	6	7.8	32	2.63595	1.90981	2.64942
905.PLO6.t3.OSCOX.0to1cm.1	Free-living	Sediment (saline)	441	698.222	4.35297	45.3527	58.322	11.534	3.94	6	7.8	32	1.29136	0.52955	0.563922
905.PLO6.t3.OSCOX.0to1cm.2	Free-living	Sediment (saline)	629	1006.39	6.84461	60.7142	58.322	11.534	3.94	6	7.8	32	2.54685	1.40789	1.5544
905.PLO6.t3.OSCOX.0to1cm.4	Free-living	Sediment (saline)	612	1012.23	6.92059	61.381	58.322	11.534	3.94	6	7.8	32	2.42951	1.34935	2.03499
905.PLO6.t3.OX.0to1cm.2	Free-living	Sediment (saline)	659	1076.8	7.07161	68.0633	58.322	11.534	3.94	6	7.8	32	2.5314	1.50704	2.27973
905.PLO6.t3.OX.0to1cm.3	Free-living	Sediment (saline)	720	1124.08	7.28963	73.0118	58.322	11.534	3.94	6	7.8	32	2.75593	1.69363	2.14234
905.PLO6.t3.OX.0to1cm.4	Free-living	Sediment (saline)	750	1154.07	7.29151	71.6324	58.322	11.534	3.94	6	7.8	32	2.81421	1.60413	2.23723
905.SA.Station.1.t0	Free-living	Sediment (saline)	210	307.5	2.81769	23.7329	58.22	11.37	0	17	7.8	30	2.6513	2.3825	2.45287
905.SA.Station.1.tF	Free-living	Sediment (saline)	152	307.75	3.04483	19.0626	58.22	11.37	0	17	7.8	30	2.46448	1.91052	1.14364
905.SA.Station.2.t0	Free-living	Sediment (saline)	480	866.266	5.66829	46.4611	58.22	11.37	0	17	7.8	30	2.42255	1.82618	1.71274
905.SA.Station.2.tF	Free-living	Sediment (saline)	158	282.6	3.028	17.9752	58.22	11.37	0	17	7.8	30	1.97122	1.27627	1.17717
905.SA.Station.3.t0	Free-living	Sediment (saline)	589	991.529	6.67875	60.5403	58.22	11.37	0	17	7.8	31	2.44657	1.84546	2.14132
905.SA.Station.3.tF	Free-living	Sediment (saline)	328	511.943	3.50462	33.9976	58.22	11.37	0	17	7.8	31	2.58874	2.04275	2.4215
905.SA.Station.4.t0	Free-living	Sediment (saline)	205	354.692	3.24465	24.0324	58.22	11.37	0	17	7.8	32	2.24495	1.79623	1.00599
905.SA.Station.4.tF	Free-living	Sediment (saline)	184	282.229	2.80337	21.7858	58.22	11.37	0	17	7.8	32	2.04227	1.75243	0.539084
905.SA.Station.5.t0	Free-living	Sediment (saline)	233	442.941	2.46879	25.6757	58.22	11.37	0	17	7.8	20	2.17656	1.54221	0.328306
905.SA.Station.5.tF	Free-living	Sediment (saline)	225	387.525	3.1822	24.3102	58.22	11.37	0	17	7.8	20	2.01819	1.49323	0.841293
905.SA.Station.6.t0	Free-living	Sediment (saline)	497	849.833	5.57245	47.7727	58.22	11.37	0	17	7.8	20	2.56856	1.96711	1.54023
905.SA.Station.6.tF	Free-living	Sediment (saline)	444	831.392	5.24508	48.0069	58.22	11.37	0	17	7.8	20	2.16704	1.71457	1.07149
905.SA.Station.7.t0	Free-living	Sediment (saline)	576	1202.72	6.2076	56.7405	58.22	11.37	0	17	7.8	25	2.35825	1.75717	1.2301
905.SA.Station.7.tF	Free-living	Sediment (saline)	590	1030.65	6.61234	58.3157	58.22	11.37	0	17	7.8	25	2.56025	2.05774	2.23372
905.SA.Station.8.t0	Free-living	Sediment (saline)	296	550.4	3.81839	30.9151	58.22	11.37	0	17	7.8	25	1.88305	1.19872	0.662456
905.SA.Station.8.tF	Free-living	Sediment (saline)	193	322.097	2.76161	20.6327	58.22	11.37	0	17	7.8	25	2.49844	1.88328	1.08305
1001.SKB1	Free-living	Soil (non-saline)	964	1100.68	8.74357	67.6379	33.194	-117.241	114	15	6.94	7.15	4.18904	4.13445	4.35622
1001.SKB2	Free-living	Soil (non-saline)	1025	1230.2	8.92729	76.6828	33.194	-117.241	114	15	6.94	7.15	4.01003	4.01583	4.33741
1001.SKB3	Free-living	Soil (non-saline)	1012	1333.33	8.73899	77.6252	33.194	-117.241	114	15	6.94	7.15	4.30919	4.13463	4.23216
1001.SKB4	Free-living	Soil (non-saline)	862	1032.11	8.16828	65.7337	33.194	-117.241	114	15	6.94	7.15	4.12568	3.86564	3.98924
1001.SKB6	Free-living	Soil (non-saline)	823	940.174	8.3681	61.4169	33.194	-117.241	114	15	6.94	7.15	3.96359	3.78801	3.47723
1001.SKD2	Free-living	Soil (non-saline)	821	979.367	8.48938	60.7983	33.194	-117.241	114	15	6.8	7.1	3.58561	3.64104	3.70662
1001.SKD3	Free-living	Soil (non-saline)	945	1210.28	8.74418	70.3373	33.194	-117.241	114	15	6.8	7.1	3.98191	3.9447	4.11038
1001.SKD6	Free-living	Soil (non-saline)	1074	1466.29	8.8449	81.9248	33.194	-117.241	114	15	6.8	7.1	4.04188	3.84718	4.02822
1001.SKM3	Free-living	Soil (non-saline)	1032	1281.69	8.86959	78.7131	33.194	-117.241	114	15	6.82	7.44	4.26918	4.0349	4.12078
1001.SKM5	Free-living	Soil (non-saline)	834	962.521	8.46088	64.2956	33.194	-117.241	114	15	6.82	7.44	3.72694	3.68552	4.03516
1030.TVF.2004.Loc1.D0.Rep4	Free-living	Soil (non-saline)	576	822.635	7.14684	50.4292	64.35	-145.64	377				2.93578	2.98651	2.80449
1030.TVF.2004.Loc1.D10.Rep5	Free-living	Soil (non-saline)	826	1175.31	7.99451	78.5974	64.35	-145.64	377				2.43662	2.61412	2.58493
1030.TVF.2004.Loc2.D0.Rep1	Free-living	Soil (non-saline)	911	1511.71	8.39478	88.7432	64.35	-145.64	377				2.96573	2.91202	2.84091
1030.TVF.2004.Loc3.D0.Rep1	Free-living	Soil (non-saline)	805	1166.49	7.8833	78.4263	64.35	-145.64	377				3.68445	3.05223	3.42948
1030.TVF.2004.Loc3.D0.Rep3	Free-living	Soil (non-saline)	629	1000	7.44542	66.3658	64.35	-145.64	377				2.68768	2.39004	2.56315
1030.TVF.2004.Loc3.D10.Rep2	Free-living	Soil (non-saline)	830	1442.12	7.96408	77.4987	64.35	-145.64	377				2.9614	2.7503	2.83344
1030.TVF.2004.Loc4.D10.Rep1	Free-living	Soil (non-saline)	539	856.585	6.89463	51.5607	64.35	-145.64	377				2.52097	2.42002	2.42918
1030.TVF.2004.Loc5.D0.Rep2	Free-living	Soil (non-saline)	782	1196.16	7.85634	81.7309	64.35	-145.64	377				2.70567	2.14262	2.42352
1030.TVF.2004.Loc5.D0.Rep3	Free-living	Soil (non-saline)	855	1432.85	8.13905	84.5091	64.35	-145.64	377				3.25011	2.89826	3.29806
1030.TVF.2004.Loc5.D10.Rep3	Free-living	Soil (non-saline)	554	905.939	6.92445	63.0697	64.35	-145.64	377				1.91042	1.79029	1.89248
1030.TVF.2004.Loc5.D10.Rep5	Free-living	Soil (non-saline)	479	893.097	6.56394	56.8337	64.35	-145.64	377				2.28916	2.12953	2.06974
1030.TVF.2010.Loc2.D0.Rep3	Free-living	Soil (non-saline)	443	645.8	6.44589	44.9789	64.33	-145.69	364				2.71124	2.5221	2.53307
1030.TVF.2010.Loc2.D10.Rep4	Free-living	Soil (non-saline)	561	828.5	7.15188	56.828	64.33	-145.69	364				2.45918	2.55504	2.37989
1030.TVF.2010.Loc3.D0.Rep3	Free-living	Soil (non-saline)	417	555.694	6.68547	34.1148	64.33	-145.69	364				3.05505	2.91089	3.05598
1030.TVF.2010.Loc4.D0.Rep3	Free-living	Soil (non-saline)	444	629.329	7.16494	42.7354	64.33	-145.69	364				3.22898	3.17824	2.84461
1030.TVF.2010.Loc4.D0.Rep4	Free-living	Soil (non-saline)	646	1010.69	7.76865	61.4318	64.33	-145.69	364				3.38523	3.03139	3.2724
1030.TVF.2010.Loc5.D0.Rep3	Free-living	Soil (non-saline)	600	978.338	7.68152	54.4661	64.33	-145.69	364				3.15327	3.46342	2.53718
1030.TVF.2010.Loc5.D10.Rep4	Free-living	Soil (non-saline)	748	1078	7.7989	71.8186	64.33	-145.69	364				3.0756	2.79625	2.90149
1030.TVF.Control.Loc1.D10.Rep1	Free-living	Soil (non-saline)	287	488.923	4.51358	30.0714	64.33	-145.8	388				2.35386	2.37246	2.18944
1030.TVF.Control.Loc2.D0.Rep4	Free-living	Soil (non-saline)	483	839.762	6.64798	45.1557	64.33	-145.8	388				2.52814	2.41924	2.33846
1030.TVF.Control.Loc2.D10.Rep2	Free-living	Soil (non-saline)	367	639.053	5.87359	37.1753	64.33	-145.8	388				2.5066	2.45563	2.47534
1030.TVF.Control.Loc2.D10.Rep3	Free-living	Soil (non-saline)	425	602.779	5.99388	39.5209	64.33	-145.8	388				2.75947	2.62152	2.71436
1030.TVF.Control.Loc2.D10.Rep4	Free-living	Soil (non-saline)	412	743.386	5.62561	43.5786	64.33	-145.8	388				2.60795	2.37472	2.60289
1030.TVF.Control.Loc2.D10.Rep5	Free-living	Soil (non-saline)	494	716.549	6.78577	43.7955	64.33	-145.8	388				2.70316	2.5371	2.62607
1030.TVF.Control.Loc3.D0.Rep4	Free-living	Soil (non-saline)	487	628.122	6.61397	41.0603	64.33	-145.8	388				2.73394	2.63961	2.95703
1030.TVF.Control.Loc4.D0.Rep1	Free-living	Soil (non-saline)	744	1376.51	7.36351	59.7325	64.33	-145.8	388				3.25929	3.24306	3.06216
1030.TVF.Control.Loc4.D10.Rep3	Free-living	Soil (non-saline)	567	845.312	6.69962	57.0501	64.33	-145.8	388				2.72988	2.61761	2.79445
1030.TVF.Control.Loc4.D10.Rep5	Free-living	Soil (non-saline)	454	738.154	6.42273	47.6516	64.33	-145.8	388				2.41896	2.47205	2.38216
1030.TVF.Control.Loc5.D0.Rep1	Free-living	Soil (non-saline)	423	707.519	6.33709	39.9256	64.33	-145.8	388				2.84895	2.672	2.88202
1030.TVF.Control.Loc5.D10.Rep2	Free-living	Soil (non-saline)	353	524.788	5.95805	37.9918	64.33	-145.8	388				2.59428	2.53967	2.49683
1031.CHDF1	Free-living	Soil (non-saline)	780	1339.18	7.881	62.8244	45.05	-123.9	286		4.1		2.69642	2.37237	2.61971
1031.CHDF2	Free-living	Soil (non-saline)	714	1234.82	7.84257	57.9121	45.04	-123.89	311		4.1		2.60989	2.54414	2.63464
1031.CHDF3	Free-living	Soil (non-saline)	579	934.045	7.3853	52.1253	45.04	-123.89	313		4.1		2.45103	2.53038	2.436
1031.CHRA2	Free-living	Soil (non-saline)	683	1034.14	7.8713	58.6413	45.05	-123.89	305		3.6		2.7599	2.73474	2.7921
1031.CHRA3	Free-living	Soil (non-saline)	696	1064.09	7.88538	58.11	45.04	-123.89	322		3.6		2.83991	2.77793	2.77938
1031.HJDF.1	Free-living	Soil (non-saline)	735	1500.79	7.24954	64.1306	44.23	-122.19	641		5		2.7646	2.75402	2.7154
1031.HJDF2	Free-living	Soil (non-saline)	835	1451.63	7.92052	67.4662	44.23	-122.19	662		5		3.01335	2.98629	2.98176
1031.HJDF3	Free-living	Soil (non-saline)	769	1334.28	7.89738	67.3291	44.23	-122.16	760		5		2.85836	2.7472	2.8336
1031.HJRA.1	Free-living	Soil (non-saline)	892	1497.02	7.98933	68.6539	44.23	-122.19	637		5.1		2.93717	2.82173	2.92038
1031.HJRA2	Free-living	Soil (non-saline)	878	1368.1	8.08668	68.3263	44.23	-122.19	665		5.1		2.85654	2.74131	2.96713
1031.HJRA3	Free-living	Soil (non-saline)	866	1503.2	8.13736	71.0036	44.23	-122.16	758		5.1		2.9342	2.74368	2.89701
1033.Antarctic.soil.10A.2.1	Free-living	Soil (non-saline)	557	805.391	7.30748	59.6329	-62.05	-58.24	281.56				2.699	1.83177	2.42487
1033.Antarctic.soil.3B.7.2	Free-living	Soil (non-saline)	239	334.121	5.22354	29.8326	-62.05	-58.24	282.56				2.51968	2.2461	2.41843
1033.Antarctic.soil.4C.6.4	Free-living	Soil (non-saline)	210	284.188	5.07411	27.4297	-62.05	-58.24	283.56				2.79929	2.52786	1.83169
1033.Antarctic.soil.5C.1.7	Free-living	Soil (non-saline)	338	481.412	5.81483	35.551	-62.05	-58.24	284.56				2.95764	2.69106	1.7058
1033.Antarctic.soil.9A.2.0	Free-living	Soil (non-saline)	72	74	5.48229	9.82795	-62.05	-58.24	285.56				2.14327	1.56945	1.79633
1034.CHA10	Free-living	Soil (non-saline)	768	1321.76	8.10687	74.9704	69.438	161.71	24		7.44		2.61559	2.98688	3.27764
1034.CHA11	Free-living	Soil (non-saline)	1028	1898.24	8.20363	94.2786	69.438	161.71	24		5.59		3.01462	3.11324	3.26125
1034.CHB10	Free-living	Soil (non-saline)	139	141.75	5.50468	21.1294	69.435	161.714	2		5.05		1.13525	1.56556	1.01954
1034.CHB2	Free-living	Soil (non-saline)	792	1235.72	7.86702	82.784	69.435	161.714	2		6.42		2.52497	2.83018	2.7087
1034.CHB6	Free-living	Soil (non-saline)	1177	1864.71	8.93632	107.772	69.435	161.714	2		5.82		3.06904	3.10963	3.31727
1034.CHB7	Free-living	Soil (non-saline)	510	735.745	6.38678	57.8362	69.435	161.714	2		5.28		1.87748	2.99629	0.998082
1034.CHC13	Free-living	Soil (non-saline)	1182	2301.1	8.53792	103.734	69.434	161.716	32		5.79		3.51356	3.25369	3.56587
1034.CHC2	Free-living	Soil (non-saline)	140	139	6.02297	22.8769	69.434	161.716	32		6.1		1.21312	1.53114	1.00894
1034.CHC3	Free-living	Soil (non-saline)	753	1207.3	7.95742	60.1716	69.434	161.716	32		5.89		2.8323	2.94716	2.88869
1034.CHD10	Free-living	Soil (non-saline)	1004	1692.1	8.47017	85.1126	69.446	161.752	66		5.14		3.26286	3.14025	3.15244
1034.CHD11	Free-living	Soil (non-saline)	302	456.625	6.12355	41.3443	69.446	161.752	66		5.25		2.4004	1.69076	1.33499
1034.CHD9	Free-living	Soil (non-saline)	980	1703.47	8.4984	83.6511	69.446	161.752	66		5.23		3.3214	3.11654	3.22771
1034.CHF10	Free-living	Soil (non-saline)	1272	2008.61	9.244	103.856	69.4424	161.756	59		5.58		3.43159	3.28176	3.5905
1034.CHF11	Free-living	Soil (non-saline)	262	285.368	6.62276	35.4036	69.4424	161.756	59		5.83		2.3645	2.51427	2.72189
1034.CHF2	Free-living	Soil (non-saline)	339	519.643	6.1957	42.5811	69.442	161.756	59		5.42		1.6287	1.38828	1.15688
1034.CHF5	Free-living	Soil (non-saline)	860	1383.06	8.06656	82.754	69.442	161.756	59		5.46		2.60423	2.51673	2.7574
1034.CHF6	Free-living	Soil (non-saline)	976	1756.24	8.32871	87.646	69.442	161.756	59				2.95899	2.74793	2.839
1034.CHF7	Free-living	Soil (non-saline)	1085	1725.95	8.63844	90.8149	69.4424	161.756	59		5.34		3.29509	3.13518	3.4483
1034.CHG3	Free-living	Soil (non-saline)	429	592.608	6.30137	54.8758	68.7478	161.595	348		5.83		1.53853	1.81208	2.09203
1034.CHI2	Free-living	Soil (non-saline)	820	1279.19	7.52044	74.4001	68.7479	161.601	315		6.09		2.64091	2.483	3.20078
1034.CHI4	Free-living	Soil (non-saline)	895	1449.17	8.0266	76.8653	68.7479	161.601	315		5.72		2.54745	2.41588	3.10761
1034.ZKA2	Free-living	Soil (non-saline)	1062	1902.18	8.45819	89.8903	74.482	-20.5317	78				2.69421	2.70111	3.10202
1034.ZKA4	Free-living	Soil (non-saline)	1022	1691.07	8.44812	95.3707	74.482	-20.5317	78				2.52756	2.62758	3.09645
1034.ZKB1	Free-living	Soil (non-saline)	1072	1794.69	8.66285	89.9861	74.482	-20.5321	77.5				2.71313	2.7035	3.45202
1034.ZKD2	Free-living	Soil (non-saline)	164	172.75	5.71479	27.0313	74.4804	-20.5573	60.9				1.21762	1.42732	2.41018
1034.ZKE4	Free-living	Soil (non-saline)	43	43.3333	4.66544	9.62336	74.48	-20.557	60.8				1.35767	1.08072	1.53869
1034.ZKH2	Free-living	Soil (non-saline)	113	120.333	6.20747	17.5257	74.4626	-20.5464	20.2				1.58533	0.74007	1.88069
1034.ZKH4	Free-living	Soil (non-saline)	146	147.333	6.18165	22.6738	74.4625	-20.5459	20.2				1.16212	1.13858	1.4791
1035.UQ040	Free-living	Soil (non-saline)	608	771.143	7.57872	56.9779	-78.014	164.031	201		8.24		3.21837	3.21735	3.07213
1035.UQ089	Free-living	Soil (non-saline)	319	495.467	6.11967	32.8989	-78.023	164.094	98		8.88		1.94622	1.60103	1.59308
1035.UQ11007	Free-living	Soil (non-saline)	296	434.727	5.72377	31.1074	-78.152	163.816	445		9.98		2.24311	1.11594	1.44215
1035.UQ11012	Free-living	Soil (non-saline)	228	237.158	6.3115	22.8837	-78.139	163.774	462		9.11		3.08219	2.56981	2.33681
1035.UQ11017	Free-living	Soil (non-saline)	236	291.079	5.08433	26.7402	-78.151	163.768	651		9.25		1.99241	0.864727	1.60438
1035.UQ11108.1.6	Free-living	Soil (non-saline)	299	322.447	5.96396	30.2306	-78.141	163.73	516		9.31		2.1227	1.13738	1.69607
1035.UQ11126.0.3	Free-living	Soil (non-saline)	300	331.625	6.92346	32.6133	-78.122	163.671	460		8.11		2.84177	2.06213	2.33687
1035.UQ134	Free-living	Soil (non-saline)	381	535.048	6.10426	35.3924	-78.031	163.717	564		8.6		2.80034	2.11958	2.30419
1035.UQ223	Free-living	Soil (non-saline)	223	236.636	6.32867	28.3038	-78.047	164.011	966		8.04		2.00244	2.2227	2.50094
1035.UQ291	Free-living	Soil (non-saline)	329	509.07	5.98099	32.4499	-78.058	163.822	645		9.1		1.94311	0.787327	0.859788
1035.UQ311	Free-living	Soil (non-saline)	249	357.676	5.56594	27.1199	-78.061	164.053	485		8.17		1.95121	1.29613	0.975919
1035.UQ361	Free-living	Soil (non-saline)	463	679.042	6.86244	59.1854	-78.066	163.766	511		7.65		2.64806	2.0452	2.307
1035.UQ382	Free-living	Soil (non-saline)	648	1037.56	7.76404	67.2275	-78.07	163.765	606		8.2		3.11301	2.83721	2.86601
1035.UQ422	Free-living	Soil (non-saline)	350	437.726	5.97075	37.0131	-78.074	163.786	579		9.51		2.0008	0.796198	1.29314
1035.UQ510	Free-living	Soil (non-saline)	137	158.714	5.24026	19.2603	-78.092	164.3	326		8.15		1.60674	1.43337	0.431019
1035.UQ599	Free-living	Soil (non-saline)	372	540.041	6.04092	39.799	-78.119	163.707	558		8.32		2.7445	2.14645	1.7119
1035.UQ832	Free-living	Soil (non-saline)	307	382.267	5.62814	30.2679	-78.047	164.067	936		8.8		2.73793	2.08391	2.09801
1035.UQ845	Free-living	Soil (non-saline)	286	462.667	5.55118	29.5671	-78.058	163.847	672		9.21		2.56875	2.39191	2.3667
1035.UQ856	Free-living	Soil (non-saline)	266	343.341	5.51355	28.5109	-78.073	163.792	598		9.38		2.34407	1.7866	1.76272
1035.UQ858	Free-living	Soil (non-saline)	379	479.348	6.00704	40.2836	-78.074	163.892	973		8.85		2.37423	1.59734	2.20847
1035.UQ862	Free-living	Soil (non-saline)	287	437.565	5.57389	30.5235	-78.075	164.102	711		8.66		2.93095	2.49683	1.85979
1035.UQ863	Free-living	Soil (non-saline)	266	369.519	5.41618	30.1114	-78.078	164.129	799		9.06		2.7698	1.76504	2.1829
1035.UQ866	Free-living	Soil (non-saline)	316	397.053	5.34408	37.9238	-78.079	164.115	754		8.46		2.82983	2.30833	2.04706
1035.UQ867	Free-living	Soil (non-saline)	407	650.135	6.21402	47.24	-78.078	164.121	764		8.68		2.82975	2.51969	2.58093
1035.UQ870	Free-living	Soil (non-saline)	267	361.278	5.94795	28.3279	-78.078	164.093	808		8.89		2.65146	1.76278	2.01295
1035.UQ872	Free-living	Soil (non-saline)	200	283	4.62137	20.9052	-78.083	164.12	790		8.89		2.51202	2.60259	1.06173
1035.UQ878	Free-living	Soil (non-saline)	239	371.028	5.2324	24.9818	-78.087	164.084	944		8.93		2.42225	1.17706	1.36677
1035.UQ888	Free-living	Soil (non-saline)	174	260.667	5.3411	19.4501	-78.135	164.131	356		9.81		1.58302	1.23701	0.458339
1035.UQ892	Free-living	Soil (non-saline)	589	825.695	7.36515	56.2323	-78.047	163.704	393		8.99		3.00934	2.66515	2.83718
1036.A.Ac.2.1.s.4.1.sequences	Free-living	Soil (non-saline)	718	1144.92	7.76854	66.2066	64.49	-157.75	593		5.56		2.55441	2.70715	2.54198
1036.A.Ac.2.2.s.4.1.sequences.r	Free-living	Soil (non-saline)	725	1260.61	7.72645	70.1354	64.49	-157.75	593		5.56		2.64084	2.7939	2.57414
1036.A.C.2.1.s.4.1.sequences	Free-living	Soil (non-saline)	743	1362.88	7.63363	72.9478	64.49	-157.75	593		5.56		2.74096	2.75019	2.64317
1036.A.C.2.1.s.4.1.sequences.r	Free-living	Soil (non-saline)	731	1176	7.6697	67.4472	64.49	-157.75	593		5.56		2.66013	2.8439	2.61822
1036.A.N.7.1.s.4.1.sequences	Free-living	Soil (non-saline)	797	1306.35	7.96245	78.2343	64.49	-157.75	593		5.56		2.65402	2.76881	2.65007
1036.A.V.2.2.s.4.1.sequences	Free-living	Soil (non-saline)	757	1364.61	7.6695	71.8785	64.49	-157.75	593		5.56		2.42042	2.60041	2.36101
1036.B.Ac.14.1.s.4.1.sequences	Free-living	Soil (non-saline)	483	775.017	6.75129	54.4443	64.49	-157.75	593		5.16		2.28	2.12414	2.51655
1036.B.Ac.2.2.s.4.1.sequences	Free-living	Soil (non-saline)	639	966.333	7.2563	65.0732	64.49	-157.75	593		5.16		1.68856	1.83793	1.83842
1036.B.Ac.7.1.s.4.1.sequences	Free-living	Soil (non-saline)	591	1109.67	7.12037	69.3123	64.49	-157.75	593		5.16		1.9442	2.04556	1.93267
1036.B.Ac.7.2.s.4.1.sequences	Free-living	Soil (non-saline)	580	916.041	7.23327	68.1549	64.49	-157.75	593		5.16		2.07362	1.97376	2.33873
1036.B.C.2.2.s.4.1.sequences	Free-living	Soil (non-saline)	557	941.512	7.03726	63.369	64.49	-157.75	593		5.16		1.53923	1.54684	1.64325
1036.B.C.21.1.s.4.1.sequences	Free-living	Soil (non-saline)	480	850.538	5.92485	56.9151	64.49	-157.75	593		5.16		2.0799	2.08269	2.14385
1036.B.C.7.1.s.4.1.sequences	Free-living	Soil (non-saline)	565	843.635	7.22385	69.1485	64.49	-157.75	593		5.16		2.00461	1.72191	1.90598
1036.B.C.7.2.s.4.1.sequences	Free-living	Soil (non-saline)	559	878.421	7.06894	62.718	64.49	-157.75	593		5.16		1.43159	1.69754	2.02872
1036.B.N.14.1.s.4.1.sequences	Free-living	Soil (non-saline)	576	1030.6	7.05801	75.1323	64.49	-157.75	593		5.16		1.57915	1.82361	1.81034
1036.B.N.2.2.s.4.1.sequences	Free-living	Soil (non-saline)	575	906.647	7.01903	67.0354	64.49	-157.75	593		5.16		1.68273	1.65561	1.82713
1036.B.N.21.1.s.4.1.sequences	Free-living	Soil (non-saline)	621	1054.47	7.14156	68.2227	64.49	-157.75	593		5.16		2.03984	1.89603	1.86207
1036.P.Ac.14.1.s.4.1.sequences	Free-living	Soil (non-saline)	475	816.2	6.74083	58.3206	64.49	-157.75	593		6.2		2.38353	2.22255	2.35704
1036.P.Ac.2.1.s.4.1.sequences	Free-living	Soil (non-saline)	503	891.588	7.16381	61.5331	64.49	-157.75	593		6.2		2.15456	2.11438	2.1633
1036.P.Ac.7.2.s.4.1.sequences	Free-living	Soil (non-saline)	461	650.962	6.64459	53.976	64.49	-157.75	593		6.2		2.02739	2.10845	1.59997
1036.P.C.14.1.s.4.1.sequences	Free-living	Soil (non-saline)	541	936.403	6.98131	62.4403	64.49	-157.75	593		6.2		2.15657	2.10295	2.27841
1036.P.C.14.2.s.4.1.sequences	Free-living	Soil (non-saline)	470	780	6.69933	52.2727	64.49	-157.75	593		6.2		2.33751	2.19428	2.06921
1036.P.C.2.1.s.4.1.sequences	Free-living	Soil (non-saline)	527	740.333	7.18177	60.2251	64.49	-157.75	593		6.2		2.11383	1.96314	2.04881
1036.P.C.21.2.s.4.1.sequences	Free-living	Soil (non-saline)	402	701.016	5.29458	53.0188	64.49	-157.75	593		6.2		2.12798	2.4285	2.4684
1036.P.C.7.2.s.4.1.sequences	Free-living	Soil (non-saline)	512	799.785	7.07427	62.664	64.49	-157.75	593		6.2		2.35516	2.1058	2.39221
1036.P.N.14.2.s.4.1.sequences	Free-living	Soil (non-saline)	463	706.857	6.93289	56.3376	64.49	-157.75	593		6.2		2.21327	2.0978	2.12326
1036.P.N.2.1.s.4.1.sequences	Free-living	Soil (non-saline)	504	719.577	7.20397	57.7034	64.49	-157.75	593		6.2		2.06443	1.90834	2.02506
1036.P.N.7.2.s.4.1.sequences	Free-living	Soil (non-saline)	479	716.899	6.90358	56.9208	64.49	-157.75	593		6.2		2.15126	2.03812	2.05307
1037.IDF1.OM2C0.MIN	Free-living	Soil (non-saline)	825	1513.88	7.90069	69.6783	50.85	-120.42	1150				3.09938	3.22536	2.82988
1037.IDF1.OM2C0.ORG	Free-living	Soil (non-saline)	997	1579.1	8.40369	73.3891	50.85	-120.42	1150				3.47701	3.13772	3.87798
1037.IDF1.REF.MIN	Free-living	Soil (non-saline)	810	1287.79	7.49556	66.7241	50.85	-120.42	1150				2.65836	2.65987	3.03146
1037.IDF1.REF.ORG	Free-living	Soil (non-saline)	680	991.049	7.26076	48.2168	50.85	-120.42	1150				2.97849	2.95112	3.14096
1037.IDF2.OM2C0.MIN	Free-living	Soil (non-saline)	856	1529.08	7.77398	75.312	50.93	-120.3	1180				3.02775	2.99451	3.02695
1037.IDF2.OM2C0.ORG	Free-living	Soil (non-saline)	953	1449.04	8.38655	65.8585	50.93	-120.3	1180				3.79149	3.402	3.9502
1037.IDF2.REF.MIN	Free-living	Soil (non-saline)	805	1348.12	7.75114	64.7522	50.93	-120.3	1180				3.5196	3.24378	3.5764
1037.IDF2.REF.ORG	Free-living	Soil (non-saline)	849	1478.72	8.23244	64.9628	50.93	-120.3	1180				3.72372	3.5897	3.6446
1037.IDF3.OM2C0.MIN	Free-living	Soil (non-saline)	888	1665.18	8.03058	79.7308	50.9	-120.35	1075				3.09723	2.93933	3.47232
1037.IDF3.OM2C0.ORG	Free-living	Soil (non-saline)	814	1278.31	7.89026	57.6394	50.9	-120.35	1075				3.43809	3.017	3.95241
1037.IDF3.REF.MIN	Free-living	Soil (non-saline)	822	1748.01	7.76797	73.6091	50.9	-120.35	1075				2.96759	2.85441	3.27124
1037.IDF3.REF.ORG	Free-living	Soil (non-saline)	844	1254.88	8.1238	58.8994	50.9	-120.35	1075				3.44733	3.27198	3.68589
1037.SBS1.OM2C0.MIN	Free-living	Soil (non-saline)	631	1039.05	7.20838	57.0953	54.37	-122.62	780				2.63842	2.65426	2.72666
1037.SBS1.OM2C0.ORG	Free-living	Soil (non-saline)	667	1024.8	7.43241	54.7711	54.37	-122.62	780				3.19464	2.93842	3.02761
1037.SBS1.REF.MIN	Free-living	Soil (non-saline)	619	1060.78	7.22747	54.263	54.37	-122.62	780				2.58429	2.48595	2.62508
1037.SBS1.REF.ORG	Free-living	Soil (non-saline)	726	1040.96	7.56591	58.6072	54.37	-122.62	780				2.84567	2.98163	2.72396
1037.SBS2.OM2C0.MIN	Free-living	Soil (non-saline)	712	1232.03	7.19911	66.3475	54.62	-126.3	1100				2.45813	2.36979	2.64664
1037.SBS2.OM2C0.ORG	Free-living	Soil (non-saline)	704	976.074	7.17342	51.8089	54.62	-126.3	1100				3.04725	2.90074	3.29015
1037.SBS2.REF.MIN	Free-living	Soil (non-saline)	691	1056.93	7.47346	62.4784	54.62	-126.3	1100				2.34158	2.28837	2.29291
1037.SBS2.REF.ORG	Free-living	Soil (non-saline)	554	962.8	6.63162	52.8152	54.62	-126.3	1100				2.85569	2.84535	2.76114
1037.SBS3.OM2C0.MIN	Free-living	Soil (non-saline)	792	1443.89	7.56386	69.3722	52.32	-121.92	1050				3.06574	3.17945	2.958
1037.SBS3.OM2C0.ORG	Free-living	Soil (non-saline)	924	1505.17	8.39678	67.3894	52.32	-121.92	1050				3.48036	3.18033	3.64196
1037.SBS3.REF.MIN	Free-living	Soil (non-saline)	1144	2017.92	8.59274	98.8372	52.32	-121.92	1050				3.44703	3.15063	3.61567
1037.SBS3.REF.ORG	Free-living	Soil (non-saline)	1001	1765.52	8.41953	77.0213	52.32	-121.92	1050				3.49237	3.29951	3.45462
1038.CH1	Free-living	Soil (non-saline)	645	944.76	7.29043	54.1481	45.06	-123.94	283		3.8		2.74879	2.5918	2.77147
1038.CH2	Free-living	Soil (non-saline)	613	956.891	7.27835	55.0925	45.06	-123.94	281		3.8		2.61857	2.69651	2.5618
1038.CH3	Free-living	Soil (non-saline)	581	1123.85	7.18273	54.3162	45.07	-123.94	300		3.8		2.65647	2.54864	2.62373
1038.DC1	Free-living	Soil (non-saline)	804	1405.99	7.81767	70.9077	44.39	-122.14	1243		5		2.56884	2.50806	2.69324
1038.DC2	Free-living	Soil (non-saline)	860	1528.89	7.81008	75.3548	44.39	-122.14	1238		5		2.83124	2.68931	2.83535
1038.DC3	Free-living	Soil (non-saline)	757	1194.62	7.52427	62.6517	44.39	-122.14	1238		5		2.89315	2.66426	3.22322
1038.DIRT08	Free-living	Soil (non-saline)	756	1287.03	7.43113	60.4074	44.23	-122.22	532				2.89502	3.02013	2.88842
1038.DIRT12	Free-living	Soil (non-saline)	809	1363.39	7.8358	65.6342	44.23	-122.22	530				2.85378	2.84907	2.85728
1038.DIRT14	Free-living	Soil (non-saline)	812	1427.07	7.39795	69.6813	44.23	-122.22	533				2.98596	3.02156	2.87119
1038.HR1	Free-living	Soil (non-saline)	969	1733.47	8.58025	76.3526	43.92	-121.02	1315				3.42985	2.53846	3.13001
1038.HR2	Free-living	Soil (non-saline)	998	1843.22	8.50733	77.3013	43.92	-121.02	1310				3.42881	2.54544	3.00033
1038.HR3	Free-living	Soil (non-saline)	1042	1495.59	8.63683	67.9895	43.91	-121.02	1307				3.72554	2.90558	3.38459
1038.MF1	Free-living	Soil (non-saline)	867	1343.1	7.89117	66.4818	44.63	-123.32	331		4.8		3.29734	3.04187	3.21461
1038.MF2.1	Free-living	Soil (non-saline)	875	1325.43	7.88688	72.2792	44.63	-123.32	334		4.8		2.74887	2.79711	2.83226
1038.MF2.2	Free-living	Soil (non-saline)	843	1361.78	7.45569	61.3259	44.62	-123.32	343		4.8		2.76979	2.25146	2.57465
1038.MR1	Free-living	Soil (non-saline)	968	1790.38	8.32347	79.5962	44.5	-121.63	900		5.5		3.56201	3.22086	3.55088
1038.MR2	Free-living	Soil (non-saline)	963	1825.5	8.16966	82.1296	44.5	-121.63	892		5.5		3.57433	3.46949	3.4684
1038.MR3	Free-living	Soil (non-saline)	970	1657.52	8.24169	78.3313	44.49	-121.63	914		5.5		3.36593	3.04588	3.43686
1038.SP1	Free-living	Soil (non-saline)	1011	1913.66	8.4689	92.0364	44.41	-121.8	1286		5.9		3.53604	3.21709	3.57773
1038.SP2	Free-living	Soil (non-saline)	845	1446.71	8.11334	83.7531	44.42	-121.79	1267		5.9		3.39814	3.07795	3.32209
1038.SP3	Free-living	Soil (non-saline)	736	1161	7.6246	65.7199	44.42	-121.85	1475		5.9		3.12403	2.74222	3.06434
1043.Hopland.14C.BC.TP1.02	Free-living	Soil (non-saline)	886	1727.76	7.58102	79.2305	38.99	-123.07	297.44				3.52115	3.26118	3.25034
1043.Hopland.14C.Control.TP1.02	Free-living	Soil (non-saline)	896	1694.44	7.3811	74.4168	38.99	-123.07	297.44				3.38503	3.15094	3.14926
1043.Hopland.14C.Control.TP1.03	Free-living	Soil (non-saline)	849	1462.8	7.26271	67.3716	38.99	-123.07	297.44				3.53455	3.17808	3.13823
1043.Hopland.14C.Control.TP1.04	Free-living	Soil (non-saline)	947	1661.83	7.66764	80.1597	38.99	-123.07	297.44				3.42288	3.02032	3.11382
1043.Hopland.14C.Wood.TP1.01	Free-living	Soil (non-saline)	872	1510.57	7.77407	70.8016	38.99	-123.07	297.44				3.64478	3.37733	3.45392
1043.Hopland.14C.Wood.TP1.04	Free-living	Soil (non-saline)	797	1569.14	7.55808	72.3537	38.99	-123.07	297.44				3.54823	3.32193	3.40902
1043.Hopland.20C.BC.TP1.01	Free-living	Soil (non-saline)	841	1810.65	7.23178	79.5906	38.99	-123.07	297.44				3.29561	2.9956	3.05459
1043.Hopland.20C.BC.TP1.02	Free-living	Soil (non-saline)	826	1687.51	7.23002	74.523	38.99	-123.07	297.44				3.2395	2.92392	3.06148
1043.Hopland.20C.BC.TP1.03	Free-living	Soil (non-saline)	870	1579.36	7.11542	73.3062	38.99	-123.07	297.44				3.23677	2.87734	2.97374
1043.Hopland.20C.Control.TP1.02	Free-living	Soil (non-saline)	865	1635.72	7.33257	73.9651	38.99	-123.07	297.44				3.33567	3.0166	3.03203
1043.Hopland.20C.Wood.TP1.02	Free-living	Soil (non-saline)	822	1500.79	7.28648	69.4902	38.99	-123.07	297.44				3.76849	3.44143	3.56969
1043.Hopland.20C.Wood.TP1.03	Free-living	Soil (non-saline)	901	1582.85	7.69767	74.2756	38.99	-123.07	297.44				3.53493	3.37477	3.50379
1043.Hopland.20C.Wood.TP1.04	Free-living	Soil (non-saline)	886	1636.21	7.59648	73.3875	38.99	-123.07	297.44				3.57475	3.52265	3.46549
1043.Start.Hopland.20C.T0.04	Free-living	Soil (non-saline)	792	1448.67	7.10011	66.5965	38.99	-123.07	297.44				3.42089	3.22794	3.07135
1043.Tabonuco.20C.BC.TP1.01	Free-living	Soil (non-saline)	487	822.296	6.53137	49.5723	18.13	-66.93	393.15				1.55876	1.75324	1.86671
1043.Tabonuco.20C.BC.TP1.03	Free-living	Soil (non-saline)	387	634.273	5.5189	38.6579	18.13	-66.93	393.15				0.985853	1.19939	1.37257
1043.Tabonuco.20C.Control.TP1.04	Free-living	Soil (non-saline)	393	684.25	5.65899	39.7218	18.13	-66.93	393.15				1.09315	1.34163	1.47899
1043.Tabonuco.20C.Start.T0.02	Free-living	Soil (non-saline)	367	642.889	5.96388	44.3197	18.13	-66.93	393.15				1.10167	1.19402	1.17659
1043.Tabonuco.20C.Wood.TP1.03	Free-living	Soil (non-saline)	468	772.038	6.48846	49.6053	18.13	-66.93	393.15				2.05839	2.13116	2.3502
1043.Tabonuco.20C.Wood.TP1.04	Free-living	Soil (non-saline)	448	740.625	6.26615	46.5732	18.13	-66.93	393.15				1.5409	1.70518	1.99226
1043.Tabonuco.26C.BC.TP1.01	Free-living	Soil (non-saline)	529	828.602	6.99006	52.5696	18.13	-66.93	393.15				2.12166	2.09104	2.30811
1043.Tabonuco.26C.BC.TP1.04	Free-living	Soil (non-saline)	518	670.658	6.63004	46.2415	18.13	-66.93	393.15				1.88915	1.92861	2.17934
1043.Tabonuco.26C.Control.TP1.01	Free-living	Soil (non-saline)	384	767.438	5.78975	42.9669	18.13	-66.93	393.15				1.11511	1.32248	1.44989
1043.Tabonuco.26C.Control.TP1.02	Free-living	Soil (non-saline)	460	789.224	6.37809	47.1336	18.13	-66.93	393.15				1.69725	1.89362	2.0629
1043.Tabonuco.26C.Start.T0.03	Free-living	Soil (non-saline)	390	580.239	6.03276	44.9892	18.13	-66.93	393.15				0.984744	1.31293	1.34946
1043.Tabonuco.26C.Start.T0.04	Free-living	Soil (non-saline)	482	729.523	6.68963	53.2687	18.13	-66.93	393.15				1.72018	1.81048	1.93902
1043.Tabonuco.26C.Wood.TP1.03	Free-living	Soil (non-saline)	471	660.986	6.53523	43.7781	18.13	-66.93	393.15				1.87818	1.97211	2.17482
1043.Tabonuco.26C.Wood.TP1.04	Free-living	Soil (non-saline)	418	782.444	6.40626	42.0275	18.13	-66.93	393.15				1.91042	1.89552	2.19853
1289.KH1	Free-living	Soil (non-saline)	963	1918.52	8.09294	84.5188	31.078	-97.39	188				2.79803	2.34579	2.81808
1289.KH15	Free-living	Soil (non-saline)	977	1823.53	8.35489	82.3903	31.078	-97.39	188				3.39683	2.49558	3.22942
1289.KH17	Free-living	Soil (non-saline)	1015	1845.64	8.55823	82.4823	31.078	-97.39	188				3.3094	2.37701	2.98489
1289.KH2	Free-living	Soil (non-saline)	1014	1761.02	8.15148	83.4207	31.078	-97.39	188				3.45483	2.67266	3.26891
1289.KH21	Free-living	Soil (non-saline)	953	1546.94	8.24886	73.7866	31.078	-97.39	188				3.62188	2.99605	3.54125
1289.KH24	Free-living	Soil (non-saline)	951	1611.84	8.23452	82.1285	31.078	-97.39	188				3.39732	2.7304	3.21149
1289.KH25	Free-living	Soil (non-saline)	984	1785.75	8.37564	77.7998	31.078	-97.39	188				2.86455	2.53139	3.11644
1289.KH3	Free-living	Soil (non-saline)	962	1902.84	8.19951	86.4475	31.078	-97.39	188				2.9696	2.05813	2.83227
1289.KH31	Free-living	Soil (non-saline)	944	1577.81	8.23196	78.5029	31.078	-97.39	188				2.93216	2.0768	2.79767
1289.KH36	Free-living	Soil (non-saline)	967	1499	8.39682	82.137	31.078	-97.39	188				3.38669	3.058	3.39348
1289.KH4	Free-living	Soil (non-saline)	921	1664.41	8.3831	73.1764	31.078	-97.39	188				3.45043	2.7104	3.17972
1289.KH41	Free-living	Soil (non-saline)	948	1557.73	8.15232	79.9626	31.078	-97.39	188				2.74283	1.61833	2.53632
1289.KH43	Free-living	Soil (non-saline)	875	1459.46	8.02911	72.4281	31.078	-97.39	188				3.2309	2.17224	3.057
1289.KH45	Free-living	Soil (non-saline)	905	1675.36	8.23227	78.5053	31.078	-97.39	188				3.19731	2.36875	3.06187
1289.KH46	Free-living	Soil (non-saline)	874	1520.5	8.15508	75.366	31.078	-97.39	188				3.10847	1.97761	2.81517
1289.KH48	Free-living	Soil (non-saline)	863	1510.75	8.02833	74.5727	31.078	-97.39	188				3.09421	2.26801	3.06489
1289.KH50	Free-living	Soil (non-saline)	959	1563.22	8.34325	77.2074	31.078	-97.39	188				3.42789	2.38802	3.00438
1289.KH51	Free-living	Soil (non-saline)	977	1653.9	8.40194	85.2768	31.078	-97.39	188				3.19304	2.18387	2.96314
1289.KH52	Free-living	Soil (non-saline)	892	1451.09	8.15939	74.5162	31.078	-97.39	188				3.40958	2.52181	3.25518
1289.KH53	Free-living	Soil (non-saline)	1038	1949.02	8.69528	80.5961	31.078	-97.39	188				3.66835	2.7482	3.37721
1289.KH54	Free-living	Soil (non-saline)	1047	2024.64	8.45124	91.732	31.078	-97.39	188				3.16283	2.19825	2.99422
1289.KH57	Free-living	Soil (non-saline)	835	1439.76	8.12511	69.9228	31.078	-97.39	188				3.07947	2.34782	2.9415
1289.KH58	Free-living	Soil (non-saline)	980	1445.94	8.41554	77.8114	31.078	-97.39	188				3.82245	3.19921	3.53178
1289.KH59	Free-living	Soil (non-saline)	884	1503.31	8.17689	75.3445	31.078	-97.39	188				2.93577	2.12539	2.84895
1289.KH6	Free-living	Soil (non-saline)	1034	1740.63	8.4118	78.4268	31.078	-97.39	188				3.2977	2.38001	3.08181
1289.KH60	Free-living	Soil (non-saline)	1052	1822.02	8.51819	85.0825	31.078	-97.39	188				3.21793	2.23655	2.90921
1289.KH61	Free-living	Soil (non-saline)	900	1675.61	8.30828	80.0466	31.078	-97.39	188				2.98327	2.14658	2.79414
1289.KH8	Free-living	Soil (non-saline)	1015	1970.2	8.23345	89.8353	31.078	-97.39	188				2.81088	2.24674	2.68074
1521.Abi.I.s.6.1.sequences	Free-living	Soil (non-saline)	522	548.692	7.68578	48.71	68.35	18.67	100				3.63085	3.24512	3.64444
1521.AR1.s.6.1.sequences	Free-living	Soil (non-saline)	590	996.455	5.76372	53.2961	-27.73	-55.68	150		5.8		2.48487	1.92267	2.62614
1521.CO3.s.6.1.sequences	Free-living	Soil (non-saline)	957	1823.37	7.97617	76.6383	40.8	-104.83	1500		6.02		3.18276	2.96515	3.28577
1521.DF1.M.s.6.1.sequences	Free-living	Soil (non-saline)	994	1771.64	7.14931	81.0374	35.97	-79.08	163		5.37		2.82627	2.76808	3.17049
1521.EB021.s.6.1.sequences	Free-living	Soil (non-saline)	289	430.75	5.651	33.8255	-77.52	162.89	720.64		9.17		1.80457	0.931829	1.11512
1521.EB024.s.6.1.sequences	Free-living	Soil (non-saline)	481	712.289	6.72555	50.1706	-77.53	161.7	98.99		7.3		2.74703	2.37362	2.60332
1521.EB032.s.6.1.sequences	Free-living	Soil (non-saline)	764	966.723	8.11831	63.6775	-3.34	36.51	1319.47				3.70865	3.37305	3.37914
1521.EB044.s.6.1.sequences	Free-living	Soil (non-saline)	1029	1738.36	8.63924	81.3642	-3.38	36.56	1319.47				3.81654	3.18602	3.66461
1521.EB046.s.6.1.sequences	Free-living	Soil (non-saline)	1125	1632	8.88852	90.4367	-3.37	36.55	1319.47				3.37391	3.19911	3.06979
1521.EB048.s.6.1.sequences	Free-living	Soil (non-saline)	905	1298.42	8.39075	75.7364	-3.34	36.55	1319.47				2.00146	1.75071	1.75374
1521.EB057.s.6.1.sequences	Free-living	Soil (non-saline)	1134	2169.83	8.62418	90.004	-3.33	36.58	1319.47				3.69392	3.2832	3.52273
1521.EB059.s.6.1.sequences	Free-living	Soil (non-saline)	1171	1741.5	9.04877	86.9455	-6.93	36.09	737				4.0647	3.84851	4.03792
1521.EB077.s.6.1.sequences	Free-living	Soil (non-saline)	1196	1563.85	9.20667	90.4084	-6.91	36.14	737				2.96242	2.93036	2.78912
1521.EB101.s.6.1.sequences	Free-living	Soil (non-saline)	1031	1805.17	8.47858	79.4143	-6.09	36.46	1459				3.53992	3.07365	3.36434
1521.EB119.s.6.1.sequences	Free-living	Soil (non-saline)	917	1454.93	8.01542	74.5971	-6.08	36.51	1459				3.41788	3.13821	3.32142
1521.EB120.s.6.1.sequences	Free-living	Soil (non-saline)	515	559.029	7.81226	47.6652	-6.08	36.51	1459				2.98068	2.57625	3.10425
1521.EB126.s.6.1.sequences	Free-living	Soil (non-saline)	890	1042.28	8.0682	69.2508	-5.35	37.45	800.43				3.96874	3.57555	3.53689
1521.EB128.s.6.1.sequences	Free-living	Soil (non-saline)	885	1393.98	7.43686	67.765	-5.33	37.45	800.43				3.59434	3.28533	3.54357
1521.EB132.s.6.1.sequences	Free-living	Soil (non-saline)	1074	1780.27	8.36317	87.3788	-5.38	37.47	800.43				3.08096	2.83153	3.05953
1521.GB5.s.6.1.sequences	Free-living	Soil (non-saline)	990	1879.77	8.12908	83.3695	39.35	-111.58	2160		8.22		3.35156	2.73034	2.84166
1521.HI2.s.6.1.sequences	Free-living	Soil (non-saline)	1138	2163.76	8.21904	99.1435	20.08	-155.7	1000		6.32		3.85101	3.5052	3.80229
1521.HI4.s.6.1.sequences	Free-living	Soil (non-saline)	661	1000.78	7.57719	67.0495	20.08	-155.7	1500		4.92		2.79115	2.42826	2.53904
1521.IT1.s.6.1.sequences	Free-living	Soil (non-saline)	915	1642.61	8.18952	81.4455	47.17	-95.17	550		5.78		3.43818	3.22574	3.44314
1521.NTP26.s.6.1.sequences	Free-living	Soil (non-saline)	899	1442.83	7.12243	67.9484	44.12	-96.15	562.43		7.46		3.26488	2.82165	3.23663
1521.NTP38.s.6.1.sequences	Free-living	Soil (non-saline)	854	1357.26	7.96475	74.2358	47.73	-96.82	262.46		6.48		3.11107	2.48248	2.96241
1521.NTP4.s.6.1.sequences	Free-living	Soil (non-saline)	845	1618.67	6.78143	69.326	36.62	-95.27	232.7		7.55		2.91335	2.31517	2.74466
1521.SP1.s.6.1.sequences	Free-living	Soil (non-saline)	1207	2262	8.81937	93.1131	36.5	-118.7	650		6.25		3.41287	2.98546	3.49481
1521.SR1.s.6.1.sequences	Free-living	Soil (non-saline)	1149	1804.65	8.45727	82.2614	34.7	-120.05	300		6.84		3.14795	2.83917	3.37624
1521.Too.3.s.6.1.sequences	Free-living	Soil (non-saline)	262	277.5	6.49429	32.114	68.63	-149.72	100				3.33197	2.66342	2.96772
1521.Wetland.soil.s.8.1.sequences	Free-living	Soil (non-saline)	1619	2693.84	9.60702	132.612	45.56	-73.13	71.14				3.1603	3.20565	3.06
1526.Halls2R1	Free-living	Soil (non-saline)	514	731.13	6.2135	48.0053	37.473	-110.709	3643				2.11242	2.70247	1.41781
1526.Halls4R2	Free-living	Soil (non-saline)	467	542.63	7.36941	40.5727	37.472	-110.709	3663				3.15641	2.83383	3.02455
1526.Halls6R1	Free-living	Soil (non-saline)	837	1035.54	8.48403	64.2051	37.472	-110.71	3683				3.84337	3.23471	3.61033
1526.Halls8R2	Free-living	Soil (non-saline)	982	1242.31	8.63707	68.7726	37.471	-110.71	3703				3.88934	3.09016	3.35798
1526.Halls9R2	Free-living	Soil (non-saline)	1028	1474	8.53235	80.3471	37.471	-110.71	3713				3.27488	2.26495	2.88215
1526.HCanyon0R2	Free-living	Soil (non-saline)	1115	2224.66	8.57476	123.033	37.552	-110.675	3633				2.6625	2.26198	2.90493
1526.HCanyon12R1	Free-living	Soil (non-saline)	868	1332.36	8.43037	64.3114	37.55	-110.676	3743				3.76412	3.27092	3.236
1526.HCanyon12R2	Free-living	Soil (non-saline)	977	1246.13	8.42545	70.3253	37.55	-110.676	3743				3.54572	2.99147	2.74954
1526.HCanyon1R3	Free-living	Soil (non-saline)	1124	1928.44	7.80648	111.164	37.552	-110.675	3633				3.07915	2.37858	2.6421
1526.HCanyon3R3	Free-living	Soil (non-saline)	1029	1617.37	8.42753	82.6216	37.551	-110.676	3653				3.51239	2.79391	3.0166
1526.HCanyon4R2	Free-living	Soil (non-saline)	1182	1835.67	9.04027	93.7674	37.551	-110.677	3663				3.95275	3.28439	3.04271
1526.HCanyon5R2	Free-living	Soil (non-saline)	1128	1751.65	8.84593	87.62	37.551	-110.677	3673				3.86557	3.28902	3.23436
1526.HCanyon5R3	Free-living	Soil (non-saline)	1043	1700.05	8.45062	80.162	37.551	-110.677	3673				1.97305	2.53624	2.77977
1526.HCanyon6R3	Free-living	Soil (non-saline)	1157	1661.2	8.941	83.7331	37.55	-110.677	3683				3.84919	3.18968	3.31825
1526.HCanyon7R1	Free-living	Soil (non-saline)	1047	1604.62	8.5543	80.6316	37.55	-110.677	3693				3.58725	2.78271	3.00114
1526.HCanyon7R2	Free-living	Soil (non-saline)	1172	1862.06	8.80216	91.9445	37.55	-110.677	3693				3.66503	2.82241	3.34282
1526.HCanyon7R3	Free-living	Soil (non-saline)	1018	1546.17	8.55169	76.5351	37.55	-110.677	3693				3.81611	3.03336	3.14236
1526.Stillton0R3	Free-living	Soil (non-saline)	1129	1839.42	8.93816	128.011	37.495	-110.7	3633				2.53398	2.71218	2.24862
1526.Stillton10R1	Free-living	Soil (non-saline)	543	849.585	7.30249	46.7428	37.502	-110.699	3723				3.13518	2.40848	2.77006
1526.Stillton10R2	Free-living	Soil (non-saline)	726	902.667	7.9604	59.2499	37.502	-110.699	3723				3.04251	2.00412	2.75141
1526.Stillton11R3	Free-living	Soil (non-saline)	764	1043.04	8.06155	64.9293	37.502	-110.699	3733				3.20507	2.53286	2.79692
1526.Stillton2R2	Free-living	Soil (non-saline)	535	800.537	7.38392	45.8519	37.496	-110.7	3643				3.11589	2.64452	2.56902
1526.Stillton3R1	Free-living	Soil (non-saline)	505	882.368	6.89718	44.9795	37.496	-110.7	3653				2.68996	1.64923	2.32292
1526.Stillton3R2	Free-living	Soil (non-saline)	497	807.515	6.94556	41.1639	37.496	-110.7	3653				3.12932	2.57556	2.85693
1526.Stillton4R1	Free-living	Soil (non-saline)	518	793.243	7.45383	42.8198	37.498	-110.7	3663				3.53814	3.03891	3.26821
1526.Stillton4R3	Free-living	Soil (non-saline)	515	651.195	7.49764	41.6874	37.498	-110.7	3663				3.40008	2.99464	3.26922
1526.Stillton5R2	Free-living	Soil (non-saline)	767	1244.62	7.97409	74.2049	37.498	-110.7	3673				3.62351	2.90269	3.17735
1526.Stillton7R3	Free-living	Soil (non-saline)	731	1098.04	8.00176	59.2832	37.502	-110.699	3693				3.36658	2.81734	2.94834
1578.A1.high.06to0.1	Free-living	Soil (non-saline)	508	813.333	6.70847	63.0122	71.246	-156.417	7.14				2.25516	2.43109	1.44568
1578.A1.low.06to0.1	Free-living	Soil (non-saline)	691	1142.57	7.4857	75.9731	71.246	-156.417	7.12				2.5726	2.66644	2.54834
1578.A2.high.0to0.6	Free-living	Soil (non-saline)	987	1621.42	8.42126	91.1774	71.215	-156.513	8.25				2.75753	2.41607	2.75926
1578.A2.high.16to0.19	Free-living	Soil (non-saline)	1067	1631.75	8.58422	96.4368	71.215	-156.513	8.25				3.0522	2.73596	2.85303
1578.A2.high0.36to0.40	Free-living	Soil (non-saline)	614	881.174	7.44568	72.6745	71.215	-156.513	8.25				1.66113	1.3659	2.36994
1578.A2.low.06to0.1	Free-living	Soil (non-saline)	631	1079.06	7.01286	70.4675	71.215	-156.513	8.25				2.5292	2.46422	1.34945
1578.A2.low.16to0.2	Free-living	Soil (non-saline)	539	767.901	6.83642	66.5968	71.215	-156.513	8.25				2.0788	1.6677	2.00721
1578.A2.low0.26to0.30	Free-living	Soil (non-saline)	380	424.133	6.97766	47.9238	71.215	-156.513	8.25				2.11587	2.16432	2.71274
1578.A2.low0.36to0.40	Free-living	Soil (non-saline)	386	422.782	6.81681	48.1975	71.215	-156.513	8.25				1.85344	2.35361	0.572215
1578.As.high.0to0.6	Free-living	Soil (non-saline)	1020	1718.41	8.67992	89.7981	71.248	-156.587	5.56				2.87897	3.1287	2.71755
1578.As.high.16to0.2	Free-living	Soil (non-saline)	895	1423.17	8.08958	85.0398	71.248	-156.587	5.56				2.23247	2.15167	1.92127
1578.As.low.06to0.1	Free-living	Soil (non-saline)	100	102.333	5.97012	18.5939	71.248	-156.587	5.56				2.14151	1.50814	1.20969
1578.O1.high.16to0.2	Free-living	Soil (non-saline)	415	571.765	6.49084	48.1005	71.247	-156.389	7.06				1.91674	2.00005	1.32498
1578.O1.high0.26to0.30	Free-living	Soil (non-saline)	526	762.979	7.1068	63.7246	71.247	-156.389	7.06				1.82111	1.98653	1.27449
1578.O1.high0.36to0.41	Free-living	Soil (non-saline)	443	488.56	7.36655	54.2028	71.247	-156.389	7.06				2.45677	2.54171	1.28705
1578.O1.low.06to0.1	Free-living	Soil (non-saline)	812	1337.85	7.82052	85.9771	71.246	-156.389	7.12				2.16493	2.1857	2.4914
1578.O1.low.16to0.2	Free-living	Soil (non-saline)	492	729.167	6.85708	59.9513	71.246	-156.389	7.12				2.04835	1.62703	2.08162
1578.O1.low0.26to0.30	Free-living	Soil (non-saline)	713	1064.34	7.75163	82.1759	71.246	-156.389	7.12				2.2816	2.21841	1.93297
1578.O3.high.16to0.2	Free-living	Soil (non-saline)	616	861.929	7.25199	72.4518	71.253	-156.539	3.1				2.22592	2.14024	2.33644
1578.O3.high0.36to0.40	Free-living	Soil (non-saline)	235	266	6.42672	35.7606	71.253	-156.539	3.1				2.05346	2.09699	1.1572
1578.O3.low.06to0.1	Free-living	Soil (non-saline)	518	867.354	6.72616	58.5608	71.253	-156.539	3.09				2.17211	2.02557	2.23646
1578.O3.low.16to0.2	Free-living	Soil (non-saline)	474	642.167	6.46052	55.961	71.253	-156.539	3.09				1.64402	1.2919	1.75742
1578.O3.low0.26to0.30	Free-living	Soil (non-saline)	379	554.833	6.32703	53.7899	71.253	-156.539	3.09				1.60019	1.38033	1.65975
1578.O3.low0.35to0.37	Free-living	Soil (non-saline)	467	724.305	6.797	61.0197	71.253	-156.539	3.09				1.73135	1.52991	2.09812
1578.Os.high.0to0.6	Free-living	Soil (non-saline)	835	1350.68	7.70916	75.6604	71.256	-156.59	7.02				2.33864	2.34623	2.0753
1578.Os.high.16to0.2	Free-living	Soil (non-saline)	473	501.066	7.15823	55.8586	71.256	-156.59	7.02				1.92945	2.26226	1.93916
1578.Os.low.06to0.1	Free-living	Soil (non-saline)	467	713.178	6.45965	48.7078	71.256	-156.591	7.02				2.02956	1.78506	1.559
1578.Os.low.16to0.2	Free-living	Soil (non-saline)	489	553.506	7.20172	60.9285	71.256	-156.591	7.02				1.69422	2.74142	2.30271
1579.C.3.30	Free-living	Soil (non-saline)	626	934.639	6.80257	51.271	20.092	-155.845	256		6.86		2.17216	1.92261	1.78244
1579.C.4.0	Free-living	Soil (non-saline)	940	1475.41	8.28398	72.9742	20.092	-155.845	256		6.97		3.36903	3.24802	3.42079
1579.D.1.0	Free-living	Soil (non-saline)	1063	1615.36	8.56779	79.9912	20.086	-155.829	356		6.92		3.9583	3.5046	3.75443
1579.D.3.0	Free-living	Soil (non-saline)	892	1389.04	7.78033	66.3578	20.086	-155.829	356		6.38		3.21337	2.81827	3.13587
1579.D.4.0	Free-living	Soil (non-saline)	1031	1494.49	8.66006	73.9693	20.086	-155.829	356		7.33		3.65569	3.58382	3.24782
1579.E.2.0	Free-living	Soil (non-saline)	1024	1700.45	8.57912	72.9245	20.098	-155.805	674		6.79		3.65968	3.43899	3.71512
1579.F.3.30	Free-living	Soil (non-saline)	865	1380.84	7.91789	63.8548	20.099	-155.793	833		6.07		3.45674	3.24721	3.30053
1579.F.4.0	Free-living	Soil (non-saline)	154	161.6	6.93104	25.2066	20.099	-155.793	833		6.75		2.19906	1.6328	1.86024
1579.F.4.30	Free-living	Soil (non-saline)	735	1115.96	7.78176	59.3063	20.099	-155.793	833		7.23		3.07119	2.77474	3.06742
1579.G.2.0	Free-living	Soil (non-saline)	331	337.333	7.93437	37.2333	20.105	-155.787	922		6.02		2.60115	2.46355	2.36963
1579.G.3.15	Free-living	Soil (non-saline)	823	1224.65	7.92374	60.5877	20.105	-155.787	922		6.58		2.87888	2.7125	2.95052
1579.H.1.0	Free-living	Soil (non-saline)	735	1079.82	7.86632	60.5799	20.108	-155.783	992		6.19		3.01124	2.89693	2.67764
1579.H.2.15	Free-living	Soil (non-saline)	278	273.462	7.40224	33.801	20.108	-155.783	992		7.02		2.41979	2.18096	2.52441
1579.H.3.15	Free-living	Soil (non-saline)	650	672.207	8.67449	65.2029	20.108	-155.783	992		6.76		2.99401	2.64172	2.84769
1579.H.3.30	Free-living	Soil (non-saline)	441	472.118	8.12489	43.6809	20.108	-155.783	992		6.79		2.94078	2.90341	2.88594
1579.H.4.0	Free-living	Soil (non-saline)	774	1157.08	7.86847	66.1677	20.108	-155.783	992		6.42		2.86884	2.91504	2.60058
1579.J.1.0	Free-living	Soil (non-saline)	915	1422.97	8.50419	80.5735	20.108	-155.77	1134		6.19		3.26978	3.07677	3.16127
1579.J.2.15	Free-living	Soil (non-saline)	867	1489.52	8.17512	78.6515	20.108	-155.77	1134		6.53		2.57288	2.40804	2.99367
1579.M.1.0	Free-living	Soil (non-saline)	894	1370.03	8.13614	86.6887	20.123	-155.764	1152				3.21522	2.6775	3.04207
1579.M.3.0	Free-living	Soil (non-saline)	1093	1717.54	8.7614	98.1979	20.123	-155.764	1152				3.36975	3.2013	3.53341
1579.M.3.15	Free-living	Soil (non-saline)	589	846.703	7.50217	58.3015	20.123	-155.764	1152				1.98142	2.16007	2.36305
1579.M.4.15	Free-living	Soil (non-saline)	506	795.8	6.84109	50.9744	20.123	-155.764	1152				2.79433	2.5006	2.73636
1579.MF.2.30	Free-living	Soil (non-saline)	539	782.037	7.0695	49.5711	20.126	-155.764	1146				2.12	2.1073	2.11818
1579.MF.3.0	Free-living	Soil (non-saline)	745	1070.01	7.50408	60.404	20.126	-155.764	1146				2.37819	2.52029	2.57467
1579.MW.2.0	Free-living	Soil (non-saline)	1087	1635.99	8.6996	88.8974	20.123	-155.772	1118		5.56		2.82015	2.83615	2.99228
1579.MW.3.15	Free-living	Soil (non-saline)	629	887.525	7.07889	59.3678	20.123	-155.772	1118		5.48		2.50509	2.56964	2.51507
1579.WF.2.15	Free-living	Soil (non-saline)	318	492.109	6.12775	38.0257	20.109	-155.727	1283				1.52236	1.50565	1.53251
1579.WF.4.15	Free-living	Soil (non-saline)	262	349.438	5.49443	31.8932	20.109	-155.727	1283				1.4558	1.61117	1.42242
1579.WF.5.30	Free-living	Soil (non-saline)	257	390.278	5.40055	31.5337	20.109	-155.727	1283				1.56329	1.62363	1.2881
1642.MS00019	Free-living	Soil (non-saline)	1914	3514.54	10.1696	156.809	35.117	138.937	60				3.62938	3.58424	3.41112
1642.MS00022	Free-living	Soil (non-saline)	1885	3430.21	10.1188	152.436	35.117	138.937	60				3.9945	3.48073	3.7367
1642.MS00023	Free-living	Soil (non-saline)	1842	3446.5	10.124	161.698	35.117	138.937	60				3.65152	3.43009	3.59233
1642.MS00062	Free-living	Soil (non-saline)	1971	3491.3	10.186	166.532	35.117	138.937	60				3.47293	3.30977	3.31117
1642.MS00066	Free-living	Soil (non-saline)	1835	3124.45	10.1068	147.764	35.117	138.937	60				3.93138	3.71372	3.63908
1642.MS00069	Free-living	Soil (non-saline)	1888	3699.55	10.0394	153.413	35.117	138.937	60				3.90705	3.53802	3.69848
1642.MS00083	Free-living	Soil (non-saline)	1923	3231.57	10.1946	152.918	35.117	138.937	60				3.73252	3.6069	3.5059
1642.MS00104	Free-living	Soil (non-saline)	1977	3915.25	10.2518	173.073	35.117	138.937	60				3.63208	3.35649	3.46759
1642.MS00120	Free-living	Soil (non-saline)	1932	3476.04	10.1215	162.093	35.117	138.937	60				3.68448	3.09182	3.36018
1642.MS00128	Free-living	Soil (non-saline)	1853	3562.79	10.0419	155.802	35.117	138.937	60				3.54825	3.46945	3.57113
1642.MS00131	Free-living	Soil (non-saline)	1937	3346.4	10.2637	163.428	35.117	138.937	60				3.62643	3.51886	3.59016
1642.MS00132	Free-living	Soil (non-saline)	1828	3304.45	9.89197	156.713	35.117	138.937	60				3.57321	3.27079	3.42319
1642.MS00138	Free-living	Soil (non-saline)	1992	3743.53	10.2578	167.964	35.117	138.937	60				3.67494	3.37924	3.62909
1642.MS00145	Free-living	Soil (non-saline)	1923	3589.6	10.1848	161.312	35.117	138.937	60				3.68361	3.47863	3.6221
1642.MS00151	Free-living	Soil (non-saline)	1880	3679.9	10.0741	172.2	35.117	138.937	60				3.5557	3.40521	3.57271
1642.MS00182	Free-living	Soil (non-saline)	1914	3590.65	10.2461	172.373	35.117	138.937	60				3.70576	3.40056	3.58936
1642.MS00198	Free-living	Soil (non-saline)	1927	3388.17	10.1187	175.072	35.117	138.937	60				3.32556	3.1022	3.37889
1642.MS00201	Free-living	Soil (non-saline)	1968	3406.59	10.2628	169.973	35.117	138.937	60				3.60502	3.22941	3.47017
1642.MS00222	Free-living	Soil (non-saline)	2025	3560.8	10.2712	168.393	35.117	138.937	60				3.85753	3.48333	3.68996
1642.MS00231	Free-living	Soil (non-saline)	1946	3560.23	10.1525	162.184	35.117	138.937	60				3.78344	3.57276	3.68947
1642.MS00240	Free-living	Soil (non-saline)	1848	3445.78	10.0679	152.507	35.117	138.937	60				3.80364	3.5177	3.69899
1642.MS00244	Free-living	Soil (non-saline)	1889	3592.3	10.0937	169.443	35.117	138.937	60				3.57592	3.1044	3.13347
1642.MS00246	Free-living	Soil (non-saline)	1892	3734.57	10.1128	168.4	35.117	138.937	60				3.43643	3.02804	3.29867
1642.MS00256	Free-living	Soil (non-saline)	1998	3535.35	10.2196	171.78	35.117	138.937	60				3.81601	3.35992	3.77013
1642.MS00259	Free-living	Soil (non-saline)	1951	3761.35	10.2623	173.671	35.117	138.937	60				3.77637	3.4282	3.58157
1642.MS00266	Free-living	Soil (non-saline)	1880	3549.05	10.1024	167.444	35.117	138.937	60				3.31498	3.35848	3.47674
1642.MS00277	Free-living	Soil (non-saline)	1852	3512.25	10.0367	160.037	35.117	138.937	60				3.42495	3.31107	3.32095
1642.MS00286	Free-living	Soil (non-saline)	1907	3606.25	10.1638	176.887	35.117	138.937	60				3.73026	3.27764	3.41188
1642.MS00290	Free-living	Soil (non-saline)	1966	3383.19	10.1935	172.57	35.117	138.937	60				3.44436	3.43496	3.1146
1642.MS00294	Free-living	Soil (non-saline)	2063	4267.3	10.3559	184.597	35.117	138.937	60				3.79384	3.46639	3.54975
1642.MS00300	Free-living	Soil (non-saline)	1979	3747.96	10.1844	174.284	35.117	138.937	60				3.8374	3.55447	3.61955
1674.McG.F110714Ch3H5	Free-living	Soil (non-saline)	1309	1748.4	9.35661	98.4615	40.748	-74.001	5.72				3.75913	3.28669	3.39661
1674.McG.F110714Ch3R3	Free-living	Soil (non-saline)	1101	1482.72	8.61535	89.4879	40.748	-74.001	5.72				3.29378	3.12666	3.38323
1674.McG.F110714Jr1H3	Free-living	Soil (non-saline)	1189	1626.1	8.66181	96.345	40.826	-73.94	5.64				3.15791	2.55943	2.8959
1674.McG.F110714Jr1R1	Free-living	Soil (non-saline)	1297	1588	9.35856	104.221	40.826	-73.94	5.64				3.32353	3.10298	2.75294
1674.McG.F110714Jr1R3	Free-living	Soil (non-saline)	1308	1696.73	9.40237	100.776	40.826	-73.94	5.64				3.76034	3.02934	3.38205
1674.McG.F110714Jr3R3	Free-living	Soil (non-saline)	1305	1654.26	9.29788	102.525	40.826	-73.94	5.64				3.44098	2.93382	3.09337
1674.McG.F110714Jr5H1	Free-living	Soil (non-saline)	1279	1596.65	9.3769	108.46	40.826	-73.94	5.64				3.63582	3.08092	3.18106
1674.McG.F110714Jr5H3	Free-living	Soil (non-saline)	1208	1573.92	9.14794	95.7274	40.826	-73.94	5.64				3.44398	2.8473	3.13344
1674.McG.F110714Jr5H5	Free-living	Soil (non-saline)	1343	1751	9.33942	108.462	40.826	-73.94	5.64				3.31573	2.73383	2.8999
1674.McG.F110714Jr5R2	Free-living	Soil (non-saline)	1246	1670.49	9.35544	104.592	40.826	-73.94	5.64				3.38519	2.97497	3.03564
1674.McG.F110715Ly2H1	Free-living	Soil (non-saline)	1227	1574.84	9.19088	92.8044	40.638	-74.074	1.61				3.49301	2.70386	3.07472
1674.McG.F110715Ly2R2	Free-living	Soil (non-saline)	1293	1812.01	9.32187	100.845	40.638	-74.074	1.61				2.83442	1.87748	2.24975
1674.McG.F110715Ly5H5	Free-living	Soil (non-saline)	1149	1402.3	8.83009	86.136	40.638	-74.074	1.61				2.94513	2.19861	2.56401
1674.McG.F110715Ly5R5	Free-living	Soil (non-saline)	1243	1673.45	9.15143	97.9309	40.638	-74.074	1.61				2.56233	1.63923	2.06778
1674.McG.F110715Ly6R2	Free-living	Soil (non-saline)	1421	1952.77	9.62171	108.53	40.638	-74.074	1.61				3.50075	2.84331	2.98307
1674.McG.F110715Ly6R5	Free-living	Soil (non-saline)	1361	1695.89	9.48965	99.0034	40.638	-74.074	1.61				3.20459	2.31241	2.52671
1674.McG.G110713Lb4	Free-living	Soil (non-saline)	1304	1649.46	9.50533	104.212	40.731	-73.865	7.67				3.84086	3.12839	3.40782
1674.McG.G110713Sm5	Free-living	Soil (non-saline)	1516	2059.35	9.78942	109.614	40.811	-73.914	9.56				3.69324	3.03596	3.19018
1674.McG.G110713So1	Free-living	Soil (non-saline)	1608	2114.4	9.89205	117.959	40.602	-73.751	7.22				3.8477	3.3396	3.63598
1674.McG.G110713Sp6	Free-living	Soil (non-saline)	1463	1996.84	9.69922	108.885	40.646	-74.002	47.64				3.47221	3.26928	3.12009
1674.McG.G110714Ch2	Free-living	Soil (non-saline)	1339	1784.32	9.50976	108.978	40.748	-74.001	5.72				3.82451	3.35597	3.47412
1674.McG.G110715Ly6	Free-living	Soil (non-saline)	1467	1942.66	9.60217	106.516	40.638	-74.074	1.61				3.32386	2.61355	2.73933
1674.McG.G110718Ha2	Free-living	Soil (non-saline)	1507	2004.17	9.83869	119.816	40.813	-73.939	5.04				3.9232	3.28489	3.43806
1674.McG.G110718Ha3	Free-living	Soil (non-saline)	1342	1852.36	9.56148	104.387	40.813	-73.939	5.04				3.9779	3.55893	3.77196
1674.McG.P110714Ch2	Free-living	Soil (non-saline)	1516	2020.19	9.69127	108.549	40.748	-74.001	5.72				3.82115	3.42534	3.64777
1674.McG.P110714Hi2	Free-living	Soil (non-saline)	1107	1428.75	8.92436	93.0748	40.747	-74.005	3.27				3.49129	3.22427	3.32341
1674.McG.P110715Ly3	Free-living	Soil (non-saline)	1409	1619.08	9.5551	95.0598	40.638	-74.074	1.61				4.02177	3.62141	3.80408
1674.McG.P110718Cps2	Free-living	Soil (non-saline)	1526	2322.03	9.47555	112.854	40.777	-73.975	24.79				3.70071	3.2657	3.36003
1674.McG.P110718Gl1	Free-living	Soil (non-saline)	1399	2052.02	9.4848	114.38	40.777	-73.975	24.79				3.63331	3.42305	4.02061
1692.Biofilm.A.DC.1.C.2012	Free-living	Soil (non-saline)	522	762.679	6.87302	57.7788	71.296	-156.766	73.47	4.4	4.76		2.71295	2.61763	2.51472
1692.Biofilm.A.E1.1.W.2012	Free-living	Soil (non-saline)	522	791.398	7.1594	57.5425	71.296	-156.766	73.47	4.3	4.63		3.02439	2.75201	3.0435
1692.Biofilm.B.DC.1.C.2012	Free-living	Soil (non-saline)	358	513.721	6.11513	43.4247	71.296	-156.766	73.47	4.8	4.38		2.45322	2.54549	2.02519
1692.Biofilm.B.DC.2.C.2012	Free-living	Soil (non-saline)	497	738.873	6.76588	56.2868	71.296	-156.766	73.47	4.8	4.38		3.088	2.96492	2.98728
1692.Biofilm.B.E1.1.C.2012	Free-living	Soil (non-saline)	437	646.838	6.62676	51.0396	71.296	-156.766	73.47	4.6	4.72		3.195	2.88958	3.09829
1692.Biofilm.B.E1.1.W.2012	Free-living	Soil (non-saline)	656	1034.38	7.6234	68.8209	71.296	-156.766	73.47	4.6	4.72		3.0536	3.09082	2.79679
1692.Biofilm.B.E1.2.C.2012	Free-living	Soil (non-saline)	433	640.233	6.40098	51.4788	71.296	-156.766	73.47	4.6	4.72		2.80129	2.59161	2.75532
1692.Biofilm.B.E2.1.W.2012	Free-living	Soil (non-saline)	488	726.48	6.81286	52.857	71.296	-156.766	73.47	4.6	4.72		2.77236	2.94005	2.31547
1692.Biofilm.B.E2.2.C.2012	Free-living	Soil (non-saline)	383	592.381	6.39106	45.685	71.296	-156.766	73.47	4.6	4.72		2.7177	2.96718	2.28186
1692.Biofilm.B.E2.2.W.2012	Free-living	Soil (non-saline)	448	712.952	6.89387	52.9651	71.296	-156.766	73.47	4.6	4.72		2.85718	2.67777	2.74716
1692.Biofilm.C.E1.1.W.2012	Free-living	Soil (non-saline)	369	503.962	6.30806	42.4775	71.296	-156.766	73.47	4.4	5.01		2.87482	2.70565	2.57269
1692.Soil.A54.Deep.2011	Free-living	Soil (non-saline)	860	1538.97	8.16329	93.2017	71.296	-156.766	73.47				3.16622	3.0446	2.94739
1692.Soil.BE.PolygonA.Medium.Center.7.15.2012	Free-living	Soil (non-saline)	470	720.786	6.76066	54.5419	71.296	-156.766	73.47	5.9	4.86		2.22879	2.08918	1.9239
1692.Soil.BE.PolygonA.Medium.Center.7.28.2012	Free-living	Soil (non-saline)	497	710.143	6.90733	55.4849	71.296	-156.766	73.47				2.3386	2.09327	2.06435
1692.Soil.BE.PolygonA.Medium.Rim.08.11.2012	Free-living	Soil (non-saline)	959	1477.26	8.19522	97.744	71.296	-156.766	73.47				2.81087	2.49365	2.5636
1692.Soil.BE.PolygonA.Shallow.Center.7.8.2012	Free-living	Soil (non-saline)	510	660.745	7.27082	54.6236	71.296	-156.766	73.47				2.59536	2.8072	2.44411
1692.Soil.BE.PolygonA.Shallow.Rim.7.28.2012	Free-living	Soil (non-saline)	531	728.167	7.51633	47.1241	71.296	-156.766	73.47				2.73799	3.05535	2.70795
1692.Soil.BE.PolygonB.Medium.Center.7.28.2012	Free-living	Soil (non-saline)	423	606.04	6.63333	50.5357	71.296	-156.766	73.47				2.24284	2.13552	2.2941
1692.Soil.BE.PolygonB.Medium.Rim.08.11.2012	Free-living	Soil (non-saline)	530	727.685	7.29107	49.9933	71.296	-156.766	73.47				2.16484	2.06046	1.98354
1692.Soil.BE.PolygonB.Medium.Rim.7.15.2012	Free-living	Soil (non-saline)	566	823.222	7.42808	54.9877	71.296	-156.766	73.47	6.1	4.01		2.19932	2.45277	2.05336
1692.Soil.BE.PolygonB.Shallow.Center.7.15.2012	Free-living	Soil (non-saline)	496	818.924	7.106	59.4431	71.296	-156.766	73.47	6.4	4.67		2.85086	2.72802	2.58997
1692.Soil.BE.PolygonB.Shallow.Center.7.28.2012	Free-living	Soil (non-saline)	450	700.776	6.79493	57.1962	71.296	-156.766	73.47				2.38294	2.37908	2.57569
1692.Soil.BE.PolygonB.Shallow.Rim.08.11.2012	Free-living	Soil (non-saline)	207	216.286	6.34886	23.463	71.296	-156.766	73.47				1.76181	2.24244	1.77821
1692.Soil.BE.PolygonB.Shallow.Rim.7.15.2012	Free-living	Soil (non-saline)	749	1202.87	8.09728	73.1504	71.296	-156.766	73.47	6.1	4.01		2.64568	2.99002	2.52094
1692.Soil.BE.PolygonC.Medium.Center.7.15.2012	Free-living	Soil (non-saline)	438	605.381	6.64188	51.83	71.296	-156.766	73.47	5.4	4.54		2.41724	2.28802	1.94107
1692.Soil.BE.PolygonC.Medium.Center.7.28.2012	Free-living	Soil (non-saline)	518	863.078	7.10682	62.1772	71.296	-156.766	73.47				2.3641	2.5793	2.07005
1692.Soil.BE.PolygonC.Shallow.Center.7.8.2012	Free-living	Soil (non-saline)	431	660.986	6.52094	50.8178	71.296	-156.766	73.47				2.41017	2.93061	2.18971
1692.Soil.BE.PolygonC.Shallow.Rim.08.11.2012	Free-living	Soil (non-saline)	742	994.008	8.0371	64.8235	71.296	-156.766	73.47				2.46664	2.62659	2.48545
1702.AT1	Free-living	Soil (non-saline)	1055	1706.68	8.6113	85.9313	42.783	128.2	2200		5.08		2.62215	2.60008	2.57231
1702.AT2	Free-living	Soil (non-saline)	1086	2118.6	8.67846	89.6224	42.783	128.2	2200		5.34		2.84314	2.6875	2.96787
1702.AT3	Free-living	Soil (non-saline)	1106	2175.37	8.70929	92.9355	42.783	128.2	2200		5.21		2.81316	2.78211	2.6026
1702.AT4	Free-living	Soil (non-saline)	1107	1767.54	8.71562	88.43	42.783	128.2	2200		5.06		2.88308	2.94361	2.57589
1702.BL1	Free-living	Soil (non-saline)	1122	1976.54	7.73419	83.4513	42.4	128.1	530		5.5		3.23925	3.00545	3.16932
1702.BL2	Free-living	Soil (non-saline)	981	1780.37	7.50577	75.5859	42.4	128.1	530		5.75		2.69831	2.53741	3.24957
1702.BL3	Free-living	Soil (non-saline)	954	1639.35	7.56245	74.26	42.4	128.1	530		5.85		3.0803	2.7613	3.20122
1702.BL4	Free-living	Soil (non-saline)	1024	1882.82	7.55718	76.8972	42.4	128.1	530		5.43		2.8088	2.60797	3.26859
1702.DCF1	Free-living	Soil (non-saline)	930	1474.2	8.2333	73.0814	42.15	128.13	1250		4.79		2.78567	2.50831	3.04214
1702.DCF2	Free-living	Soil (non-saline)	917	1483.72	8.04055	70.765	42.15	128.13	1250		4.85		2.55415	2.34772	3.12565
1702.DCF3	Free-living	Soil (non-saline)	1038	1844.25	8.42063	82.9607	42.15	128.13	1250		5.14		2.56358	2.42818	3.0967
1702.DCF4	Free-living	Soil (non-saline)	895	1456.21	8.07843	69.9426	42.15	128.13	1250		5.01		2.62628	2.45938	2.82116
1702.DCS1	Free-living	Soil (non-saline)	1065	2176.31	8.53786	84.7537	42.083	128.067	1680		5.57		2.80769	2.69799	2.6846
1702.DCS2	Free-living	Soil (non-saline)	834	1341.06	7.96352	63.4445	42.083	128.067	1680		4.92		2.31104	2.19759	2.91732
1702.DCS3	Free-living	Soil (non-saline)	991	1511.41	8.37506	75.5488	42.083	128.067	1680		4.59		2.90537	2.65407	3.02858
1702.DCS4	Free-living	Soil (non-saline)	853	1457.12	8.14739	68.6196	42.083	128.067	1680		4.44		2.56048	2.18069	2.83415
1702.EB2	Free-living	Soil (non-saline)	827	1316.56	8.09305	68.3652	42.05	128.067	1950		4.4		2.78184	2.40016	2.99029
1702.EB3	Free-living	Soil (non-saline)	592	868.404	7.42487	50.5296	42.05	128.067	1950		3.89		2.21146	1.98468	2.20793
1702.MCB1	Free-living	Soil (non-saline)	1034	1907.25	8.2569	76.1976	42.03	128.067	760		5.53		3.17118	3.02946	3.27619
1702.MCB2	Free-living	Soil (non-saline)	956	1810.52	7.94968	72.9376	42.03	128.067	760		5.45		3.05291	2.88661	3.30385
1702.MCB3	Free-living	Soil (non-saline)	1110	1973.15	8.68427	81.5617	42.03	128.067	760		6.31		3.08741	2.99654	3.51072
1702.MCB4	Free-living	Soil (non-saline)	978	1795.51	7.83181	74.5605	42.03	128.067	760		6.01		3.16909	2.9855	3.0668
1711.KAJ1.1	Free-living	Soil (non-saline)	1588	2077.78	9.7857	121.552	0.15	35.52	1411.76				3.37718	3.37792	3.00273
1711.KAJ1.3	Free-living	Soil (non-saline)	1285	1584	9.49007	97.9235	0.15	35.52	1411.76				3.80963	3.75493	3.73505
1711.KAJ2.1	Free-living	Soil (non-saline)	1462	1968.41	9.59979	111.73	0.15	35.52	1411.76				3.48075	3.43647	3.28286
1711.KAJ3.1	Free-living	Soil (non-saline)	1220	1502.56	9.19389	88.2125	0.15	35.52	1411.76				3.26025	3.27576	3.08481
1711.KAJ3.2	Free-living	Soil (non-saline)	1256	1575.62	9.14003	91.2274	0.15	35.52	1411.76				3.24116	3.4182	3.28506
1711.KAJ5.1	Free-living	Soil (non-saline)	673	732.315	8.71074	57.3387	0.15	35.52	1411.76				3.1625	3.06006	3.16064
1711.KAJ7.2	Free-living	Soil (non-saline)	1246	1656.97	8.88466	90.9455	0.15	35.52	1411.76				3.51346	3.19706	3.21699
1711.KAJ8.2	Free-living	Soil (non-saline)	846	957.342	8.93326	70.6817	0.15	35.52	1411.76				3.39219	3.2361	3.41384
1711.KAJ8.3	Free-living	Soil (non-saline)	1102	1263.34	9.2012	83.4484	0.15	35.52	1411.76				3.2258	3.29784	3.08959
1711.KAJ9.1	Free-living	Soil (non-saline)	1400	1842.77	9.46925	103.256	0.15	35.52	1411.76				3.30613	3.312	3.02845
1711.KAJ9.3	Free-living	Soil (non-saline)	1383	1894.59	9.35024	102.527	0.15	35.52	1411.76				2.19809	2.28457	1.92974
1711.KAM2.1	Free-living	Soil (non-saline)	1377	1853.77	9.39204	97.7907	0.15	35.52	1411.76				4.12261	3.92336	3.94072
1711.KAM4.2	Free-living	Soil (non-saline)	1354	1793.89	9.30757	100.814	0.15	35.52	1411.76				4.0186	3.84994	3.8095
1711.KAM5.1	Free-living	Soil (non-saline)	1282	1776.25	9.14553	94.3196	0.15	35.52	1411.76				3.9065	3.69858	3.87266
1711.KAM5.2	Free-living	Soil (non-saline)	1400	2095.46	9.24028	104.716	0.15	35.52	1411.76				3.91028	3.73463	3.93008
1711.KAM6.1	Free-living	Soil (non-saline)	1563	2631.63	9.28523	118.796	0.15	35.52	1411.76				3.61671	3.57572	3.40544
1711.KAM6.3	Free-living	Soil (non-saline)	1669	2609.64	9.67634	127.207	0.15	35.52	1411.76				3.87254	3.84151	3.58123
1711.KAM7.3	Free-living	Soil (non-saline)	1154	1472.89	8.90702	95.1602	0.15	35.52	1411.76				3.90051	3.71998	3.74473
1711.KAM8.1	Free-living	Soil (non-saline)	1229	1667.94	9.27348	98.1052	0.15	35.52	1411.76				3.69752	3.33023	3.40116
1711.KAM8.3	Free-living	Soil (non-saline)	1277	1804.68	9.31889	99.8365	0.15	35.52	1411.76				4.02431	3.75283	3.72409
1711.KFM1.3	Free-living	Soil (non-saline)	1489	2229.92	9.47104	112.441	0.15	35.52	1411.76				4.03478	3.7787	4.10385
1711.KFM2.3	Free-living	Soil (non-saline)	1401	1959.96	9.38293	103.243	0.15	35.52	1411.76				3.91084	3.41061	3.60601
1711.KFM3.2	Free-living	Soil (non-saline)	1520	2159.78	9.42709	117.068	0.15	35.52	1411.76				3.9795	3.79215	3.6514
1711.KFM3.3	Free-living	Soil (non-saline)	1440	2202.84	9.32998	109.841	0.15	35.52	1411.76				3.99382	3.57914	3.68773
1711.KFM4.3	Free-living	Soil (non-saline)	1256	1826.42	9.00967	93.2018	0.15	35.52	1411.76				3.78837	3.5764	3.51781
1711.KFM6.1	Free-living	Soil (non-saline)	1442	2196.92	9.17275	106.672	0.15	35.52	1411.76				3.76153	3.38849	3.61666
1711.KFM7.1	Free-living	Soil (non-saline)	1392	2352.13	9.24797	100.347	0.15	35.52	1411.76				3.73825	3.49803	3.66399
1711.KFM7.3	Free-living	Soil (non-saline)	1457	2402.22	9.3993	112.936	0.15	35.52	1411.76				3.82624	3.25256	3.50174
1713.McG.L1B210	Free-living	Soil (non-saline)	572	649	7.59342	45.3774	4.1865	114.017	174				2.86143	2.5881	3.03333
1713.McG.L1K02	Free-living	Soil (non-saline)	619	741.75	7.69013	43.54	4.1865	114.017	174				2.87157	2.6582	3.07827
1713.McG.L1K1020	Free-living	Soil (non-saline)	440	506.14	6.75546	35.7992	4.1865	114.017	174				2.57913	2.09643	2.74967
1713.McG.L1K210	Free-living	Soil (non-saline)	538	607.275	7.42608	39.6863	4.1865	114.017	174				2.65579	2.37621	2.89051
1713.McG.L1M02	Free-living	Soil (non-saline)	620	735.923	7.58146	50.1931	4.1865	114.017	174				3.26607	2.95436	3.11036
1713.McG.L1M1020	Free-living	Soil (non-saline)	407	465.892	6.84065	36.2127	4.1865	114.017	174				2.98831	2.52276	2.60356
1713.McG.L1M210	Free-living	Soil (non-saline)	459	532.685	6.92544	36.901	4.1865	114.017	174				2.92536	2.45117	2.4134
1713.McG.L1N02	Free-living	Soil (non-saline)	554	701.89	6.65376	43.66	4.1865	114.017	174				3.35157	2.7904	3.01817
1713.McG.L1N1020	Free-living	Soil (non-saline)	503	596.539	7.09678	40.6087	4.1865	114.017	174				2.61806	2.10714	2.50831
1713.McG.L1N210	Free-living	Soil (non-saline)	504	628.808	7.24055	39.3021	4.1865	114.017	174				3.1774	2.8692	3.04828
1713.McG.L2B1020	Free-living	Soil (non-saline)	423	448.792	6.73166	36.1088	4.1865	114.017	174				2.48965	2.18644	2.66104
1713.McG.L2K02	Free-living	Soil (non-saline)	727	955.538	6.95299	54.4348	4.1865	114.017	174				3.4232	3.30174	3.42792
1713.McG.L2K1020	Free-living	Soil (non-saline)	593	758.609	7.29891	49.5481	4.1865	114.017	174				3.06759	2.8963	3.01214
1713.McG.L2K210	Free-living	Soil (non-saline)	488	549.168	7.37029	40.6117	4.1865	114.017	174				2.84455	2.39743	2.59086
1713.McG.L2M02	Free-living	Soil (non-saline)	672	797.205	7.89634	52.6122	4.1865	114.017	174				3.44308	3.13177	2.99727
1713.McG.L2M1020	Free-living	Soil (non-saline)	470	601.67	6.78598	44.3412	4.1865	114.017	174				1.72497	1.17784	1.32643
1713.McG.L2M210	Free-living	Soil (non-saline)	439	490.105	6.84609	37.6492	4.1865	114.017	174				2.64705	2.12601	1.93287
1713.McG.L2N02	Free-living	Soil (non-saline)	530	597.805	7.46816	38.389	4.1865	114.017	174				3.12411	2.98212	3.16633
1713.McG.L2N210	Free-living	Soil (non-saline)	544	629.39	7.5183	40.9863	4.1865	114.017	174				2.83831	2.38131	3.0527
1713.McG.L3B02	Free-living	Soil (non-saline)	570	703.01	7.46558	44.3553	4.1865	114.017	174				3.04302	2.64271	2.96951
1713.McG.L3B1020	Free-living	Soil (non-saline)	456	547.379	7.04317	36.4389	4.1865	114.017	174				2.6611	2.33165	2.92088
1713.McG.L3B210	Free-living	Soil (non-saline)	459	530.225	7.03893	34.5249	4.1865	114.017	174				3.01898	2.66243	2.8413
1713.McG.L3K02	Free-living	Soil (non-saline)	573	698.051	6.78429	38.8814	4.1865	114.017	174				3.2756	2.99861	3.30485
1713.McG.L3K1020	Free-living	Soil (non-saline)	451	549.761	6.91902	33.7714	4.1865	114.017	174				2.38576	1.94861	1.95723
1713.McG.L3K210	Free-living	Soil (non-saline)	643	746.654	7.29471	45.3744	4.1865	114.017	174				3.27253	3.17221	3.35132
1713.McG.L3M02	Free-living	Soil (non-saline)	608	755.388	6.52223	48.8866	4.1865	114.017	174				3.3225	3.27769	3.05589
1713.McG.L3M210	Free-living	Soil (non-saline)	531	636.685	7.03127	44.2949	4.1865	114.017	174				2.94327	2.79026	2.85679
1713.McG.L3N210	Free-living	Soil (non-saline)	498	609.919	7.0833	38.0491	4.1865	114.017	174				2.63659	2.56098	2.5462
1714.McG.LA02	Free-living	Soil (non-saline)	523	660.759	7.36688	43.2781	2.982	102.313	80				2.92724	2.51447	3.0071
1714.McG.LA1020	Free-living	Soil (non-saline)	475	548.196	7.46273	36.6656	2.982	102.313	80				2.9936	2.51158	2.99552
1714.McG.LA210	Free-living	Soil (non-saline)	479	698.974	6.79319	39.8965	2.982	102.313	80				2.98196	2.38465	3.07894
1714.McG.LB02	Free-living	Soil (non-saline)	504	691	7.23889	41.7669	2.982	102.313	80				2.94649	2.4604	3.14326
1714.McG.LB1020	Free-living	Soil (non-saline)	509	620.913	7.41456	39.4203	2.982	102.313	80				3.02518	2.75833	3.11062
1714.McG.LB210	Free-living	Soil (non-saline)	540	684.29	7.11446	42.4203	2.982	102.313	80				3.06168	2.64968	3.27238
1714.McG.LC02	Free-living	Soil (non-saline)	1118	1681.36	8.80793	86.305	2.982	102.313	80				3.6191	3.36599	3.46022
1714.McG.LC1020	Free-living	Soil (non-saline)	766	1019.53	8.03459	56.1028	2.982	102.313	80				3.48285	3.19115	3.63093
1714.McG.OPA02	Free-living	Soil (non-saline)	668	873.04	8.00829	59.5166	2.982	102.313	80				2.51485	2.24162	2.28497
1714.McG.OPA210	Free-living	Soil (non-saline)	1441	2241.27	9.08809	105.094	2.982	102.313	80				3.60075	3.35241	3.51468
1714.McG.OPB02	Free-living	Soil (non-saline)	1049	1416.24	8.5013	83.8833	2.982	102.313	80				3.35552	3.10284	3.40099
1714.McG.OPB210	Free-living	Soil (non-saline)	1231	1653.18	8.78253	91.3635	2.982	102.313	80				3.62209	3.31625	3.65638
1714.McG.OPC1020	Free-living	Soil (non-saline)	1591	2327.69	9.6858	113.734	2.982	102.313	80				3.87391	3.46757	3.63611
1714.McG.OPC210	Free-living	Soil (non-saline)	1084	1424	8.48497	84.6862	2.982	102.313	80				3.47939	3.2465	3.57685
1714.McG.PA02	Free-living	Soil (non-saline)	783	1082.5	8.0959	57.3809	2.982	102.313	80				3.61939	3.27838	3.54039
1714.McG.PA1020	Free-living	Soil (non-saline)	454	561.276	6.49378	36.3716	2.982	102.313	80				3.01169	2.54649	3.26194
1714.McG.PA210	Free-living	Soil (non-saline)	470	622.094	6.9977	40.5172	2.982	102.313	80				3.11425	2.82313	3.23686
1714.McG.PB02	Free-living	Soil (non-saline)	774	1037.61	8.22637	54.4402	2.982	102.313	80				3.78031	3.32837	4.05089
1714.McG.PB1020	Free-living	Soil (non-saline)	474	605.442	6.80897	40.2561	2.982	102.313	80				2.94777	2.45537	3.13945
1714.McG.PB210	Free-living	Soil (non-saline)	590	804.09	7.49613	49.9794	2.982	102.313	80				3.23001	2.778	3.35375
1714.McG.PC1020	Free-living	Soil (non-saline)	488	665.5	6.57329	42.6437	2.982	102.313	80				3.04659	2.56287	3.02205
1714.McG.PC210	Free-living	Soil (non-saline)	613	888.008	7.39238	53.2682	2.982	102.313	80				3.32433	2.69916	3.19326
1715.McG.NA1	Free-living	Soil (non-saline)	1335	1990.09	9.15745	99.9684	13.2627	-86.2362	1155				3.88405	3.26781	3.41834
1715.McG.NA3	Free-living	Soil (non-saline)	1358	1739.77	9.35529	99.4259	13.2627	-86.2362	1155				3.90396	3.56254	3.41455
1715.McG.NB3	Free-living	Soil (non-saline)	1345	1743.18	9.17109	95.8914	13.2627	-86.2362	1155				3.8332	3.17697	3.45354
1715.McG.ND1	Free-living	Soil (non-saline)	1213	1629.44	8.8098	91.2333	13.2627	-86.2362	1155				3.56058	3.07971	3.15246
1715.McG.NG1	Free-living	Soil (non-saline)	1178	1524.45	8.31634	86.1137	13.2627	-86.2362	1155				3.73132	3.14544	3.40552
1715.McG.NH1	Free-living	Soil (non-saline)	1175	1634.6	8.46986	89.7504	13.2627	-86.2362	1155				3.33227	2.74607	3.01387
1715.McG.NI2	Free-living	Soil (non-saline)	1192	1598.13	8.53341	89.4761	13.2627	-86.2362	1155				3.6655	3.13666	3.47786
1715.McG.NI3	Free-living	Soil (non-saline)	1127	1545.59	8.28384	83.2337	13.2627	-86.2362	1155				3.63168	3.0243	3.36577
1715.McG.NK2	Free-living	Soil (non-saline)	1203	1645.47	8.47972	92.2686	13.2627	-86.2362	1155				3.66877	3.14295	3.42269
1715.McG.NK3	Free-living	Soil (non-saline)	1388	1912.64	8.84528	100.792	13.2627	-86.2362	1155				3.65678	2.89602	3.34009
1715.McG.NL1	Free-living	Soil (non-saline)	1260	1752.52	8.61513	92.2977	13.2627	-86.2362	1155				3.77683	2.96844	3.28318
1715.McG.NL3	Free-living	Soil (non-saline)	1111	1567.03	8.24136	84.0886	13.2627	-86.2362	1155				3.5034	3.03322	3.21358
1715.McG.NM1	Free-living	Soil (non-saline)	1130	1551.82	7.9881	85.3849	13.2627	-86.2362	1155				3.47804	2.89814	3.27374
1715.McG.NM3	Free-living	Soil (non-saline)	1152	1627.4	8.32874	87.0812	13.2627	-86.2362	1155				3.41872	2.94601	3.22163
1715.McG.NN1	Free-living	Soil (non-saline)	1144	1540.86	8.14357	83.3556	13.2627	-86.2362	1155				3.5145	2.89105	3.28504
1715.McG.NN2	Free-living	Soil (non-saline)	1083	1373.66	8.12814	81.6882	13.2627	-86.2362	1155				3.40715	2.71245	3.17503
1715.McG.NO1	Free-living	Soil (non-saline)	1063	1343.58	8.28072	78.8245	13.2627	-86.2362	1155				3.4451	2.67626	3.18992
1715.McG.NP1	Free-living	Soil (non-saline)	1305	1813.45	9.01311	96.25	13.2627	-86.2362	1155				3.93931	3.51209	3.71191
1715.McG.NP3	Free-living	Soil (non-saline)	1135	1488.23	8.6724	80.417	13.2627	-86.2362	1155				3.59748	3.18584	3.5424
1715.McG.NPRI2	Free-living	Soil (non-saline)	1188	1624.54	8.46213	89.589	13.2627	-86.2362	1155				3.69332	2.93731	3.46039
1715.McG.NQ1	Free-living	Soil (non-saline)	1263	1636.35	8.75891	96.538	13.2627	-86.2362	1155				3.71109	3.01061	3.43228
1715.McG.NQ2	Free-living	Soil (non-saline)	1098	1504.27	8.41729	81.045	13.2627	-86.2362	1155				3.8066	3.24403	3.60714
1715.McG.NQ3	Free-living	Soil (non-saline)	1232	1634.7	8.64393	87.0003	13.2627	-86.2362	1155				3.72635	2.98353	3.31679
1715.McG.NR2	Free-living	Soil (non-saline)	1124	1575.82	8.463	83.0141	13.2627	-86.2362	1155				3.79133	3.37932	3.40734
1715.McG.NR3	Free-living	Soil (non-saline)	1180	1666.63	8.21701	86.469	13.2627	-86.2362	1155				3.34731	2.47396	3.16279
1715.McG.NS3	Free-living	Soil (non-saline)	1041	1407.64	8.1138	77.6954	13.2627	-86.2362	1155				3.53218	2.8732	3.29163
1715.McG.NSEC1	Free-living	Soil (non-saline)	1199	1747.06	8.57247	87.4489	13.2627	-86.2362	1155				3.7877	3.33506	3.65842
1715.McG.NSEC3	Free-living	Soil (non-saline)	1066	1521.78	8.22196	79.3217	13.2627	-86.2362	1155				3.52142	3.24912	3.29833
1716.McG.PAPrS02	Free-living	Soil (non-saline)	1306	1842.05	8.97964	98.2581	9.14428	-79.8624	120		6.4		3.44401	2.7187	3.16924
1716.McG.PAPrS05	Free-living	Soil (non-saline)	1359	1858.25	9.09075	98.2181	9.08009	-79.6078	155		6.9		3.26788	2.57508	3.03839
1716.McG.PAPrS06	Free-living	Soil (non-saline)	1116	1510.33	8.56664	89.2716	8.90822	-79.5903	64		6.3		3.65694	3.1977	3.31812
1716.McG.PAPrS07	Free-living	Soil (non-saline)	605	776.628	7.33195	48.9804	9.11663	-79.7078	80		4.4		2.99874	2.99396	2.94643
1716.McG.PAPrS08	Free-living	Soil (non-saline)	994	1220.29	8.44612	74.0772	9.19665	-79.3708	515		5.8		3.42387	3.14151	2.69608
1716.McG.PAPrS09	Free-living	Soil (non-saline)	1299	1596.34	9.13879	94.8121	9.20573	-79.3798	643		5.7		3.54374	2.8196	3.12219
1716.McG.PAPrS11	Free-living	Soil (non-saline)	1055	1294.86	8.36817	82.4796	9.09906	-79.8625	55		5.6		3.52075	3.05165	3.38747
1716.McG.PAPrS12	Free-living	Soil (non-saline)	1101	1286.67	8.93409	83.2383	9.09906	-79.8625	60		5.6		3.40912	3.03351	3.1991
1716.McG.PAPrS13	Free-living	Soil (non-saline)	705	908.132	7.32633	54.3092	9.11729	-79.9079	80		5.4		3.1759	3.07437	2.66999
1716.McG.PAPrS14	Free-living	Soil (non-saline)	1208	1653.1	8.70378	88.3359	9.11724	-79.8897	40		6.6		3.56653	2.9132	3.19073
1716.McG.PAPrS15	Free-living	Soil (non-saline)	1146	1439.77	8.88991	80.3528	8.99962	-79.5628	109		6.6		3.46345	2.77378	3.38403
1716.McG.PAPrS16	Free-living	Soil (non-saline)	1212	1519.47	9.08261	88.9683	8.98946	-79.5536	35		7		3.57045	2.91985	3.26822
1716.McG.PAPrS18	Free-living	Soil (non-saline)	974	1250.28	8.35839	71.0242	9.31643	-79.9711	100		4.6		3.55141	3.18075	3.24396
1716.McG.PAPrS19	Free-living	Soil (non-saline)	1247	1622.78	8.61533	96.0629	9.2531	-79.9621	180		6.4		3.36126	2.77311	3.02348
1716.McG.PAPrS20	Free-living	Soil (non-saline)	1275	1684.13	8.42021	96.9012	9.25307	-79.953	180		5.8		3.49039	2.83731	3.3285
1716.McG.PAPrS22	Free-living	Soil (non-saline)	1044	1318	8.41649	78.2943	9.15296	-79.7531	60		4.4		3.48331	3.23991	3.16297
1716.McG.PAPrS23	Free-living	Soil (non-saline)	839	1045.64	7.84981	62.005	9.15293	-79.744	80		4.5		3.28276	3.3124	3.37831
1716.McG.PAPrS24	Free-living	Soil (non-saline)	1035	1352.78	8.43838	77.9741	9.16201	-79.7531	180		5.3		3.31396	3.17713	2.48336
1716.McG.PAPrS27	Free-living	Soil (non-saline)	739	1027.46	6.9285	59.6998	9.14433	-79.8806	10		5.4		3.25228	3.25987	3.0512
1716.McG.PAPrS29	Free-living	Soil (non-saline)	1238	1689.43	8.62976	93.1617	9.18034	-79.8258	60		6		3.71837	3.32878	3.51975
1716.McG.PAPrS30	Free-living	Soil (non-saline)	1242	1580.13	8.96031	90.6921	9.15332	-79.8623	70		5.4		3.54681	3.29054	3.3468
1716.McG.PAPrS33	Free-living	Soil (non-saline)	1098	1450.98	8.4084	83.0648	9.1438	-79.7168	58		6.1		3.26155	2.70672	3.07999
1716.McG.PAPrS34	Free-living	Soil (non-saline)	782	1045.49	7.7237	59.3332	9.13532	-79.8897	160		5		3.22595	3.07654	2.40205
1716.McG.PAPrS35	Free-living	Soil (non-saline)	987	1247.7	8.49018	74.8133	9.19827	-79.7803	160		5		3.48296	3.33757	3.06941
1716.McG.PAPrS36	Free-living	Soil (non-saline)	1193	1438.13	9.15749	88.9003	9.18919	-79.7712	110		5.9		3.79366	3.29593	3.42421
1716.McG.PAPrS38	Free-living	Soil (non-saline)	1257	1640.71	9.11348	90.5772	9.14373	-79.6986	30		6.4		3.40348	2.86535	3.27848
1716.McG.PAPrS42	Free-living	Soil (non-saline)	1074	1321.05	8.49188	83.124	9.0717	-79.7898	180		6.2		3.1708	2.32328	2.89813
1716.McG.PAPrS43	Free-living	Soil (non-saline)	857	1019.4	8.18393	64.6695	9.08026	-79.6533	612		4.9		3.06268	3.08872	3.10944
1717.10H.high.fertilizer	Free-living	Soil (non-saline)	984	1366.36	7.89257	75.2313	0.0926	34.48	1432				3.78769	2.85966	3.55093
1717.12IF.improved.leguminous	Free-living	Soil (non-saline)	811	1048.5	7.72907	61.115	0.0929	34.479	1430				3.16513	2.63076	3.62028
1717.1H.high.fertilizer	Free-living	Soil (non-saline)	846	1191.63	7.19765	66.6264	0.1075	34.523	1445				3.36846	2.68466	3.39133
1717.2.low.fertilizer	Free-living	Soil (non-saline)	930	1070.03	8.57273	69.8355	0.1089	34.523	1451				3.54935	3.60266	3.51137
1717.20L.low.fertilizer	Free-living	Soil (non-saline)	1057	1467.41	8.13891	80.3705	0.1216	34.515	1414				3.65626	2.9276	3.55339
1717.21IF.improved.leguminous	Free-living	Soil (non-saline)	1000	1390.26	8.20822	75.5166	0.1226	34.517	1415				3.59755	3.09118	3.57711
1717.32.high.fertilizer	Free-living	Soil (non-saline)	1036	1194.88	8.85766	77.3256	0.0994	34.505	1459				3.78893	3.66944	3.57241
1717.35H.high.fertilizer	Free-living	Soil (non-saline)	993	1423.08	8.46173	77.76	0.0931	34.479	1430				3.41165	3.06293	3.70015
1717.36L.low.fertilizer	Free-living	Soil (non-saline)	1017	1392.58	8.69611	81.5609	0.0936	34.477	1426				3.47866	3.60298	3.52441
1717.39L.low.fertilizer	Free-living	Soil (non-saline)	1069	1501.01	8.32982	82.0692	0.1328	34.538	1455				3.97984	3.50172	3.63094
1717.3IF.improved.leguminous	Free-living	Soil (non-saline)	746	1007.08	7.44225	58.1605	0.1071	34.523	1443				2.80534	2.24196	3.357
1717.4.high.fertilizer	Free-living	Soil (non-saline)	982	1284.24	8.31419	70.9534	0.1204	34.518	1424				3.04947	3.30861	3.04149
1717.4H.high.fertilizer	Free-living	Soil (non-saline)	1172	1748.5	8.54586	88.6065	0.1204	34.518	1424				3.73936	3.42031	3.77191
1717.5.low.fertilizer	Free-living	Soil (non-saline)	903	1158.57	8.34868	67.5551	0.1127	34.522	1452				3.23233	3.46054	3.23853
1717.5L.low.fertilizer	Free-living	Soil (non-saline)	1177	1664.03	8.60108	83.4865	0.1127	34.522	1452				4.11092	3.53427	3.75701
1717.6IF.improved.leguminous	Free-living	Soil (non-saline)	1099	1630.2	7.20895	80.8169	0.1146	34.521	1449				4.08929	2.39821	3.35256
1717.7H.high.fertilizer	Free-living	Soil (non-saline)	951	1228.85	8.04758	68.3792	0.0968	34.491	1469				3.38652	2.77316	3.5301
1717.9.improved.leguminous	Free-living	Soil (non-saline)	843	974.475	8.20987	59.9269	0.0984	34.49	1465				3.21276	3.46517	3.33745
1717.KBC1.experimental.plot	Free-living	Soil (non-saline)	746	876.36	7.63336	55.239	0.1015	34.511	1451				3.88417	3.20162	3.62361
1717.KBC10.experimental.plot	Free-living	Soil (non-saline)	1053	1370.8	8.46007	77.3247	0.1015	34.511	1451				3.95774	3.52659	3.76617
1717.KBC13.experimental.plot	Free-living	Soil (non-saline)	976	1258.74	8.34877	73.2253	0.1015	34.511	1451				3.88046	3.51788	3.82324
1717.KBC14.experimental.plot	Free-living	Soil (non-saline)	1035	1430.73	8.4742	80.289	0.1015	34.511	1451				3.46568	3.35765	3.51348
1717.KBC18.experimental.plot	Free-living	Soil (non-saline)	877	1049.26	8.14499	63.3393	0.1015	34.511	1451				3.75435	3.60442	3.62115
1717.KBC2.experimental.plot	Free-living	Soil (non-saline)	844	1137.46	7.67819	64.1059	0.1015	34.511	1451				3.74689	2.75877	3.57978
1717.KBC20.experimental.plot	Free-living	Soil (non-saline)	966	1275.05	8.15592	72.5623	0.1015	34.511	1451				3.62812	2.95065	3.53599
1717.KBC4.experimental.plot	Free-living	Soil (non-saline)	855	1083.84	7.65914	65.6799	0.1015	34.511	1451				3.67944	2.75123	3.46267
1717.KBC6.experimental.plot	Free-living	Soil (non-saline)	905	1187.03	8.15205	65.5486	0.1015	34.511	1451				3.53852	3.30312	3.49372
1717.KBC9.experimental.plot	Free-living	Soil (non-saline)	1032	1332.48	8.23093	74.6719	0.1015	34.511	1451				3.82256	3.27563	3.60339
1721.B16M	Free-living	Soil (non-saline)	80	79	5.08281	13.3035	-28.833	153.417	140		4.8		1.85447	1.88305	2.10269
1721.B26T	Free-living	Soil (non-saline)	296	302.125	7.2534	29.9553	-28.833	153.417	140		4.9		2.96279	2.9321	3.06229
1721.B29B	Free-living	Soil (non-saline)	182	196	6.49666	22.154	-28.833	153.417	140		5.1		3.00142	2.98288	3.02893
1721.B29T	Free-living	Soil (non-saline)	25	25	2.26018	6.66569	-28.833	153.417	140		5.1		1.69893	0.919101	1.60527
1721.B30M	Free-living	Soil (non-saline)	43	44	3.73275	8.56362	-28.833	153.417	140				1.82678	1.36463	2.23914
1721.B3T	Free-living	Soil (non-saline)	97	99.3333	5.02533	15.818	-28.833	153.417	140		4.5		2.12629	1.72629	2.23828
1721.B9B	Free-living	Soil (non-saline)	280	272.2	7.20692	29.5183	-28.833	153.417	140		4.6		2.27057	2.30481	2.2237
1721.BMC.7.1T.20.2	Free-living	Soil (non-saline)	629	1104.91	6.26552	55.9611	-28.833	153.417	140				2.6188	2.41517	2.47355
1721.BMC.7.1T.3.1	Free-living	Soil (non-saline)	861	1409.34	7.73099	69.238	-28.833	153.417	140				3.61236	3.51467	3.1903
1721.BMC.8.5T.2.1	Free-living	Soil (non-saline)	716	1114.71	7.4655	59.4946	-28.833	153.417	140				3.47527	3.08169	3.07727
1721.R10B	Free-living	Soil (non-saline)	769	1493.88	7.61773	67.7205	-28.833	153.417	140		4.7		3.32491	3.26772	3.44449
1721.R15M	Free-living	Soil (non-saline)	960	1579.65	8.24374	73.1422	-28.833	153.417	140		4.8		3.53643	3.35445	3.62022
1721.R17B	Free-living	Soil (non-saline)	938	1599.2	8.05238	74.9847	-28.833	153.417	140		4.9		3.26475	3.24536	3.68034
1721.R1B	Free-living	Soil (non-saline)	839	1349.38	7.97672	73.6234	-28.833	153.417	140		4.6		3.05114	3.10467	3.06987
1721.R20B	Free-living	Soil (non-saline)	1047	1696.5	8.73896	86.1681	-28.833	153.417	140		4.6		3.69225	3.59189	3.76697
1721.R26M	Free-living	Soil (non-saline)	945	1567.93	8.2233	83.9034	-28.833	153.417	140		4.9		3.421	3.32973	3.6223
1721.R4T	Free-living	Soil (non-saline)	661	795.025	7.7807	55.8945	-28.833	153.417	140		4.8		3.17416	3.0142	3.21559
1721.S10T	Free-living	Soil (non-saline)	1076	1898.76	7.90332	91.2887	-28.833	153.417	140		4.7		3.41615	3.07495	3.36202
1721.S12M	Free-living	Soil (non-saline)	1016	1519.52	8.07453	78.0466	-28.833	153.417	140		4.6		3.4252	3.19637	3.41818
1721.S16B	Free-living	Soil (non-saline)	970	1477.35	8.13978	80.2623	-28.833	153.417	140		4.8		3.45886	3.28957	3.34133
1721.S18M	Free-living	Soil (non-saline)	1123	1918.95	7.91194	93.8409	-28.833	153.417	140		4.8		3.17429	3.01565	3.31298
1721.S1M	Free-living	Soil (non-saline)	1091	1856.13	8.2781	87.0594	-28.833	153.417	140		4.6		3.53833	3.30651	3.45624
1721.S21M	Free-living	Soil (non-saline)	898	1190.28	7.6807	73.4384	-28.833	153.417	140		4.5		3.28992	3.19373	3.23982
1721.S26M	Free-living	Soil (non-saline)	11	11	1.8231	3.81655	-28.833	153.417	140		4.9		0.900091	0.938912	0.768295
1721.S27T	Free-living	Soil (non-saline)	8	8	1.8637	3.00117	-28.833	153.417	140		4.7		0.157267	0	0.671144
1721.S3B	Free-living	Soil (non-saline)	971	1656.67	8.13301	80.5274	-28.833	153.417	140		4.5		3.00008	2.94063	3.10367
1721.S3T	Free-living	Soil (non-saline)	1086	1700.01	8.27098	83.8936	-28.833	153.417	140		4.5		3.65605	3.53113	3.77924
1721.S7M	Free-living	Soil (non-saline)	1123	1941	8.04468	95.6663	-28.833	153.417	140		4.9		3.47919	3.19077	3.21176
1721.S9M	Free-living	Soil (non-saline)	1070	1820.6	8.30666	92.9906	-28.833	153.417	140		4.6		3.47077	3.17074	3.51778
1721.Soil.NIL.100.N.22.2	Free-living	Soil (non-saline)	705	976.9	7.87875	58.4938	-28.833	153.417	140				3.16819	3.17004	2.67985
1747.DZF.612012.RJ.soil	Free-living	Soil (non-saline)	502	814.75	6.67181	58.9227	39.74	-104.98	1607.52				2.87604	2.57531	3.20151
1747.DZF.6132012.TJ.planter.soil	Free-living	Soil (non-saline)	496	727.721	6.52849	51.852	39.74	-104.98	1607.52				2.83335	2.66538	3.32714
1747.DZF.6202012.RJ.soil	Free-living	Soil (non-saline)	386	669.125	6.069	44.9712	39.74	-104.98	1607.52				2.82433	2.41239	3.26907
1747.DZF.6202012.RJ.soil.under.basking.site	Free-living	Soil (non-saline)	412	693.919	6.1506	52.1105	39.74	-104.98	1607.52				2.74887	2.44986	3.01183
1883.2007.192.Crump.Artic.LTREB.main.lane2.NoIndex	Free-living	Soil (non-saline)	1488	2542.88	9.55336	140.338	68.5737	-149.537	808				3.19521	2.76567	2.97045
1883.2007.208.Crump.Artic.LTREB.main.lane2.NoIndex	Free-living	Soil (non-saline)	1501	2819.87	9.41052	144.595	68.6015	-149.579	760				2.06676	2.61867	2.78356
1883.2007.218.Crump.Artic.LTREB.main.lane2.NoIndex	Free-living	Soil (non-saline)	1527	2622.76	9.46187	137.475	68.6085	-149.588	744				3.0183	2.61507	2.6658
1883.2007.249.Crump.Artic.LTREB.main.lane2.NoIndex	Free-living	Soil (non-saline)	1304	2697.16	8.98976	132.31	68.5969	-149.601	754				2.64641	2.29822	2.09707
1883.2007.346.Crump.Artic.LTREB.main.lane2.NoIndex	Free-living	Soil (non-saline)	1074	1869.79	8.45045	94.098	68.5737	-149.537	808				2.44103	2.33614	2.41438
1883.2007.347.Crump.Artic.LTREB.main.lane2.NoIndex	Free-living	Soil (non-saline)	1090	1674.19	8.36801	88.7037	68.5737	-149.537	808				3.01458	2.52126	2.62379
1883.2008.088.Crump.Artic.LTREB.main.lane2.NoIndex	Free-living	Soil (non-saline)	1069	1785.98	8.38252	109.806	68.5737	-149.537	808				3.34397	3.33912	3.29349
1883.2008.096.Crump.Artic.LTREB.main.lane2.NoIndex	Free-living	Soil (non-saline)	1178	1977.95	8.90533	96.1447	68.6015	-149.579	760				3.14993	2.73335	2.74688
1883.2008.104.Crump.Artic.LTREB.main.lane2.NoIndex	Free-living	Soil (non-saline)	1182	2032.58	8.81937	97.9154	68.6085	-149.588	744				3.00851	2.72819	2.887
1883.2008.124.Crump.Artic.LTREB.main.lane2.NoIndex	Free-living	Soil (non-saline)	1124	1814.09	8.58149	91.4598	68.5969	-149.601	754				3.54539	3.56684	3.34559
1883.2008.296.Crump.Artic.LTREB.main.lane2.NoIndex	Free-living	Soil (non-saline)	1314	2319.62	9.12884	119.06	68.5737	-149.537	808				3.31872	3.12086	3.07672
1883.2008.305.Crump.Artic.LTREB.main.lane2.NoIndex	Free-living	Soil (non-saline)	1004	1548.78	8.15483	82.5052	68.6015	-149.579	760				3.24282	3.10735	3.00973
1883.2008.312.Crump.Artic.LTREB.main.lane2.NoIndex	Free-living	Soil (non-saline)	1335	2497	9.07439	112.282	68.6085	-149.588	744				2.79141	2.29393	2.30376
1883.2008.313.Crump.Artic.LTREB.main.lane2.NoIndex	Free-living	Soil (non-saline)	523	778.1	7.07106	54.3098	68.6085	-149.588	744				2.315	1.45173	1.46655
1883.2008.344.Crump.Artic.LTREB.main.lane2.NoIndex	Free-living	Soil (non-saline)	978	1808.91	7.87632	89.4207	68.5969	-149.601	754				3.16918	2.88341	3.0978
1883.2009.113.Crump.Artic.LTREB.main.lane3.NoIndex	Free-living	Soil (non-saline)	962	1537.55	8.14422	74.4964	68.5858	-149.622	805				2.87399	2.79153	2.8475
1883.2009.12.Crump.Artic.LTREB.main.lane3.NoIndex	Free-living	Soil (non-saline)	529	567.473	6.31329	46.1089	68.5913	-149.612	775				2.55509	2.5362	2.54416
1883.2009.272.Crump.Artic.LTREB.main.lane2.NoIndex	Free-living	Soil (non-saline)	996	1682.99	8.04082	86.9111	68.5913	-149.612	775				2.63265	2.92913	2.85648
1883.2009.315.Crump.Artic.LTREB.main.lane3.NoIndex	Free-living	Soil (non-saline)	1142	2287.34	8.44511	102.96	68.6015	-149.579	760				2.37939	2.65558	2.85255
1883.2009.324.Crump.Artic.LTREB.main.lane3.NoIndex	Free-living	Soil (non-saline)	1209	2124.57	8.49945	102.67	68.6085	-149.588	744				2.20466	2.6552	2.45731
1883.2010.293A.Crump.Artic.LTREB.main.lane3.NoIndex	Free-living	Soil (non-saline)	1150	1920.48	8.64316	93.2861	68.5858	-149.622	805				2.61695	2.33665	2.29606
1883.2010.293B.Crump.Artic.LTREB.main.lane3.NoIndex	Free-living	Soil (non-saline)	1443	2695	9.15363	127.216	68.5858	-149.622	805				2.90608	2.56818	2.49098
1883.2010.314B.Crump.Artic.LTREB.main.lane3.NoIndex	Free-living	Soil (non-saline)	1468	2923.22	9.25569	123.247	68.5737	-149.537	808				3.13142	2.71576	2.57878
1883.2010.323A.Crump.Artic.LTREB.main.lane3.NoIndex	Free-living	Soil (non-saline)	1309	2305.64	8.63889	108.277	68.6015	-149.579	760				2.62439	1.92453	2.01366
1883.2011.29.Crump.Artic.LTREB.main.lane4.NoIndex	Free-living	Soil (non-saline)	974	1677.89	7.98772	91.1601	68.5913	-149.612	775				2.25732	1.90387	1.86767
1883.2011.329.Crump.Artic.LTREB.main.lane4.NoIndex	Free-living	Soil (non-saline)	1152	1654.01	8.43614	98.8077	68.6085	-149.588	744				2.20148	3.10281	2.65306
1883.2011.368.Crump.Artic.LTREB.main.lane4.NoIndex	Free-living	Soil (non-saline)	1083	1857	7.74476	92.9192	68.6085	-149.588	744				1.98947	2.89161	3.09664
1883.2011.369.Crump.Artic.LTREB.main.lane4.NoIndex	Free-living	Soil (non-saline)	1034	1401.8	8.51708	89.5325	68.6085	-149.588	744				2.5071	2.38549	2.52167
2382.DPOO1.C1.HA.1.626.bulk.9.12.lane7.NoIndex.L007.sequences	Free-living	Soil (non-saline)	1599	2984.16	9.52615	133.482	41.0252	-72.4616	6		6.88		3.73229	2.96623	3.64937
2382.DPOO1.C1.HA.3.636.bulk.9.12.lane7.NoIndex.L007.sequences	Free-living	Soil (non-saline)	1558	2824.84	9.56418	138.551	41.0252	-72.4616	6		6.88		3.61969	2.92626	3.46339
2382.GM.181.R1.bulk.10.12.lane7.NoIndex.L007.sequences	Free-living	Soil (non-saline)	1332	2390.34	9.1217	102.266	45.0131	-0.786197	19				3.69392	3.49997	3.30368
2382.GM.181.R4.bulk.10.12.lane7.NoIndex.L007.sequences	Free-living	Soil (non-saline)	1291	2355.02	9.01725	101.651	45.0131	-0.786197	19				3.65044	3.23178	3.37029
2382.GM.181.R5.bulk.10.12.lane7.NoIndex.L007.sequences	Free-living	Soil (non-saline)	1312	2412.11	8.73398	97.3599	45.0131	-0.786197	19				3.06371	3.13148	2.9298
2382.HE003.C181.HA.2.756.bulk.9.12.lane7.NoIndex.L007.sequences	Free-living	Soil (non-saline)	1449	2400.19	9.32325	117.421	41.0104	-72.5306	3		7.06		3.46099	3.22461	3.14272
2382.HE003.C181.HA.4.766.bulk.9.12.lane7.NoIndex.L007.sequences	Free-living	Soil (non-saline)	1444	2669.41	9.3645	117.673	41.0104	-72.5306	3		6.74		3.36226	3.11293	3.22833
2382.HE003.C181.HA.5.771.bulk.9.12.lane7.NoIndex.L007.sequences	Free-living	Soil (non-saline)	1373	2304.14	9.15742	116.338	41.0104	-72.5306	3				3.42351	3.06872	3.33056
2382.RU006.C181.RH.1.776.bulk.9.12.lane7.NoIndex.L007.sequences	Free-living	Soil (non-saline)	1498	2644.06	9.40994	121.804	41.0094	-72.494	6		6.66		3.39413	3.10571	3.52181
2382.RU006.C181.RH.3.786.bulk.9.12.lane7.NoIndex.L007.sequences	Free-living	Soil (non-saline)	1596	2833.02	9.46801	127.34	41.0094	-72.494	6		6.71		3.51793	3.41486	3.48719
2382.SH004.C1.RH.1.401.bulk.4.12.lane7.NoIndex.L007.sequences	Free-living	Soil (non-saline)	1591	2971.38	9.60483	132.135	41.015	-72.5285	3		7.28		3.55862	3.37958	3.32175
2382.SH004.C1.RH.1.601.bulk.9.12.lane7.NoIndex.L007.sequences	Free-living	Soil (non-saline)	1485	2692.35	9.25054	114.411	41.0149	-72.5284	3		6.92		3.71788	3.24707	3.60156
2382.SH004.C1.RH.4.416.bulk.4.12.lane7.NoIndex.L007.sequences	Free-living	Soil (non-saline)	1526	2876.77	9.56613	123.519	41.015	-72.5285	3		7.24		3.60994	3.34335	3.28072
2382.SH004.C1.RH.4.616.bulk.9.12.lane7.NoIndex.L007.sequences	Free-living	Soil (non-saline)	1612	2924.13	9.67307	126.98	41.0149	-72.5284	3		7.57		3.81118	3.11981	3.41281
2382.SH004.C1.RH.5.621.bulk.9.12.lane7.NoIndex.L007.sequences	Free-living	Soil (non-saline)	1579	2776	9.58455	126.38	41.0149	-72.5284	3		7.44		3.82771	3.11891	3.40992
2382.SH005.C3.RH.1.451.bulk.4.12.lane7.NoIndex.L007.sequences	Free-living	Soil (non-saline)	1695	3182.14	9.80141	137.366	41.0153	-72.5281	3		7.27		3.64001	3.33138	3.39052
2382.SH005.C3.RH.1.651.bulk.9.12.lane7.NoIndex.L007.sequences	Free-living	Soil (non-saline)	1649	3002.42	9.64355	130.067	41.0152	-72.5281	3		7.04		4.22502	3.86847	3.97319
2382.SH005.C3.RH.4.666.bulk.9.12.lane7.NoIndex.L007.sequences	Free-living	Soil (non-saline)	1607	3009.56	9.63576	127.7	41.0152	-72.5281	3		7.03		3.47622	3.44536	3.65393
2382.SH005.C3.RH.5.671.bulk.9.12.lane7.NoIndex.L007.sequences	Free-living	Soil (non-saline)	1531	2869.13	9.42676	131.039	41.0152	-72.5281	3		7.06		3.49443	2.90836	3.16415
2382.SH007.C6.RH.2.506.bulk.4.12.lane7.NoIndex.L007.sequences	Free-living	Soil (non-saline)	1709	3417.73	9.87946	144.18	41.0149	-72.5285	3		7.03		3.75541	3.52142	3.3708
2382.SH007.C6.RH.2.706.bulk.9.12.lane7.NoIndex.L007.sequences	Free-living	Soil (non-saline)	1611	2862	9.67649	128.222	41.0149	-72.5285	3				3.95006	3.22768	3.50675
2382.SH007.C6.RH.3.511.bulk.4.12.lane7.NoIndex.L007.sequences	Free-living	Soil (non-saline)	1775	3345.39	9.87613	140.413	41.0149	-72.5285	3		7.18		3.61595	3.19861	3.17842
2382.SH007.C6.RH.4.716.bulk.9.12.lane7.NoIndex.L007.sequences	Free-living	Soil (non-saline)	1562	2907.52	9.63214	128.944	41.0149	-72.5285	3		7.07		3.81697	3.16583	3.36667
2382.SH007.C6.RH.5.521.bulk.4.12.lane7.NoIndex.L007.sequences	Free-living	Soil (non-saline)	1607	2972.58	9.64898	129.225	41.0149	-72.5285	3		7.12		3.68862	3.31032	3.02377
2382.SH007.C6.RH.5.721.bulk.9.12.lane7.NoIndex.L007.sequences	Free-living	Soil (non-saline)	1693	3084.51	9.69044	131.787	41.0149	-72.5285	3		7.2		3.78687	3.42353	3.51618
2382.SH008.C6.HA.1.SH008.soil.bulk.9.12.lane7.NoIndex.L007.sequences	Free-living	Soil (non-saline)	1622	2600.74	9.60931	126.488	41.0145	-72.5285	3		7.19		3.58572	3.32646	3.61489
2382.SH008.C6.HA.2.731.bulk.9.12.lane7.NoIndex.L007.sequences	Free-living	Soil (non-saline)	1647	2980.07	9.70223	134.43	41.0145	-72.5285	3		7.06		3.9978	3.37094	3.64033
2382.SH008.C6.HA.4.741.bulk.9.12.lane7.NoIndex.L007.sequences	Free-living	Soil (non-saline)	1642	2938	9.6539	129.668	41.0145	-72.5285	3		7.17		3.95636	3.27972	3.60875
632.Agricultural.soil.soy	Free-living	Soil (non-saline)	1010	1879.54	8.24959	84.7867	43.63	-80.39	370		7.6		2.95554	2.17693	2.45978
632.Agricultural.soil.wheat	Free-living	Soil (non-saline)	1121	1913.81	8.68844	89.1588	43.64	-80.41	374		7.4		3.05339	2.27157	2.56965
632.Arctic.Tundra.1	Free-living	Soil (non-saline)	684	1195.5	7.36366	59.4426	64.87	-111.58	416		3.9		2.6261	2.26075	2.46125
632.Arctic.Tundra.2	Free-living	Soil (non-saline)	808	1163.87	7.72899	70.4967	69.33	-138.74	16		6.7		2.46515	2.0702	2.23386
632.Boreal.coniferous.forest	Free-living	Soil (non-saline)	643	973.509	7.13337	58.5882	57.29	-111.27	333		4.6		2.8196	2.81867	2.83717
632.Northern.peatlands	Free-living	Soil (non-saline)	683	1078.75	7.56315	66.8182	67.54	-139.86	255		5.5		2.74485	2.99651	2.65942
632.Tar.sand.1	Free-living	Soil (non-saline)	1015	1890.38	8.61766	94.3344	57.08	-111.54	231		7.6		3.02401	2.39306	2.56858
632.Tar.sand.2	Free-living	Soil (non-saline)	956	1700.4	8.4431	91.0341	57.31	-111.68	236		6		3.35604	3.19782	2.74125
632.Temperate.deciduous.forest	Free-living	Soil (non-saline)	1087	1830.22	8.81251	86.4861	43.49	-80.57	349		6.4		3.43078	2.87583	3.05141
632.Temperate.rain.forest	Free-living	Soil (non-saline)	653	1161.03	6.6294	55.6431	48.61	-124.23	62		4.9		2.90545	2.66106	2.75242
632.Wetland.soil	Free-living	Soil (non-saline)	1205	1897.93	9.03835	92.8102	45.56	-73.13	154		5		3.03035	3.04574	2.73758
659.NZFACE.R1.Browntop	Free-living	Soil (non-saline)	424	656.962	4.92407	37.6	-40.017	175.267	15		5.05		3.24351	2.81449	2.4311
659.NZFACE.R1.control.19.4	Free-living	Soil (non-saline)	732	1244.21	6.22032	55.8422	-40.017	175.267	15		6		3.65054	3.47811	3.22512
659.NZFACE.R1.Ryegrass.26.4	Free-living	Soil (non-saline)	638	961.85	6.39689	48.8096	-40.017	175.267	15		5.62		3.30979	3.13747	3.08714
659.NZFACE.R1.warm	Free-living	Soil (non-saline)	645	1137.65	5.76747	54.4361	-40.017	175.267	15				3.2468	3.0609	2.73712
659.NZFACE.R2.Browntop	Free-living	Soil (non-saline)	735	1155.69	7.14595	64.303	-40.017	175.267	15		5.25		3.23543	3.17459	3.06725
659.NZFACE.R2.control.23.4	Free-living	Soil (non-saline)	668	1194.09	5.78366	55.658	-40.017	175.267	15		5.8		2.97284	2.74145	2.60913
659.NZFACE.R2.Ryegrass.24.4	Free-living	Soil (non-saline)	657	1263.34	6.88562	53.9154	-40.017	175.267	15		5.68		2.95806	2.9311	2.90885
659.NZFACE.R2.warm	Free-living	Soil (non-saline)	687	1243.06	5.76579	60.7554	-40.017	175.267	15				2.98375	2.806	2.61541
659.NZFACE.R3.Browntop	Free-living	Soil (non-saline)	612	1128.37	6.25721	50.4806	-40.017	175.267	15		5.45		2.93715	2.84598	2.61937
659.NZFACE.R3.control.19.4	Free-living	Soil (non-saline)	690	1116.82	6.50205	61.6282	-40.017	175.267	15		5.8		3.12438	3.03094	2.87596
659.NZFACE.R3.Ryegrass.19.7	Free-living	Soil (non-saline)	609	1182.14	6.18315	49.9481	-40.017	175.267	15		5.79		3.10081	3.04645	2.89546
659.NZFACE.R3.warm	Free-living	Soil (non-saline)	676	1394.66	6.33497	58.0518	-40.017	175.267	15				3.05411	3.00596	2.85873
659.NZFACE.R4.Browntop	Free-living	Soil (non-saline)	661	1264.91	6.27869	58.5729	-40.017	175.267	15		5.36		2.93549	3.19608	2.8492
659.NZFACE.R4.control.19.8	Free-living	Soil (non-saline)	729	1432.26	5.91092	65.0015	-40.017	175.267	15		5.9		2.98051	2.84762	2.57
659.NZFACE.R4.Ryegrass.16.4	Free-living	Soil (non-saline)	721	1007.77	6.62606	58.6166	-40.017	175.267	15		5.84		2.87385	3.03169	2.80385
659.NZFACE.R4.warm	Free-living	Soil (non-saline)	721	1432.93	6.18893	64.9163	-40.017	175.267	15				3.14811	3.04544	2.76433
659.NZFACE.R5.Browntop	Free-living	Soil (non-saline)	698	1147.59	6.59562	56.9716	-40.017	175.267	15		5.47		3.16816	3.12738	2.9338
659.NZFACE.R5.Ryegrass	Free-living	Soil (non-saline)	724	1096.14	6.72878	56.4571	-40.017	175.267	15		5.17		3.16339	3.10315	3.0106
659.NZFACE.R5.warm	Free-living	Soil (non-saline)	719	1258.96	6.65508	58.0613	-40.017	175.267	15				3.42813	3.29076	3.209
659.NZFACE.R6.Browntop	Free-living	Soil (non-saline)	684	1154	6.59219	59.8075	-40.017	175.267	15		5.57		2.79767	2.80357	2.73602
659.NZFACE.R6.control	Free-living	Soil (non-saline)	669	1498.38	6.25531	61.8342	-40.017	175.267	15		5.8		3.00848	3.01162	2.62022
659.NZFACE.R6.Ryegrass	Free-living	Soil (non-saline)	676	1217.93	6.0916	61.4711	-40.017	175.267	15		5.8		2.61174	2.40078	2.44093
659.NZFACE.R6.warm	Free-living	Soil (non-saline)	652	1006.21	5.6839	53.8593	-40.017	175.267	15				2.83832	2.65421	2.50737
722.CC1.1.s.1.1.sequence	Free-living	Soil (non-saline)	1387	2906.51	8.89458	113.188	46.745	-94.598	412.1		6.1		3.66966	3.22951	3.45999
722.CC1.2.s.2.1.sequence	Free-living	Soil (non-saline)	1375	2498.58	8.75134	108.914	46.745	-94.598	412.1		6.1		3.51626	3.10666	3.21803
722.CC1.3.s.3.1.sequence	Free-living	Soil (non-saline)	1423	2920.35	8.79929	113.914	46.745	-94.598	412.1		6.1		3.66533	3.12193	3.35313
722.CC1.4.s.4.1.sequence	Free-living	Soil (non-saline)	1411	2543.56	8.77561	111.52	46.745	-94.598	412.1		6.1		3.48888	3.05141	3.15221
722.CC1.5.s.6.1.sequence	Free-living	Soil (non-saline)	1429	2875.06	8.9249	118.85	46.745	-94.598	412.1		6.1		3.60983	3.18036	3.37996
722.CC1.6.s.7.1.sequence	Free-living	Soil (non-saline)	1431	2892.25	8.83615	114.307	46.745	-94.598	412.1		6.1		3.57767	3.30867	3.34967
722.CC1.7.s.8.1.sequence	Free-living	Soil (non-saline)	1402	2750.48	8.96863	117.182	46.745	-94.598	412.1		6.1		3.65511	3.18457	3.43844
722.CL3.1.s.1.1.sequence	Free-living	Soil (non-saline)	1231	2075.56	8.62466	100.133	33.674	-80.766	80.38		4.9		3.20144	2.93188	3.28386
722.CL3.2.s.2.1.sequence	Free-living	Soil (non-saline)	1170	2022.15	8.5614	92.663	33.674	-80.766	80.38		4.9		3.12062	2.83661	3.03547
722.CL3.3.s.3.1.sequence	Free-living	Soil (non-saline)	1187	2115.74	8.54947	96.462	33.674	-80.766	80.38		4.9		3.24112	2.94782	3.18547
722.CL3.4.s.4.1.sequence	Free-living	Soil (non-saline)	1191	2158.57	8.66564	97.2129	33.674	-80.766	80.38		4.9		3.30743	2.90692	3.19552
722.CL3.5.s.6.1.sequence	Free-living	Soil (non-saline)	1229	2567.21	8.68146	104.369	33.674	-80.766	80.38		4.9		3.35781	3.07404	3.28422
722.CL3.6.s.7.1.sequence	Free-living	Soil (non-saline)	1246	2293.68	8.65443	101.409	33.674	-80.766	80.38		4.9		3.39513	3.02856	3.28807
722.CL3.7.s.8.1.sequence	Free-living	Soil (non-saline)	1239	2431.07	8.76541	103.428	33.674	-80.766	80.38		4.9		3.32067	2.8841	3.31024
722.SV1.1.s.1.1.sequence	Free-living	Soil (non-saline)	1122	1808.13	8.71508	83.7849	31.712	-106.466	1139.62		8.3		3.77369	3.12351	3.36704
722.SV1.2.s.2.1.sequence	Free-living	Soil (non-saline)	1064	1569.82	8.65657	76.5215	31.712	-106.466	1139.62		8.3		3.87327	2.97107	3.41294
722.SV1.3.s.3.1.sequence	Free-living	Soil (non-saline)	1112	1649.25	8.73386	80.9249	31.712	-106.466	1139.62		8.3		3.80812	2.90926	3.31789
722.SV1.4.s.4.1.sequence	Free-living	Soil (non-saline)	1095	1698.67	8.69449	80.7443	31.712	-106.466	1139.62		8.3		3.75092	3.02876	3.38375
722.SV1.5.s.6.1.sequence	Free-living	Soil (non-saline)	1117	1772.32	8.67043	81.1969	31.712	-106.466	1139.62		8.3		3.84811	3.22148	3.43473
722.SV1.6.s.7.1.sequence	Free-living	Soil (non-saline)	1118	1790.54	8.73798	85.8373	31.712	-106.466	1139.62		8.3		3.77334	3.14031	3.36872
722.SV1.7.s.8.1.sequence	Free-living	Soil (non-saline)	1108	1792.42	8.73579	84.4633	31.712	-106.466	1139.62		8.3		3.84188	3.09593	3.3546
755.EF.THETA.22.07.11.lane3.NoIndex.L003	Free-living	Soil (non-saline)	71	104.333	2.56873	9.26839	55.905	-3.204	180				1.62722	1.55509	1.56878
755.LSSF.ALPHA.D20.16.06.11.lane1.NoIndex.L001	Free-living	Soil (non-saline)	1094	1702.68	8.42687	91.3114	55.873	-4.284	32	19			3.42411	3.04782	3.12214
755.LSSF.ALPHA.D45.14.07.11.lane1.NoIndex.L001	Free-living	Soil (non-saline)	1064	1929.96	8.39642	89.1193	55.873	-4.284	32	19			1.59585	2.72641	1.51413
755.LSSF.ALPHA.D45.22.07.11.lane1.NoIndex.L001	Free-living	Soil (non-saline)	1335	2342.98	9.07359	117.783	55.873	-4.284	32	20.7			3.10193	2.78742	2.89705
755.LSSF.BETA.D1.08.07.11.lane1.NoIndex.L001	Free-living	Soil (non-saline)	330	469.288	5.76031	38.0859	55.873	-4.284	32	19			2.4216	1.75245	2.33975
755.LSSF.BETA.D20.16.06.11.lane1.NoIndex.L001	Free-living	Soil (non-saline)	331	446.927	6.59654	37.602	55.873	-4.284	32	19			2.32857	2.74724	2.00851
755.LSSF.DELTA.D1.14.07.11.lane1.NoIndex.L001	Free-living	Soil (non-saline)	798	1406	7.90792	71.1068	55.873	-4.284	32	19			2.54933	2.73911	2.23168
755.LSSF.GAMMA.D1.30.06.11.lane1.NoIndex.L001	Free-living	Soil (non-saline)	224	341.375	4.896	31.0922	55.873	-4.284	32	19			2.20066	1.68472	2.08868
755.LSSF.GAMMA.D20.14.07.11.lane1.NoIndex.L001	Free-living	Soil (non-saline)	451	589.643	6.72371	46.6474	55.873	-4.284	32	19			2.42033	2.6943	2.13848
755.LSSF.GAMMA.D5.22.07.11.lane1.NoIndex.L001	Free-living	Soil (non-saline)	514	711.514	7.55974	57.0753	55.873	-4.284	32	20.7			3.12273	2.8067	2.92373
755.SSF.uneven.mix1.lane3.NoIndex.L003	Free-living	Soil (non-saline)	70	103.111	2.98979	9.09372	55.905	-3.204	180				1.94475	1.42701	1.81382
755.SSFA.L1.3.D30.21.06.11.lane1.NoIndex.L001	Free-living	Soil (non-saline)	1091	1892.19	8.46552	100.739	55.906	-3.204	176	10.55			2.12548	2.49205	1.93546
755.SSFA.L2.D1.21.06.11.lane1.NoIndex.L001	Free-living	Soil (non-saline)	991	1499.02	8.51753	93.8269	55.906	-3.204	175	10.55			1.72715	2.27372	1.51298
755.SSFA.L2.D30.26.07.11.lane1.NoIndex.L001	Free-living	Soil (non-saline)	678	1290.42	5.70859	65.2446	55.906	-3.204	175	21.5			1.0015	1.81304	0.962567
755.SSFA.L2.D40.20.09.11.lane1.NoIndex.L001	Free-living	Soil (non-saline)	1082	1935.03	8.3621	105.61	55.906	-3.204	175	17.6			3.01955	2.48409	2.95102
755.SSFA.L2.D5.14.06.11.lane1.NoIndex.L001	Free-living	Soil (non-saline)	972	1751	8.25131	94.8375	55.906	-3.204	175				2.48683	2.36654	2.25687
755.SSFA.L2.D50.10.05.11.lane1.NoIndex.L001	Free-living	Soil (non-saline)	1215	1919.74	8.76631	107.489	55.906	-3.204	175				2.75222	2.39878	2.29543
755.SSFA.L3.3.D50.21.06.11.lane1.NoIndex.L001	Free-living	Soil (non-saline)	1104	1935.58	8.54906	109.087	55.905	-3.204	180	10.55			1.90824	2.42221	1.87556
755.SSFA.L3.D3.28.06.11.lane1.NoIndex.L001	Free-living	Soil (non-saline)	1074	1900.58	8.59703	108.194	55.905	-3.204	180	21.3			2.50736	2.10621	2.41861
755.SSFA.L3.D30.17.05.11.lane1.NoIndex.L001	Free-living	Soil (non-saline)	827	1381.97	7.06532	76.9652	55.905	-3.204	180				1.39264	1.63644	1.38991
755.SSFB.L1.D1.10.05.11.lane1.NoIndex.L001	Free-living	Soil (non-saline)	1199	1797.19	8.88045	109.252	55.905	-3.203	176				2.8902	2.38425	2.72136
755.SSFB.L1.D3.17.05.11.lane1.NoIndex.L001	Free-living	Soil (non-saline)	330	675.435	4.04847	37.7929	55.905	-3.203	176				0.920119	1.57553	0.871064
755.SSFB.L1.D40.19.07.11.lane1.NoIndex.L001	Free-living	Soil (non-saline)	1219	1996.48	8.77453	112.664	55.905	-3.203	176	21			2.67123	2.36345	2.40694
755.SSFB.L1.D50.12.07.11.lane1.NoIndex.L001	Free-living	Soil (non-saline)	1201	1975	8.89899	106.127	55.905	-3.203	176	20.99			2.64628	2.567	2.67994
755.SSFB.L1.D50.18.10.11.lane1.NoIndex.L001	Free-living	Soil (non-saline)	1437	2524.06	9.17018	124.59	55.905	-3.203	176	5.3			2.87772	2.64123	2.51857
755.SSFB.L3.D1.24.08.11.lane1.NoIndex.L001	Free-living	Soil (non-saline)	1138	1985.19	8.68995	107.339	55.905	-3.204	180	21.9			2.55532	2.22209	2.35029
755.SSFB.L3.D1.31.05.11.lane1.NoIndex.L001	Free-living	Soil (non-saline)	415	756.679	4.85328	43.2182	55.905	-3.204	180				1.18017	1.70528	1.18253
755.SSFB.L3.D20.21.06.11.lane1.NoIndex.L001	Free-living	Soil (non-saline)	1068	1774.96	8.583	96.7309	55.905	-3.204	180	10.55			2.4082	2.17895	2.36683
755.SSFB.L3.D30.31.05.11.lane1.NoIndex.L001	Free-living	Soil (non-saline)	373	848.119	4.30697	42.0542	55.905	-3.204	180				1.02518	1.48985	0.931703
755.SSFB.L3.D5.12.07.11.lane1.NoIndex.L001	Free-living	Soil (non-saline)	1191	1897.31	8.67992	107.524	55.905	-3.204	180	20.99			2.29898	2.22807	2.31073
755.SSFB.L3.D50.17.05.11.lane1.NoIndex.L001	Free-living	Soil (non-saline)	857	1478.56	7.02454	81.238	55.905	-3.204	180				0.96355	2.04063	1.01708
776.Ant.Solo.cont.A	Free-living	Soil (non-saline)	119	156.158	3.07585	19.5214	-62.05	-58.24	281.56				1.62384	1.21754	0.791463
776.Ant.Solo.cont.B	Free-living	Soil (non-saline)	154	230.053	3.02528	20.0571	-62.05	-58.24	281.56				1.54285	1.22962	0.725519
776.Ant.Solo.cont.C	Free-living	Soil (non-saline)	138	161	3.28576	19.0202	-62.05	-58.24	281.56				1.59923	1.27219	0.728789
776.Ant.Solo.N.cont.A	Free-living	Soil (non-saline)	517	810.038	5.39805	48.8945	-62.05	-58.24	281.56				1.85688	1.26183	1.64354
776.Ant.Solo.N.cont.B	Free-living	Soil (non-saline)	516	616.606	6.85305	47.3825	-62.05	-58.24	281.56				2.66841	2.09284	2.50244
776.Ant.Solo.N.cont.C	Free-living	Soil (non-saline)	415	484.167	6.53261	37.4959	-62.05	-58.24	281.56				2.85616	2.39604	2.59832
776.SC.BE.T1A	Free-living	Soil (non-saline)	192	335.12	2.98827	22.9162	-62.05	-58.24	281.56				1.2965	1.20903	0.666685
776.SC.BE.T1B	Free-living	Soil (non-saline)	195	357.043	2.81674	24.225	-62.05	-58.24	281.56				1.33013	1.16138	0.594342
776.SC.BE.T1C	Free-living	Soil (non-saline)	158	293.667	2.82862	22.6041	-62.05	-58.24	281.56				1.23469	1.1287	0.716035
776.SC.BE.T3A	Free-living	Soil (non-saline)	225	602.231	3.00693	27.4519	-62.05	-58.24	281.56				1.1311	1.03857	0.841462
776.SC.BE.T3B	Free-living	Soil (non-saline)	272	454.85	3.53322	32.3206	-62.05	-58.24	281.56				1.40241	1.20695	0.993962
776.SC.BE.T3C	Free-living	Soil (non-saline)	193	356.182	3.02475	25.5312	-62.05	-58.24	281.56				1.13048	0.956605	1.00619
776.SC.C.T1A	Free-living	Soil (non-saline)	137	190.4	4.06822	20.3037	-62.05	-58.24	281.56				1.80669	1.51224	1.359
776.SC.C.T1B	Free-living	Soil (non-saline)	137	169.25	3.93296	16.6952	-62.05	-58.24	281.56				2.09913	1.82026	1.4063
776.SC.C.T1C	Free-living	Soil (non-saline)	225	427.333	4.31776	26.2007	-62.05	-58.24	281.56				2.03151	1.76375	1.36467
[truncated: 7,998 more rows]
