# Supplementary material for: Quantifying functional redundancy in polysaccharide-degrading prokaryotic communities
Source: Microbiome. 2024 Jul 2;12:120. doi: 10.1186/s40168-024-01838-5 (PMC11218364; doi:10.1186/s40168-024-01838-5)
Supplement: Supplementary file 5 — Supplementary file 4. Supplementary Data 2. Data of the FRIa values for 151 GH families in prokaryotic communities. [file 40168_2024_1838_MOESM4_ESM.xlsx]

## Sheet: FRIa
Sample	GH1	GH2	GH3	GH4	GH5	GH6	GH8	GH9	GH10	GH11	GH12	GH13	GH14	GH15	GH16	GH17	GH18	GH19	GH20	GH22	GH23	GH24	GH25	GH26	GH27	GH28	GH29	GH30	GH31	GH32	GH33	GH35	GH36	GH37	GH38	GH39	GH42	GH43	GH44	GH45	GH46	GH47	GH48	GH49	GH50	GH51	GH52	GH53	GH54
1521.AG1.s.8.1.sequences	3.25642	2.79027	3.76897	1.81988	3.11357	1.86039	2.70975	2.21499	2.67663	1.32242	1.34327	3.81481		3.36144	2.99395	0	2.59372	2.14668	2.8816		3.57583	2.09941	2.95676	2.39957	2.44761	1.9539	2.23308	1.97253	2.72957	2.70592	2.1818	2.53406	2.71937	1.86301	1.84663	2.5372	2.32994	2.76371	0		0		1.44356		0.362211	2.68871	0	1.35041	0
1521.AG2.s.8.1.sequences	2.96514	2.7037	3.41427	2.35272	2.32415	1.40301	2.22043	0.884486	1.94421	0.348832	0.636514	3.22554		3.05067	2.18405	1.0911	2.7187	1.81588	2.27634		3.62906	2.23128	3.14942	1.8036	1.53537	2.15106	1.93265	1.29203	2.42203	2.5203	2.11934	2.19155	2.68071	0.523112	1.93835	1.84867	2.19455	2.52633					0	0	0	2.29172		1.17788	0.540204
1521.AG3.s.8.1.sequences	2.36269	2.26184	2.81788	2.17849	1.45573	0.858305	2.04011	0.726999	1.89912	0.446896	0	3.11866		2.82522	2.00321	0	1.41283	1.36621	1.64963		2.9901	1.05263	2.55241	1.63343	0.800225	1.32659	1.26484	0.391073	2.26057	2.61015	1.53115	1.74074	1.78579	0.729915	2.08832	1.77545	1.90513	1.7302	0		0		0.0300923		0.442634	2.05757		1.18743	0.260637
1521.C1.s.8.1.sequences	1.21978	2.23989	3.11836	1.32441	2.35703	1.147	1.47793	0.689009	1.5473			2.7285		2.51657	2.07317	0.734705	1.82595	1.7058	1.51431		3.06321	2.12466	1.86291	0.527656	1.19701	1.60532	1.51259	0.507905	2.14249	1.61812	1.54384	1.35578	1.09374	1.40932	1.07484	1.91702	0.90473	1.55521					0		0.54949	1.64382		0.514295	0
1521.C2.s.8.1.sequences	1.89865	2.81142	3.60344	2.1314	2.62206	1.83406	1.69874	1.13744	2.16977	0	0	3.14036		2.87567	2.16636	0.879031	2.49226	1.33537	1.89005		3.52533	2.38869	2.44689	2.26811	1.53603	1.95781	2.01791	2.04691	2.86373	2.23801	2.12529	2.01377	1.77627	1.86796	1.56143	2.11973	1.58333	2.50172				0.682908	0		0.946569	2.23494		1.71029
1521.C3.s.8.1.sequences	2.66561	3.02466	3.08789	2.56947	2.20578	1.33228	2.30033	1.38902	1.96206			3.54981		2.88319	2.64787	0.387212	2.9286	2.06677	2.57155		3.64875	2.46605	3.11201	1.80706	1.67999	1.3393	2.12645	1.79138	2.91715	2.76514	2.17432	2.35567	2.34581	1.29144	2.24244	1.84822	2.15469	1.7025				0	0.689009		0.562335	2.36708		0.693232	0.410116
1521.Chi.1.s.8.1.sequences	3.0623	2.90702	3.55243	1.91171	2.22647	1.73634	2.64692	1.6158	2.47063	0.611344	0.51958	3.63887	0	3.10162	2.42718	1.17666	2.15926	1.90188	2.94168		3.81067	2.22122	3.34741	2.00038	2.24424	2.17942	2.52507	1.03608	2.89435	2.74452	2.59319	2.60856	2.18308	2.1387	1.93642	2.63139	2.146	2.53967	0.107175		0.411313		1.05666		0.59057	2.65834	0	2.05448	0
1521.Chi.2.s.8.1.sequences	2.86513	2.45105	3.12422	1.75512	2.31841	1.84137	2.36215	2.03418	2.4911	1.01694	0.164628	3.05796		2.89666	2.53841	0.570632	2.44925	2.19193	2.29511		3.01628	2.59315	1.75598	1.88952	1.44064	1.6988	1.75727	2.25835	2.68398	2.4725	2.33358	1.80601	2.31712	2.24977	1.45981	2.09552	2.08586	2.55702	0		0.422709		1.10926	0	0.294679	2.18972		1.9705	0.206192
1521.Chi.4.s.8.1.sequences	3.83113	3.42455	4.14306	3.06821	3.3165	2.27581	3.09929	2.1829	3.27468	0.844548	1.10577	4.14276	0.387212	3.75804	3.38189	1.52036	2.96957	2.33669	2.98355		4.16125	2.33295	3.42469	2.97521	2.4933	2.40004	2.19398	2.44227	3.27385	3.1087	2.47007	2.4933	2.9991	2.64633	3.05525	2.84928	3.03457	3.12185	0.271189		0.562335	0	0.746147		1.70032	3.15929	0	2.55365	0.3405
1521.Chi.W1.s.8.1.sequences	3.90834	3.6061	4.5489	2.97567	3.6632	2.61655	3.35455	2.50878	3.27511	1.78067	1.12118	4.45938		4.06359	3.76995	2.16272	3.72955	3.13585	3.57649	0	4.70164	3.17257	4.18434	3.02614	2.72488	2.66681	2.94021	2.91956	3.7419	3.69545	3.31476	3.41237	3.18684	2.72083	3.06343	3.01039	3.13722	3.52392	1.27768		1.39197	0.69285	1.34899		1.60327	3.44216	0.325083	2.82228	0.837043
1521.Chi.W2.s.8.1.sequences	3.64152	4.04393	4.59888	2.94851	3.74405	2.84714	3.44524	3.06548	3.3936	2.10431	1.83626	4.56333	0.865148	3.79967	3.83828	1.83042	3.78242	3.25055	3.65806		4.58663	3.45451	3.86444	3.05591	2.80329	3.03464	2.8399	2.92907	3.71693	3.96077	3.4259	2.87326	3.89176	2.67864	3.35437	2.95763	3.86448	3.55415	0.462037		2.00423	0	2.33247	0	1.9661	3.38857	0.213689	3.05059	0.650391
1521.Chi.W3.s.8.1.sequences	3.22041	2.79081	3.59471	2.66486	2.66198	1.35957	3.03592	2.02333	2.73105	1.29166	0.675901	3.82141	0.764956	3.10302	3.0342	1.37423	2.71856	2.24234	2.75607		3.79521	2.64305	3.59066	2.26258	1.69133	2.30668	1.81548	1.99625	2.9559	2.96662	2.399	2.50822	2.4162	2.03457	2.19479	2.16929	2.91099	2.86476	0				1.11766		0.693147	2.43255		2.21881	0.520657
1521.Cle.1.s.8.1.sequences	2.61742	2.58351	3.26218	1.87752	1.97457	1.34055	1.99083	1.18655	2.20431	0	0	3.20911	0	2.89346	1.8972	0.520377	2.08134	1.52904	1.7991		3.43861	1.6334	2.64897	1.26674	0.976127	1.61081	1.35219	1.39189	2.22737	2.18095	2.09998	2.01122	2.19805	1.66704	2.13026	1.68247	1.98963	2.05302	0		0.636514		0.559212		0.395469	2.24663		1.37471	0
1521.Cle.3.s.8.1.sequences	1.4738	1.87773	2.55053	1.57992	1.84757	1.02178	1.85266	0	1.7646	0		2.61549	0.425328	1.99856	2.10881	0.627942	2.44343	0.963658	1.502		2.71732	0.959907	2.56883	1.08479	1.41518	1.26696	1.33073	1.06467	1.80515	1.91304	1.44098	1.7192	1.61936	0.51174	1.42715	1.60648	1.33899	1.74634								1.80025		1.03109	0
1521.Cle.4.s.8.1.sequences	2.91571	2.47232	3.45586	1.94722	2.07541	1.87501	2.4417	1.35847	2.17425	0.673012	0.531884	3.61386		3.4015	2.92514	0	2.19537	1.47941	2.1716		3.81672	1.56307	3.30478	2.01908	2.12367	1.81186	1.90167	1.69312	3.02377	2.95953	2.00356	2.26858	2.08017	2.38008	1.79686	2.15252	2.47304	2.31945	0.669133		0.693067		0.0310231		0	2.49504		1.56236	0.530706
1521.Cle.W1.s.8.1.sequences	3.83639	3.46514	4.28297	3.19619	3.65673	3.04683	3.17844	3.01479	3.49861	2.03682	2.13395	4.15659	0	3.89305	3.66049	2.05924	3.77104	2.67273	3.59078	0	4.31598	2.565	3.96582	3.37774	2.88693	2.85544	3.09889	3.12588	3.64242	3.70149	3.20192	3.13454	3.22302	2.61182	2.92905	3.0239	3.39233	3.30067	1.52874	0	1.77484	0.682908	1.13867	0	2.13973	3.37718	0.579915	2.14102	2.05865
1521.Cle.W2.s.8.1.sequences	3.88928	3.71574	4.35848	3.24652	3.42222	3.00096	3.25192	2.95509	3.27814	2.18936	2.59162	4.29715	0	3.98531	3.72781	1.92762	3.70119	3.00458	3.67662	0	4.357	2.64308	3.87074	3.28088	3.01636	3.11323	3.00151	3.32844	3.66499	3.61622	3.28697	3.16013	3.38799	2.93904	3.25542	3.24715	3.48162	3.52334	1.97338	0.673012	2.0316	0.474139	1.34992	0.617242	1.99711	3.42517	0	2.77685	2.22248
1521.Cle.W3.s.8.1.sequences	3.83166	3.81274	4.15116	3.04036	3.51074	3.05906	3.12867	3.03345	3.39991	2.51137	2.45977	4.15789		3.97773	3.69678	2.09213	3.70439	2.78015	3.67504	0	4.27809	2.55451	3.9237	3.26073	2.83747	2.88099	3.01825	3.33936	3.62672	3.71875	3.13215	3.08956	3.1786	2.91044	3.01852	3.19628	3.21656	3.51838	1.73382		1.97532	0.823407	1.27249	1.00909	2.15233	3.29837	0.562335	2.25398	2.08337
1521.Det.1.s.8.1.sequences	3.08323	2.81893	3.38416	2.49877	3.0216	1.48204	2.81561	1.89336	2.28245	0.891938	1.00481	3.41297		3.14925	3.02529	1.30962	2.77164	2.38282	2.84064		3.57083	2.71497	3.05686	2.30631	2.02929	2.45389	2.12309	2.29101	2.60526	2.86648	2.34443	2.47725	2.30193	1.96293	2.10634	2.27611	2.11792	2.63776		0			0.830278		1.37473	2.70391	0.622487	2.286	0
1521.Det.2.s.8.1.sequences	3.50798	3.21407	3.86931	2.79241	2.74403	1.90928	2.9475	1.75774	3.06512	1.37862	1.10033	3.91096		3.69532	2.92667	1.33247	2.4772	1.41124	3.12127		4.17471	1.78948	3.5482	2.30812	2.4499	2.39365	2.51652	2.58303	3.30233	2.95915	2.91624	2.82183	2.98467	2.42015	2.24456	2.84425	3.10863	3.01342	0		0.940779		0.47613		0.842588	2.97381		2.14236	0.479783
1521.Det.4.s.8.1.sequences	3.41172	3.03972	3.292	2.78535	2.74223	1.87525	2.52466	1.56228	2.39838	0.551579	0	3.83105	0	3.34564	3.0289	0.669361	3.006	2.031	2.88704		3.88693	2.41528	3.17848	2.44843	1.83177	2.08003	2.4008	1.5665	2.82259	2.72124	2.00114	2.74102	2.81903	1.95126	2.64299	2.28444	2.65847	2.36155			0.259718		0.771502		0	2.46794		1.43533	1.22211
1521.Det.W6.s.8.1.sequences	2.60923	1.98265	3.15409	2.37089	2.40506	0.431787	2.1954	1.46664	2.27704	0.380684	0.220289	3.15102		3.01454	2.23967	1.68733	2.44897	2.09309	2.10982		3.38091	2.17113	2.6832	1.35059	1.67765	0.775404	1.7077	1.81772	2.3635	2.55487	2.08212	1.99453	1.9828	1.44789	1.9287	2.09025	2.32601	2.04834			0.220289		0.220289	0.537544	1.06833	2.1696		1.88225	0.504395
1521.Det.W7.s.8.1.sequences	2.57201	2.21175	3.3401	1.62062	1.92113	1.23024	2.14164	0.767165	1.54216	0.326133	0.542246	3.00165	0	2.85497	2.20193	1.04509	2.62306	1.99065	2.17761		3.48042	2.07701	2.38244	1.17631	1.75518	1.26399	1.1722	1.70608	2.26298	2.19884	2.05638	2.13472	1.94593	1.74297	1.82991	1.58892	2.12602	1.796	0.326133		0.614503		0		0.956661	1.68626		1.14491	0
1521.F1.s.8.1.sequences	1.72354	2.18214	2.82639	1.40064	1.93215	1.50118	1.78138	0.372751	1.69605		0.348832	2.91275		2.6358	2.19677	0.971414	1.62853	1.39748	1.83257		2.8657	1.30735	1.61585	1.12705	1.26417	1.53449	1.56714	1.22247	2.00565	1.97708	1.56174	1.16305	1.10793	1.62752	1.77869	1.62236	0.97244	1.81958					0.359673		0.555056	1.72939		1.13714	0
1521.F2.s.8.1.sequences	1.9733	1.76774	2.89642	1.52207	2.08441	1.23175	1.49566	0.826945	1.80504			2.62597	0	2.22936	1.92913	0.602537	2.14354	1.4617	1.39815		3.12483	2.20711	2.04454	1.16684	0.821504	1.51716	0.923778	1.49948	2.12728	2.18909	1.21865	1.29864	1.34067	0.83456	1.24663	1.30371	0.817738	1.1328			0				0.410116	1.26308	0	0.652535	0
1521.F3.s.8.1.sequences	1.92028	1.50833	2.63817		1.79041	0	1.41192	0.432333	1.65361	0		2.25583		2.06918	1.82525	0.865914	1.55504	1.32538	1.17426		2.73994	1.25654	1.82312	0.923536	0.821531	1.39201	0.803056	0.876218	1.51168	1.58049	1.40726	1.30719	0.867105	0.114665	0	1.51534	0	1.52743					0		0.875118	1.21745		0.457045
1521.Mayv.2.s.8.1.sequences	3.19246	3.116	3.34847	2.97144	2.56259	1.91915	2.63128	1.42806	2.77052	1.32421	0.500402	3.67303	0.636514	3.14938	2.8795	0.69296	2.53671	1.74286	2.92403		3.75669	1.995	3.34932	1.92746	2.32457	2.48773	2.63015	2.23099	3.02433	3.19541	2.79933	2.59543	2.7916	1.53216	2.36261	2.58663	2.78587	2.69663	0.295439		0	0	0.776559		0	2.84855	0	2.23726	0
1521.Mayv.W2.s.8.1.sequences	3.69271	3.84435	4.29174	3.14043	3.46951	2.08939	3.0555	2.43005	3.05769	0.990512	0	4.34521	0	3.60446	3.48619	1.396	3.08288	2.81985	3.48456		4.29548	2.37462	3.97561	2.82233	2.57827	2.90826	3.22181	2.77177	3.75157	3.78435	3.0967	2.90193	3.56886	1.72058	3.14042	2.73026	3.51423	3.52037	0		0	0	0.99259	0	1.44705	3.22979	0	2.92757	0
1521.Mayv.W5.s.8.1.sequences	3.41757	3.75119	4.3144	2.64085	3.46139	2.02561	3.21688	2.33999	2.91528	1.21646	0.997423	4.26971	0	3.41898	3.50917	1.63252	3.50813	3.03926	3.41772		4.33056	2.90573	3.84473	2.67053	2.56059	2.90352	2.71559	2.6136	3.76792	3.5162	3.30083	2.47645	3.43263	2.02173	3.22222	2.69169	3.49638	3.4227			0.711903	0	1.41762		1.25083	3.20772	0	2.89259	0
1521.MZ.101a.s.8.1.sequences	2.85072	2.74859	3.19092	2.84076	2.53392	1.11029	2.44586	1.08355	2.32407	0.335187	0.459481	3.78372	0	3.07709	2.79929	0.682908	3.06943	2.34888	2.4315		3.99117	2.52322	3.10361	1.70346	2.73475	1.65386	2.73173	1.99547	3.08311	3.43178	2.62004	2.68941	3.24545	1.86016	2.43043	2.34771	3.02568	2.35752	0.154076		0.0560015		0.636766	0	0	2.62953	0.317937	2.49606	0
1521.MZ.101b.s.8.1.sequences	2.9974	2.89959	3.15588	2.37014	2.44177	0	1.5923	1.35228	1.79985	0		3.49676		2.57533	2.50801		2.76477	1.94991	2.59716		3.86034	2.24906	3.2407	1.84326	2.46995	1.51588	2.66484	2.3055	3.00763	3.32771	2.37849	2.50407	3.02562	1.13013	2.16507	1.53615	2.22395	2.36065	0		0		0	0.643492	0.87359	2.47746		1.88127
1521.MZ.103a.s.8.1.sequences	3.5974	3.37835	4.43409	3.12465	3.66581	2.20053	3.01506	2.96023	3.08956	1.32948	1.04559	4.56114	0	3.75307	3.69639	1.33459	3.55499	2.76244	3.24498		4.61513	3.23246	4.26016	2.66743	3.04301	2.01088	2.95206	2.91899	3.77012	3.8714	3.1406	3.27116	3.60505	2.52234	3.11516	2.90299	3.33687	3.0062	0		0.309682	0	1.78355	0.673012	1.49489	3.16135	0.474139	2.77025	0
1521.MZ.103b.s.8.1.sequences	3.0076	2.97868	3.79213	2.85941	3.18382	1.08456	2.69635	2.00398	2.21246	0.445852	0.48262	3.93846	0	3.16424	3.24551	0.812721	3.446	2.34722	2.58304		4.09291	2.82673	2.78262	2.18843	2.58092	1.54925	2.61922	2.22618	3.40814	3.55027	2.55436	2.60016	3.25649	2.10761	2.51367	2.57265	2.78331	2.51634			0.0408437	0	0.933936	0	0.949447	2.77497	0.508859	2.40795	0
1521.MZ.11b.s.8.1.sequences	3.11075	2.67681	3.32034	2.78068	2.65873	0	1.92156	1.57542	2.11582			3.36978		2.45316	2.658	0	2.7612	1.94642	2.29781		3.85256	2.19448	3.35261	1.68817	2.23497	1.70073	2.148	1.83488	2.89166	3.26347	2.18221	2.63897	2.87863	1.38658	2.45798	2.08332	2.27242	2.18389	0		0.607026		0	0	0.893551	2.18672		2.15566
1521.MZ.15a.s.8.1.sequences	3.95954	3.52222	4.49247	3.64746	3.85878	2.93464	3.51849	2.67915	3.46968	2.06377	1.87243	4.7444	0.500402	4.19037	4.15381	1.9078	3.59204	3.04281	3.35426		4.72581	2.81624	4.36498	3.40906	3.44164	2.80697	3.3836	3.43932	3.93325	3.95078	3.3172	3.60042	3.77549	3.02902	3.50435	3.41737	3.60807	3.50206	1.45698		0.856998	0.579915	1.36778	0	1.77959	3.62506	0.832629	3.43961	0.863312
1521.MZ.15b.s.8.1.sequences	3.22633	2.66948	3.16129	2.91416	2.80812	1.6285	1.47139	2.05722	1.81604	0.419556		3.37998	0.556647	2.96221	2.67661	0.689009	2.82677	2.32675	2.52814		4.03001	2.43701	3.60034	1.95428	2.39244	1.78055	2.53326	2.0913	2.86642	3.20957	2.43225	2.76262	3.10679	1.88137	2.57708	2.07698	2.16155	2.2597			0.167944		0.759547		0.655482	2.32907	0	2.13728	0
1521.MZ.22a.blank.s.8.1.sequences	2.82993	2.72479	3.01523	3.00132	2.78548	1.01041	1.48462	1.85002	1.51216	0.867563		3.33493	0	2.638	2.71297	1.47771	3.06939	1.73751	2.62131	0.59827	4.09171	2.47162	3.46268	1.74771	2.33668	1.65708	2.60387	1.98751	2.78783	3.18405	2.56756	2.59473	2.98066	1.73154	2.43312	1.82137	1.90148	2.19478	0.828732		0.576382	0		0	0.957729	2.15192		1.93667	0
1521.MZ.22b.blank.s.8.1.sequences	2.74095	2.0693	2.38682	2.30389	2.17102		1.32523	1.40074	1.02761	0		2.84973		1.31287	2.11084	0	2.08081	1.53878	1.77937		3.29499	1.58604	3.12103	1.44619	1.67865	1.2855	1.69186	1.634	2.32899	2.79816	1.54977	2.14222	2.60514	0.79063	1.80434	0.47726	2.07361	1.78459	0		0.882877		0		0.401513	1.89941		1.99719
1521.MZ.23a.blank.s.8.1.sequences	2.82119	2.69176	3.26734	2.4593	2.81359		1.90433	1.90396	1.60925	0.325083		3.40984		2.14255	2.77887		2.89887	1.42593	2.33224	0	3.44369	2.4461	3.5673	2.23812	2.38619	1.34705	2.26415	2.02247	3.07998	3.31303	2.06694	2.82284	2.99656	1.16877	2.74589	1.70049	2.27884	2.26649	0.483654		0.520065		0.410116	0	0.678209	2.26643		2.15947
1521.MZ.23b.blank.s.8.1.sequences	2.97335	2.6145	2.76677	1.46187	2.46203	0.627437	1.60129	1.4137	1.53019	0		3.07631		1.75318	2.47859		2.41023	0.325083	2.03295		3.27803	1.61217	3.08976	1.04927	2.08147	1.65914	2.19595	1.79084	2.61287	3.04201	2.09372	2.15911	2.77953		1.95271	1.3824	2.14764	2.07264			0.5497		0		0.618252	1.87224		2.16226
1521.MZ.26a.s.8.1.sequences	3.34577	3.22456	3.96905	3.37399	3.54021	2.56786	2.74703	2.73873	2.81205	1.33479	0.689009	4.17829	0	3.94345	3.57271	2.14769	3.54021	3.44118	3.22852		4.82474	3.38107	3.88205	2.69822	3.22993	2.19608	3.19892	2.69498	3.40816	3.61902	3.25893	3.41131	3.50625	2.63664	2.89008	3.06752	2.49282	2.94943	0.830518		0.278006	0	1.42259	0	1.3204	2.88599		2.18879	0
1521.MZ.26b.s.8.1.sequences	1.47629	2.90265	3.42182	2.53526	2.582	0.540204	1.01184	1.24733	0.80191	0.362211	0	2.97246		2.40517	2.1239	0.576334	2.61566	1.34232	1.85235	0	3.17742	1.9381	2.46654	1.2535	1.90887	1.38259	1.98925	1.37437	2.8894	2.22651	2.63869	1.35777	2.14969	0	1.14118	1.87091	1.82743	1.79442	0.130465		0		0.450561	0	0.436408	1.87649		1.47683	0
1521.MZ.31a.s.8.1.sequences	3.36298	3.34856	4.11078	3.29882	3.2976	1.91186	2.8009	2.33812	2.96314	0.514165	1.17702	4.19348	0.693147	3.47736	3.47582	0.645616	3.33262	2.03232	3.12551		4.41323	2.9844	3.70224	2.69448	3.04896	2.59381	3.18859	2.88535	3.55294	3.40341	3.05413	3.34095	3.23441	2.45869	2.99224	2.98862	2.64593	3.25683	0.682908		1.42613	0	1.15212		1.33478	3.25504	0	2.45111	0.264052
1521.MZ.31b.s.8.1.sequences	2.73841	2.55424	2.91652	1.71831	2.00215		1.59393	1.25869	1.92317			3.50676		2.16536	2.06339		2.40484	0.885049	2.46431		3.66451	2.45538	2.85675	1.65777	1.85063	1.2285	2.10568	1.8455	2.8397	2.9504	2.30227	2.82254	2.87321	0.754488	2.23372	1.66908	2.0455	2.07637							0.468007	2.1878		1.94276
1521.MZ.41a.s.8.1.sequences	3.12552	2.63944	3.08511	2.97144	2.78823	1.00372	1.45841	2.198	1.62785	0.450561	0	3.42368		3.05587	2.90007	1.21482	2.77181	2.17341	2.66146		4.26588	2.69568	3.60821	2.18369	2.68621	1.81164	2.70497	2.01662	2.88355	3.13503	2.41566	2.84069	2.85932	1.76911	2.46429	2.47057	1.93307	2.43814	0.514653		0	0	0.744569	0	0.839827	2.58035		1.69156	0
1521.MZ.41b.s.8.1.sequences	3.06572	3.51992	3.64634	2.93439	3.14212	1.08481	2.77496	2.33274	2.74123			3.88484		3.21634	2.99553	0.691077	3.2353	1.96321	2.95292		4.405	2.73595	3.70648	2.63199	2.48677	2.76932	3.10016	1.59128	3.24	3.5541	2.72376	2.9648	3.24832	1.71341	2.78622	2.66377	2.15533	2.54243	0		0	0	0.849171	0	1.71705	2.18956	0	2.27412	0.59827
1521.MZ.47a.s.8.1.sequences	2.96363	3.26243	3.37247	2.25816	2.83332	1.04636	2.30554	2.32221	2.95218	0.673012		3.54211	0	2.93947	2.81505	0.80343	2.69636	2.44983	3.24556		3.4366	2.132	3.46846	2.59339	2.40734	2.74977	2.68102	2.62857	3.06703	3.16099	2.64215	2.66802	2.69871	1.51938	1.68944	2.4845	2.40649	2.95533	0		0.636514	0	0.803806	0	1.74805	2.98561	0	2.88411	0
1521.MZ.47b.s.8.1.sequences	2.18213	1.37353	2.0086	1.5913	1.41759	0.0577106	1.45609	0.979608	0.977245	0.0577106		2.98579		1.89709	1.73376	1.02894	1.90983	0.925744	1.39022		2.93947	1.35501	2.71363	0.941958	1.34589	1.31154	1.30059	0.883007	1.47295	2.40119	1.53483	1.51194	1.64832	0.471603	1.24478	1.21759	1.94359	1.46344	0				0.515114	0	0.47502	1.69242		1.57369
1521.MZ.50a.s.8.1.sequences	3.40279	3.09078	3.37112	2.76506	2.78875	1.48332	2.51377	2.08233	3.13926	1.29865	0.333145	3.86393		2.96893	3.06412	0.762789	2.93132	2.41792	2.91421	0	4.01261	2.59723	3.44859	2.56861	2.31059	2.63973	2.16569	2.90632	3.09403	3.17772	2.64078	2.97375	3.06223	1.47119	2.21181	2.43032	2.68107	2.83932			0.694027		0.45329	0.636514	1.78024	2.94451	1.01326	2.79081	0
1521.MZ.50b.s.8.1.sequences	3.21111	3.3164	3.78053	3.19427	3.36429	1.71042	2.64056	2.15671	2.6832	0		4.1173	0.562335	3.38488	3.17516	0	2.96794	2.30107	2.749	0.486913	4.26553	3.09169	3.41681	2.56979	2.73026	2.07779	2.84396	2.10512	3.56101	3.40599	2.8532	3.14965	3.22379	1.74308	2.87138	1.88983	2.65273	2.84346	0.486913		0.404118		0.673012	0.660579	1.34635	2.74819	0	2.06052	0.684841
1521.MZ.52a.s.8.1.sequences	3.45359	3.14706	3.63541	2.32038	3.20123	1.42157	2.59688	2.34989	2.85798	0.501147	0	3.88335	0	3.23411	3.21069	0.949152	2.95597	2.04625	3.0035		3.94055	2.69083	3.4922	2.97263	2.58363	2.75761	2.19407	2.7005	3.36871	3.05394	2.73908	2.70925	2.975	1.97671	2.45229	2.76195	2.67467	2.9702	0.465999		0		0.228838		1.566	3.01172	0	2.30891	0
1521.MZ.52b.s.8.1.sequences	3.41437	3.0867	3.60682	2.97505	3.16728	1.64015	2.12558	2.03522	2.44613	0		3.95749		3.26497	3.08954	0	3.28033	2.50855	3.0941		4.14645	2.6229	3.61168	2.35905	2.78804	1.87196	3.17167	2.30505	3.28444	3.59381	2.92364	3.15868	3.46188	1.46961	2.79772	2.0776	2.63615	2.76915	0.682908		0.319691		0		0.969857	2.85183		2.00661	0
1521.MZ.54a.s.8.1.sequences	3.7231	3.0918	3.54769	3.2409	3.22882	1.69543	2.45206	2.45803	2.71291	1.24164	0.752975	3.73026	0.682908	3.10742	3.19923	0.810961	3.24974	2.83242	3.01118		4.20811	3.17076	3.72643	2.55661	2.64916	2.47561	2.79343	2.77183	3.29489	3.43292	2.79401	3.23057	3.30041	1.79146	2.86492	2.66624	2.64905	2.9037	0		0.882311	0	1.30122	0.271189	1.50606	3.035	0	2.13024	0.783977
1521.MZ.54b.s.8.1.sequences	2.25616	2.76519	3.13402	1.87649	2.35381	1.63674	2.34672	0.266507	1.75134	0		3.26516	0.222658	2.61561	2.64415		2.98442	1.79826	2.01874		3.47867	1.97606	2.62514	1.42039	2.15474	1.8695	2.04361	1.83353	2.96941	3.05528	1.89395	1.86031	2.90082	1.39005	1.35042	1.11506	2.32676	2.3393	0		0.0445379		0		0.686602	2.0009		2.10929	0
1521.MZ.59a.s.8.1.sequences	3.48864	3.32211	3.96911	2.64414	3.32184	1.32989	2.65705	2.23119	2.29	0.639262	0	4.13171	0	3.55664	2.98103	1.222	3.36335	2.75007	3.1624		4.60933	3.10735	4.01068	2.72805	2.90672	2.23084	3.03246	2.60636	3.41033	3.46788	3.12791	2.97232	3.26286	2.35479	2.56869	2.52213	2.65452	2.72832	0.881519		0		0.515631	0	1.50865	2.97703	0.684799	2.20659	0
1521.MZ.59b.s.8.1.sequences	2.82933	2.44069	2.89394	3.1557	2.49463	0.206192	1.00109	1.287	1.61716	0.760981	0.693147	2.94891		2.24301	2.42777	1.2033	2.714	2.55566	2.36602		3.86892	2.03508	3.26842	1.80526	2.30472	1.36028	2.29437	2.07894	2.48265	2.9426	2.46635	2.33725	2.78371	1.15541	2.27849	1.38307	1.68511	1.93988	0.342542		0		1.13121	0	0.977375	2.04885		1.43721	0
1521.MZ.62a.s.8.1.sequences	3.60866	3.40993	4.26737	3.04806	3.76798	2.14294	3.13188	2.67937	3.19696	1.70299	0.878124	4.45176	0	3.84245	3.82899	1.31125	3.63028	2.57579	3.24912		4.58366	2.72555	4.17103	3.24071	3.20517	2.45261	3.12648	3.29109	3.82819	3.78879	3.17276	3.40919	3.63623	2.4155	3.07116	3.15248	3.20593	3.25959	0.37677		0.450561		0.687838	0.693147	1.59627	3.50163		2.97615	1.04204
1521.MZ.62b.s.8.1.sequences	2.25185	2.85319	3.46856	3.21868	3.1274	1.26844	1.83397	2.24337	1.90982	1.10187	0	3.66404		3.18268	2.91111	1.23196	2.96922	2.06422	2.58698		4.10318	2.55555	3.24762	2.12868	2.71109	1.71183	2.54424	2.17718	3.0024	2.89488	2.69458	2.45534	2.98106	1.79928	1.86408	2.34585	2.46804	2.15649	0.936888		0.65262		1.32905	0.356265	1.21782	2.42531	0	1.93971	0
1521.MZ.67a.s.8.1.sequences	3.72128	3.43234	3.74736	2.73473	3.43874	2.06043	2.72305	2.82067	3.40456	1.6741	1.20165	4.12174	0	3.3434	3.51518	1.50512	3.48989	2.79636	3.50162		3.94588	2.82633	3.71451	3.08472	2.67058	3.2119	3.14312	3.24192	3.45155	3.738	3.40008	3.14051	3.50366	2.32719	2.6401	2.89706	3.16781	3.34532	0.348832		0	0	1.23377		1.90721	3.33646	0.113579	2.94193	0
1521.MZ.67b.s.8.1.sequences	2.60595	2.77101	3.16405	2.34091	2.19051	0.379535	2.00803	0.85687	1.18046		0	3.52746		2.074	2.70477	0	2.14479	1.55433	2.39591		3.62242	2.14792	2.81965	0.890122	2.34253	1.56454	2.44574	1.63301	3.06342	2.82898	2.3994	2.3012	2.53707	1.61172	2.10436	1.92778	2.3239	1.92577			0		0	0	0	2.34933		2.17553
1521.MZ.74a.s.8.1.sequences	3.58694	3.70356	4.27051	3.04234	3.25492	2.59657	3.35792	1.82262	3.19811	1.41196	1.51163	4.39468	0.500402	3.79282	3.39519	2.0338	3.21301	2.10646	3.52707		4.32129	2.43815	3.53964	2.64086	2.78808	2.73499	3.01665	3.19929	3.82934	3.65549	3.15523	2.85977	3.72194	2.57126	2.89652	2.64407	3.58907	3.4096	0.485094		0.500402	0	0.453824	0.465999	2.07088	3.33091		3.1961	0.562335
1521.MZ.74b.s.8.1.sequences	2.86732	2.57775	2.95034	1.67546	2.51065	0	1.59012	1.85107	1.79414	0	0	3.34776		2.45166	2.27905	0.686492	1.97705	1.73718	2.42511		3.56646	2.1456	2.94647	2.08132	2.25086	1.7475	2.37503	2.32521	2.80328	3.0083	2.08211	2.57662	2.67416	1.2139	2.17381	1.39849	2.16715	2.10971		0	0			0	1.46531	2.35849	0	2.10874
1521.MZ.81a.s.8.1.sequences	3.02598	3.62357	3.89212	2.97245	3.44719	1.87592	2.74109	2.5138	2.67851	1.50856	1.33987	4.055		3.38901	3.2998	0.638872	3.50215	2.1217	3.13036		4.12746	2.5638	3.48723	2.58397	2.86958	2.57394	3.11059	2.6089	3.66617	3.29741	3.08815	3.09933	3.4685	1.92469	2.82966	2.31187	3.2563	3.19856			0		1.50856		1.66232	3.4763		2.86697
1521.MZ.81b.s.8.1.sequences	2.84808	2.39492	3.09579	2.8254	2.6386	0.597693	1.59371	1.45377	1.46702	0	0	3.41998		2.19106	2.45883	0	3.05712	1.88679	2.42964		3.82022	1.77503	3.44481	1.44721	2.04566	1.19417	2.35429	1.87884	2.79927	3.02948	2.15423	2.45733	2.89629	0.826557	2.46541	0.895313	1.97348	1.85378	0		0		0	0	0.646732	2.17524	0	1.81999
1521.MZ.82a.s.8.1.sequences	3.04497	4.00681	4.59419	3.04341	3.5152	2.48994	3.26874	2.02295	3.43878	1.73037	1.15521	4.44709	0	3.87243	3.5644	1.42172	3.82775	2.43255	3.36732		4.66183	3.39984	3.42553	2.87338	2.88378	3.26109	3.116	3.48702	4.05914	3.55741	3.34499	3.05048	3.65112	2.49424	2.56065	2.8657	3.38746	3.88045	1.15652	0	0.172052	0.429323	1.72051		1.9053	3.61184		2.97287	0
1521.MZ.82b.s.8.1.sequences	2.96673	3.23029	3.5855	2.90197	2.57996	0	2.37007	2.14627	2.0962	0.628799		3.65206		2.13214	2.55426	0	3.42592	1.90511	2.73929		4.03216	2.73224	3.66256	1.44826	1.99185	0.913777	2.64258	1.32858	3.13852	3.44416	2.61697	2.85003	3.32046	1.21285	2.80747	1.60125	2.2283	2.04429	0		1.29219		0.679193	0	0.599101	1.63679		2.21192
1521.MZ.88a.s.8.1.sequences	3.19479	2.81636	3.51511	3.18991	2.94383	1.20351	2.74111	1.65717	2.20249	0		4.06032		3.21881	3.18857	0.272271	2.88583	2.64508	2.66237		4.38862	2.70697	3.70878	2.14971	2.52943	1.76005	2.78439	2.18934	3.14363	3.47189	2.6027	2.87346	3.04185	1.17562	2.50098	2.08966	2.79894	2.35402	0.636514		0.500402	0	0.135794	0	1.18737	2.71885		2.58998
1521.MZ.88b.s.8.1.sequences	2.75568	2.68504	3.04414	2.82883	2.54067	0.974057	1.5927	1.29391	1.79411	0		3.29297		2.29485	2.66353	0.89447	2.77543	1.70366	2.62406		3.84668	2.59136	3.3279	1.57478	2.55283	1.72158	2.61545	1.99665	2.72557	3.01048	2.65967	2.63978	2.90971	0.607693	2.17141	2.34181	1.68661	2.11184					0	0.545595	1.00105	2.1653		1.46551	0
1521.MZ.90a.s.8.1.sequences	3.26728	2.93024	3.66889	2.4745	2.92283	1.81904	2.45407	1.66064	2.23317	0.271189	0	3.77346	0.693147	3.34251	3.00821	1.72718	3.19608	2.03558	2.78506		3.92634	2.05694	3.43512	2.12673	2.4289	1.93189	2.32797	2.56295	3.11445	3.2532	2.45697	3.00154	2.86691	1.40165	2.42987	2.35288	2.4551	2.74421	0				0.817307		1.6941	2.85269		2.15435	0.24493
1521.MZ.90b.s.8.1.sequences	2.70484	2.61151	3.34533	2.652	2.97387	1.22599	2.24269	1.763	1.79999			3.70063		2.56001	2.68831	1.08273	2.55895	2.21076	2.42629		3.9562	2.68758	3.23694	1.78918	2.29098	1.2981	2.16577	1.95187	2.94743	3.20419	2.06595	2.08949	2.80044	1.53143	2.12835	1.54173	2.22258	1.84573	0.673012		0.386735			0	0.683422	1.96211		2.12444
1521.MZ.93a.s.8.1.sequences	3.93565	4.05941	4.54448	2.86218	3.6874	2.21357	3.38692	2.394	3.67018	0.879485	0.668111	4.6538	0.682908	4.01002	3.91777	2.2173	3.42248	2.55794	3.76595	0	4.75532	2.7578	4.2485	3.06101	3.16256	3.29554	3.49891	3.51082	4.03212	4.00168	3.51165	3.40499	3.73365	2.88257	3.24476	3.21158	3.5299	3.68371	1.27073	0	0	0	0.169227		2.39184	3.70879	0.366925	3.36693	0.348832
1521.MZ.93b.s.8.1.sequences	2.9615	2.46778	2.95414	2.91592	2.34614	0	1.94254	1.42931	1.34263	0	0	3.51557	0	2.13717	2.34942	0.420859	2.72119	2.05844	2.29345		3.93092	2.39754	3.24053	1.66608	2.07235	1.48419	2.23968	1.6756	2.58812	3.07657	2.28709	2.44986	2.65261	0.782643	2.32127	1.54967	2.301	1.91511			0		0.459693	0	0.811975	2.31064	0	2.05691	0
1521.SPL.Fall.1.s.8.1.sequences	2.52153	2.50283	2.95925	1.44464	1.97612	1.95435	2.27215	1.17253	1.965	0.398828	0	3.1975	0.689552	2.84579	2.72594	0	1.72109	1.37877	1.78044		3.45048	1.17078	2.56659	1.38975	1.87249	1.12002	1.60113	1.80467	2.46302	1.96828	1.44973	1.68949	1.66821	0.632478	1.78828	1.71095	1.88438	1.9889			0.667473		0.638489	0	0	2.09709		1.36022
1521.SPL.Fall.9.s.8.1.sequences	1.63794	1.47427	2.52898	0.587111	1.56446	0.547934	1.98634	0.690304	1.49947		0	2.06316	0	1.45301	1.38253	0.508771	1.84938	1.04863	1.10377		2.4358	1.61324	1.61016	0.42321	0	1.30854	0.777931	0.909649	1.71211	1.27171	1.60516	1.04337	1.0894	0.692574	0.648003	1.34613	0.360445	1.37432						0		1.30703		0
1521.SPL.Sp.21.s.8.1.sequences	0.903292	1.24892	1.5742	0	0.865276		1.20271	0	0.431747		0	1.8574		2.14265	1.17402	1.30408	0.552968	0.978309	0.459846		2.38313	0.673175	1.15348	0.326093	0.317504	0.668512			1.00562	0	1.10886	0.142816	0.524273	0.863281	0	0.607067	1.29189	0.516552			0		0			0.261407			0.572785
1521.SPL.Sp.25.s.8.1.sequences	2.66883	2.44066	3.20696	1.8594	2.22293	0	2.13816	1.48795	1.67449		0.175975	3.30467		2.86491	2.15212	0.228074	2.39739	2.25658	2.02912		3.29368	2.3633	2.37783	1.83884	1.58901	1.56312	1.63579	1.42499	2.6256	2.67811	1.86012	1.74223	2.47064	1.56398	1.78319	1.72625	1.957	2.34025			0	0	0		0	1.69683		1.37945	0.292934
1521.SPL.Sp.29.s.8.1.sequences	2.34832	2.64117	3.03886	1.42321	2.24732	1.54591	2.51603	1.69223	1.92524	0.663725	0.673012	2.98432	0	2.80592	2.32205	1.41531	2.53276	1.87052	2.19218		2.60313	1.7867	1.34225	1.66535	1.40625	1.85903	1.54793	1.92338	2.14403	1.98504	2.33712	1.91206	1.88405	1.74215	1.35142	2.43747	2.16402	2.3921	0.770283		0.723282	0.540968	0.934232		1.29616	1.99481		1.58962	0.91206
1521.SPL.Sum.1.s.8.1.sequences	2.22376	1.90588	2.67379	1.46128	2.20467	1.35054	1.82366	0.732406	1.31478			2.63898		1.91479	2.03026	0	1.80399	1.8714	2.06506		2.89402	1.97332	2.43264	1.44776	1.26508	0.707333	1.94514	0.653058	1.582	1.94772	1.61011	1.73295	1.34755	0.584208	1.6428	1.86468	0.578452	0.870078					0		0	1.05806		0.100511
1521.SPL.Sum.5.s.8.1.sequences	3.5086	3.07819	3.91026	2.69459	3.24618	2.12581	2.56954	2.28105	2.81242	0.576382	1.58771	3.78539		3.37432	3.26466	1.81409	3.17203	2.65184	2.98975		4.01285	2.8518	3.29999	2.09166	2.28951	2.11726	2.16444	2.60913	3.05852	3.10447	2.95846	2.52975	2.90996	2.02989	2.55083	2.42158	2.51891	2.87099	0.673012		1.54214	1.22078	0.478753	0	0.38389	2.65359	0	2.36309	0.259141
1521.SPL.Sum.9.s.8.1.sequences	1.4739	1.29224	2.18653	1.0994	0.963955	0.0639617	1.22876	0.60244	0.341338			2.0871		1.55211	1.19686	0.350558	1.4483	1.01522	1.15789		2.39886	2.05407	1.84292	0	0.521394	0	1.38234		1.34592	1.79385	1.0924	0.79669	0.470774	0.781222	0.982458	1.10339	0	0.237424			0				0	0.151759		0
1521.SPL.Wint.9.s.8.1.sequences	2.42483	2.31672	2.95989	1.80684	2.37707	1.02683	2.19692	1.05464	1.60447			2.95704	0	2.81191	2.29554	0.634875	2.31678	1.36882	2.08388		3.04155	1.49322	2.22105	0.868158	0.842249	1.03468	1.264	1.12489	1.86263	2.20727	1.44141	1.97638	1.83699	1.76322	1.98051	1.71322	1.77826	2.0696							0	2.03417	0	0.609594	0
1039.P.Massambaba.SA	2.37701	1.97922	2.6491	1.6517	2.09019	0.359815	1.2942	0.843522	1.23699			2.678		2.27796	1.95434	1.55958	2.02526	1.39974	2.05787		2.4724	2.12736	2.48986	0.695109	0.752917	1.30382	1.50122	0.752792	1.69569	1.08329	1.64091	0.271189	1.96082	0.671026	1.19792	0.693147	1.807	1.62865							0	0		0
1039.P.Massambaba.SB	2.59893	2.2543	2.56653	1.39821	2.30918	0	1.71271	1.05255	1.45681			2.20933		2.19175	2.43185	1.52296	1.17219	1.01978	1.45996		2.38315	1.61894	1.55553	1.07563	0.206192	1.70782	1.86413	0	1.49602	1.3581	2.04201		1.87235	0.4834	0.870307		1.66644	0.657006					0			0.919678
1580.A23.number1.filt.D1	0.470615	0.534159	1.95093	0.622049			0	0				2.24365		2.14017	0		0				0.450561	0	0.410116			0			0.440207	1.92045	0.655482		0.267088	0.902326	0		0.258161
1580.A23.number2.filt.D1			1.9362									2.29308		2.16889							0		0						0.441637	1.92449			0.36736	0.87218			0.36736
1580.P20.A.filt.	1.90866	1.14039	1.62334	1.28658	0.329618	0.673012	0.474139	0.36643	0.685642	0.683698	0.294633	2.18333	0	1.97917	0.655084		0.437818		0.474139		1.51151	0	0.634091	0.828424	0		0		1.63847	0.808755		0.682908	0.206192	0	0.636514	0.816878	1.02988	0.778618								0.233964	0
1580.P20.B.filt.	1.88902	1.07834	1.26298	1.35179	1.0306	1.0681	0.668248	0.585953	1.0681			2.16144	0.668248	1.17577	1.16273		1.45613		0.750556		1.34965	0	0.698622	1.0681	0	0	0		1.73655	0.0678872	0	0.9499	0.0936	0	0.655126	1.0681	0.905675	1.0681								0.9499
1580.P20.C.filt.	1.84769	1.05057	1.43764	1.34217	0.942476	1.05057	0.621086	0	1.05057			2.24825	0.621086	1.21938	1.42024		1.46374		0.868283		1.48189	0.124251	0.704865	1.05057	0		0		1.72297	0		1.00369	0	0	1.00616	1.05057	0.954409	1.05057								1.00369
1580.WPA.filt.	1.46009	0.656647	1.91525	0.821727	0.892102	0.553858	1.25637	0.282391	0.553858			1.61633	0	1.0923	1.31982	0.286836	0.919406	0.785429	0.52174		2.02178	0.483666	1.17112	0.553858	0	0.988154	0.236356	0	0.633756	0.207182	1.13273	0.405626	0.258729	0.637517	0.574739	1.38258	0.497399	1.01365							0	0.40119	0
1580.WPA.sed.D1	1.77728	0.812864	2.08355	1.08352	0.438514		0	0.436162	0.537544		0	1.56177		1.78205	1.04801		1.52982	0.516546	0		1.3576	0.918964	1.06333	0		0.585953	0.619376	0	0.617179	1.15574	0.562852	0.686962	1.04767		0.605797		1.18985	0.662095		0	0		0		0	0.608045	0	0.689552
1580.WPB.filt.	1.42675	0.565626	1.8862	0.80404	0.772105	0.527993	1.24325	0.289698	0.547138			1.5596	0	1.03802	0.916214	0	0.810038	0.654347	0.47818		2.07294	0.635605	1.15289	0.527993	0	1.03972	0.0924057		0.688068	0.060536	1.06709	0.375089	0.0609779	0.407945	0.237904	1.42172	0.502472	0.997201							0	0.375089
1580.WPB.sed.D1		0	0.934851		1.0114							1.14992		0	0		0.636514	0.636514			0.895609		0.592953			0	0		0	0	0.918428		0.636514							0
1580.WPC.filt.	1.3714	0.48971	1.86026	0.748515	0.730573	0.480091	1.1794	0	0.480091			1.48157	0	0.994486	0.636353	0	0.663272	0.631647	0.406794		2.01121	0.632311	1.16243	0.480091	0	0	0.0190114		0.639882	0.0379258	1.02965	0.33037	0.0534069	0.12513	0.251034	1.39238	0.571799	0.879106								0.33037
1580.WPC.sed.D1	1.52267	0.856779	1.63363	1.09657			0		0			1.41272		1.42058	0.617242		1.22277		0		1.70776	0	0.993907	0		0	0	0	0.98099	1.55312	1.02009	0.693147	0.691416	0	0.562335	0.693147	0.882561	0.117162							0	0	0	0
1039.L.Jacarepia.SB.1.6	1.89259	1.62262	1.70316	2.34724	1.89038	1.80506	2.08986	0.991495	1.85875	0.228399	0.673012	2.1712		2.38453	2.20903	1.62269	2.04642	2.25092	1.59676		2.69772	1.81455	1.63431	1.76787	1.27543	1.92756	1.74713	1.49749	1.26407	1.2583	1.97928	2.01505	1.53611	1.29379	1.44326	1.94768	1.70512	1.41192	0.952492		1.05239	0	0.562335		1.56718	1.73192		1.4556	1.4791
1622.DP.101.102A.1	1.4507	0.749725	1.34946	2.11228	1.06712	0.900426	1.62162	1.53626	1.10702	1.18275	0.692202	1.31963		1.10187	0.547476	1.00573	0.86807	1.50412	0.594327		1.42834	0.846054	2.5785	1.55591	0.228721	0.590496	0.495151	0.276528	0.301414	1.99456	0.970584	0.28707	0.580912	1.25242	1.63445	0.83223	1.93967	0.307511	0.835686				1.27218		0.73942	1.27286		1.73117	0.623212
1622.DP.101.102A.2	2.53115	1.95827	2.43181	1.91159	1.55474	0.410116	0.792625	1.1634	1.45259	0		2.6712		1.82092	1.50568	0.410116	1.90088		1.69389		2.51936	1.29513	1.86429	0.410116	1.08458	0.906253	1.71416	1.54328	1.79409	2.24361	1.50727	1.74555	2.04938	0.636514	1.82815	0.867563	1.82855	1.56455	0.562335		0		0.271189		0	1.07274	1.09006	1.0114	0
1622.DP.101.102B	1.08651	1.03849	0.483808	0.868822	0.585783		0.229644	0	0.581553		0	1.47798		0.897946	1.06152		1.39325	0.636514	0.603521		0.894131	0.473189	0.550242	0.636514	0	1.02543	0.514653	0.450561	1.45239	1.00413	1.12942	0.336496	0.890897	0	1.16305	0.636514	0.736289	1.17533				0				0.930847		0.693147
1622.DP.11.12A.1	1.27817	0.837252	1.13508	1.42162	0.990775		1.35686	1.93482	2.02506	0.636514	0	1.5878		1.56268	1.5621	1.0501	0.789959	1.47841	0.697434		1.59248	1.70713	1.61766	0.582024	0.685971	1.66431	0.760756	0.835204	0.650292	0.407551	1.05543	0.756729	0.745265	1.25424	0.393858	0.711069	0.539097	0.844608	0.562335				0.693147		0.889165	1.28107		0.756805
1622.DP.11.12A.2	2.67204	2.37039	3.36462	1.89827	2.34786	0.791674	1.53865	1.32672	2.42587	0	0	2.965		2.77051	2.01009	1.23093	2.0215	2.35328	2.48374	0	3.32712	2.10334	2.50784	1.29624	1.42561	1.64244	1.92069	1.65176	2.14806	2.39316	1.79442	2.00416	2.06036	0.717646	2.18183	1.53322	2.24936	2.37644	1.02669		0.342989	0			1.18221	1.80339	0	1.23966	0.514653
1622.DP.11.12B	2.19274	2.50698	3.28753	2.33667	2.9272	0.562335	1.47228	2.54104	2.28473	0.636514	0	3.09788		2.80333	2.94916	1.84881	2.79761	1.89729	2.21068		3.39002	1.49374	2.15685	1.79465	1.94782	2.01703	1.85828	2.56699	2.56466	2.40491	2.22975	1.65558	2.09199	1.42159	1.25122	2.48859	2.26852	1.91051	0.562335		0.901476		0.693147	0	1.96032	2.02582	0	1.07938	1.32176
1622.DP.15.16A.1	1.75586	1.88268	2.4518	0.964689	1.5959		1.01388	1.37002	1.48273	0	0	2.07074		2.03306	1.24251	1.33289	1.76143	1.59297	2.1087		2.09645	1.86601	1.36672	0.276764	1.42941	1.20399	1.84413	1.19396	1.74882	0.318426	1.11411	0.92192	1.30373	1.44943	0.312163	1.37526	0.840958	1.33339				0		0	0.913247	0.929454		0.488482
1622.DP.15.16A.2	2.33251	2.40533	3.37259	1.87214	2.37678	0.904658	1.52702	1.44839	2.3571	0	0	2.93098		2.80283	1.75872	1.55986	2.0745	2.0384	2.39052	0	3.23533	1.67558	2.44261	1.38757	1.66812	1.54508	1.80547	1.85727	2.20958	2.15106	1.58318	1.66416	1.94448	0.989962	1.60326	1.37186	2.04353	2.26691	1.46498		1.05248	0			1.1626	1.9619		1.23594	0.983274
1622.DP.15.16B	2.20284	2.68471	3.33899	2.55492	2.86217	1.0114	1.46635	2.32127	2.39853	0.500402	0.649248	3.08657		2.87609	3.0024	1.72813	2.42628	1.99186	2.23494		3.43802	1.74836	2.6769	1.60249	1.85475	2.07851	2.05043	2.14086	2.42142	2.57749	2.59257	1.92295	2.4158	1.34917	1.94685	2.47224	2.38235	1.98897			1.08683				2.09541	2.09401		1.11603	1.44519
1622.DP.2.3A.1	2.01332	1.57057	2.51782	1.33166	1.80923	0	1.14666	1.56911	1.92416	0	0	2.24046		2.22537	1.58773	1.4011	2.03391	1.7554	1.79652	0	2.51717	1.69683	1.61279	0.81427	1.63829	1.43828	1.70569	1.46699	1.5318	0.770001	1.47894	1.488	1.74788	1.54604	1.23131	1.71355	1.31316	1.56468	0.826878		0		0		1.2975	1.54174		1.00872	0.178845
1622.DP.2.3A.2	2.1887	2.56394	3.22997	1.01037	2.53019	0.474811	1.57493	1.84755	2.4783	0.849187		2.83345		2.64512	2.06594	1.27265	2.18727	2.32359	2.45414	0	3.06927	2.10075	2.11526	1.77866	2.01598	2.15487	2.56843	1.93326	2.0449	1.97246	1.81603	2.12935	2.1577	1.00446	1.41717	1.80182	2.32873	2.45628	1.14011		0.603259	0			0.75031	2.48521	0	0.848394	1.64538
1622.DP.2.3B	1.6823	1.3785	1.04468	1.1013	1.18556		0		0		0	1.81376		0.636514	1.17828	0.693147	0.767567		1.2039		1.43039	0.885914	1.2257	0	0	0.588548	0.703828	0.219033	0.793373	1.52321	1.2771	0.190144	1.29479		1.18737	0.474139	1.0172	0.608481							0			0.692202
1622.DP.21.22A.1	1.56633	0.821569	1.31784	1.33777	1.51973	0	1.45406	1.39017	1.88183	0	0	1.99288		1.89461	1.48554	0.827511	0.870028	1.67602	0.579004		1.61505	1.59927	1.06102	0.922722	0.439901	1.7457	0.534821	0.377842	0.318952	0.725318	0.873919	0.464812	0.753041	1.70946	1.74818	0.296226	1.28555	0.393022	0.540204						0.533646	1.43512		1.00253	0.540204
1622.DP.21.22A.2	2.47736	1.78613	2.82395	2.13287	2.13216	0.89151	1.74795	1.82083	2.12839		0.448134	2.7862		2.53726	2.0862	1.37779	2.10622	0.768139	1.71136		3.03265	1.42401	2.50242	1.43884	1.33864	0.943325	1.10779	1.56318	1.47262	1.83459	1.21855	1.32269	1.63156	0.910519	0.982675	1.00607	1.7734	1.56091	0.890777		0				1.52797	1.48858	0	0.880998	0
1622.DP.21.22B	2.56472	2.43516	3.38942	2.37184	2.6625	1.09861	1.80944	2.07242	2.47538	1.18968	0	3.42797		3.06928	2.8483	1.30479	2.53018	1.78551	2.34631		3.5943	1.99903	2.67804	1.80523	1.56918	1.7036	1.76812	2.27668	2.37331	2.32151	2.15871	1.49857	2.23277	1.24109	1.62833	2.3651	2.21357	2.38618	0.974315		0.918428	0	0.867563		1.81025	1.70826		1.80916	1.12748
1622.DP.41.42A.1	1.48278	0.811864	1.09888	1.06849	1.40881	0	1.5595	0.414462	1.45528	0.673012	0.579915	2.03035		1.81005	1.7808	1.05778	0.751566	0.527147	0.54863		1.79029	1.88321	2.36825	0.788079	0.422627	1.22847	0.535937	0.229951	0.38802	1.61228	0.894242	0.434603	0.654331	0.511911	1.08863	0.441682	1.41657	0.312372	0			0			0.560517	0.48615		0.812584	0.254731
1622.DP.41.42A.2	1.91939	1.64924	2.04075	1.2683	1.51306	0.693147	1.16642	0.821085	1.20496	0		2.53077		2.13406	2.05244	0.897946	1.9102	1.39175	1.38687		2.56588	0.926445	1.46248	0	0.647414	0.187584	0.743119	0.643822	1.52149	1.53831	0.854373	1.48406	0.988099	0	1.77781	1.2961	1.00787	1.10379			0				0	0.587557		0.913996	0
1622.DP.41.42B	1.97535	2.19458	2.9561	1.50579	1.77738	1.09861	1.4629	1.63857	2.04797	0.292508	0	2.49333		2.42606	1.91804	1.33864	1.93973	1.17688	1.82996		2.77431	1.51972	1.80584	0.753562	1.48733	1.55909	1.54964	1.46244	1.85087	2.05428	1.57554	1.00045	1.62402	0.403055	1.59256	1.50356	1.54961	1.79532	0		0.474139	0			1.29203	1.69679		1.0262	0.867563
1622.DP.5.6A.1	2.1065	1.50273	2.16581	1.31706	2.05398	0.371778	1.11043	2.02437	2.20288		0.692202	2.44109		2.31495	2.0149	1.48586	1.20989	1.93472	1.16028	0	2.42934	1.8965	2.12928	1.55968	0.770951	2.10447	1.23582	1.06934	0.746321	1.44582	1.57559	0.872253	1.1847	1.61338	1.54218	1.04251	1.51585	1.1939	0.379943		0				1.15754	1.96599		1.46555	0.362518
1622.DP.5.6B	2.0335	1.91146	2.87396	1.30307	1.96224	0.874933	1.40551	1.44421	2.06714	0	0.167944	2.55815		2.497	1.64822	1.1772	1.89873	1.84483	1.7675		2.89522	1.87607	1.91512	0.725435	1.53959	1.2642	1.66148	1.57949	1.35181	1.42214	1.13876	1.00996	1.46035	0.189418	1.10404	1.2441	1.95831	1.91311	0.784025		0.569357	0	0		0.697257	1.76218	0	1.07798	0.903364
1622.DP.51.52A.1	1.34562	0.539167	1.55812	2.69491	0.854966	0.73291	1.78817	0.703981	0.842677	1.03046	0.441818	1.30985		1.02252	0.823317	0.202491	0.925123	0.679149	0.432612		1.38253	0.530828	2.23143	1.35978	0.040068	0.786762	0.215475	1.71451	0.456973	1.49872	0.794893	0.125307	0.488125	0.364853	0.493982	0.714225	0.573989	0.838548	0.096901			0	0.755212			0.130914	0.693147	1.75121	0.0675895
1622.DP.51.52A.2	2.54067	1.77251	3.07713	1.22918	2.18824	0	1.66308	1.70044	2.03169		0	3.40376	0.500402	2.29195	1.60044	1.60459	2.32108	1.25259	2.13901		3.43063	2.30458	2.40868	1.28198	1.30895	1.25913	0.980256	1.74217	2.01432	1.84434	2.22907	1.20376	1.84646	0	2.12767	1.62469	1.79583	1.03973	0		0		0	0	0.410116	1.72534		1.3949	0
1622.DP.51.52B	1.18187	0.698781	1.8208	0.41504	1.29044		0.540872		1.07747	0		2.3862		1.90073	1.22241	1.56661	2.01749	1.55998	0.606922		2.48738	0.904581	0.769285		0	0.252943	0.691416		1.44629	1.43072	1.20363	1.25385	0.355524	0	1.15151	0.706585	0.405453	0.677121								0.568633		0
1622.DP.70.71A.1	1.50694	1.26465	1.87505	2.40056	1.24321	0.847343	1.98491	1.38866	1.01105	0.504454	0.840371	1.27044	0	1.05988	0.591798	0.46881	1.49273	0.529198	1.23486		1.30039	1.02988	2.70604	1.54633	0.807775	0.793609	0.979839	0.855613	1.0806	1.98672	0.82964	0.809304	1.24047	0.371471	0.830825	1.00258	1.20465	1.00017	0.587523				1.28724		0.0466975	0.370586	0	1.98651	0.206192
1622.DP.70.71A.2	2.38504	1.80288	2.76244	1.76287	1.89109	0	1.79014	1.0362	1.53068			2.76841		2.45326	2.17128	1.22849	2.00179	1.00266	1.19287		2.82297	1.40499	2.59803		0.348832	0.106566	0.647281	1.22452	1.66984	1.82919	0.716238	1.5369	1.28403	0	1.29987	0	1.76933	1.0935	0		0.562335		0		0.562335	0.375956	0	0	0
1622.DP.70.71B	1.15551	0.807228	1.00347	0.651461	0.643135		0.0873003	0	0.875286			1.42194		1.34748	0.700509	0	1.72306	0.500402	0.839544		1.4107	0.159159	0.470367		0	0.141627	0.678416	0	1.4554	1.41558	1.00847	0.573964	0.676787		1.22545	0.562335	0.662238	1.12126							0	0.178845			0
1622.DP.80.81A.1	1.71895	1.05543	1.66424	2.47546	1.27411	1.04086	1.42821	1.06303	0.963909	1.06565	0.0731515	1.59391		1.38213	0.777751	0.843729	1.16369	1.49007	1.18652		1.5983	1.15124	2.71851	2.02566	0.947195	0.960058	1.12999	0.974744	1.05128	2.39773	1.0528	0.894968	1.03681	0.403332	0.945461	1.22649	1.60603	0.963183	1.003		0		1.16975		0.713221	1.22941		0.437907	0.474139
1622.DP.80.81A.2	2.35437	1.55292	2.50876	1.85641	1.65509	0	1.0202	1.04663	1.42568			2.80488		1.91194	1.70423	1.50307	1.36131	0.348832	1.29182		2.70558	1.23015	2.03601		0.348832	0.341297	1.04659	1.04663	1.1813	1.5037	1.43055	1.20318	1.30833	0	0.837782	0.693147	1.32543	1.19764	0		0.693147		0		0.693147	0		0	0
1622.DP.91.92A.1	2.09192	1.0763	1.78131	1.72033	1.76219	1.03177	0.614771	0.985625	1.83184	0.888464	0.0377043	2.1533		1.96417	1.23596	1.64387	1.18918	1.18784	1.23265		2.16091	1.51234	2.44887	1.8362	1.06545	0.968801	1.22797	0.955561	1.0997	2.0753	1.26332	1.08721	1.1239	0.545043	0.760972	1.37268	1.15053	0.988552	1.07476				1.1009		1.42259	1.15715		0.194765	0.8445
1622.DP.91.92A.2	2.16291	1.44836	1.66277	1.95944	0.992282		0	0	0.655482			2.20944		0.763113	1.48538	0	1.81971	0	1.13052		1.77142	1.197	2.05266			0.585953	0.935024	0.226145	1.44554	1.68007	1.20109	1.22012	1.49466		1.51121	0	1.37794	0.465999	0				0				0	0
1622.DP.91.92B	1.2045	0.760822	0.978389	0.876348	1.08436	0	0.314328	0.614503	0.962172	0	0	1.45416		0.934311	0.589502	0	1.6661	0	0.613433		0.941655	0.0574179	0.425298	0.552665	0.137406	0.907784	0.503892	0.69938	0.879943	0.942408	0.160681	0.720293	0.984233		0.66393	0.295439	0.761081	1.21561	0.589003				0		0.529706	0.68593	0	0
1622.PP.101.102A	1.94015	1.27817	2.47455	1.38966	1.65865	0.692202	0.901197	1.47327	2.1633	0	0	2.57297		2.45385	1.80364	1.51633	1.29323	2.12555	1.07346	0	2.92389	1.99178	1.8647	0.995328	0.947628	1.48481	0.889435	0.952872	1.06069	0.867059	1.46844	1.18042	0.917907	1.5254	0.751141	1.51101	0.961609	1.48188	0.540639		0		0.224451	0	0.936825	1.15968		0.662759	0.102967
1622.PP.101.102B	1.99211	1.26402	1.9526	2.18076	1.84879	0.993609	1.24256	1.90697	2.28307	0.849235	0.167944	2.41878		2.40728	2.0285	1.47004	1.25925	1.84246	0.901696		2.40881	2.12984	1.426	0.627136	0.689391	1.43652	0.888347	1.25671	0.812213	0.566307	1.18826	0.841626	0.851686	1.68114	1.39254	1.18205	0.64454	1.01086	0		0.126931	0	0.71094		1.30187	1.34556		0.635164
1622.PP.11.12A	1.9377	1.48083	1.57654	1.90503	0.271189		0.273473	0.362211	0.713907		0	1.66466			1.04931		0.506624		0.986903		0.862673	1.01302	1.30255	0		1.07641	0.577922	0.410116	1.60922	1.49927	1.04841	0	1.53605		1.45098	0	1.51652	0.996622	0				0			1.09049	0	0
1622.PP.11.12B	2.45826	2.17995	2.21894	1.79326	1.85578	0.687436	1.6029	1.56077	2.08924	0.879094	0.14025	2.43393		1.91116	1.54715	1.5683	2.11243	1.30065	2.1735	0	1.84553	1.52691	1.70886	1.89651	1.21297	1.31541	1.69911	1.97577	2.10278	2.24505	1.20608	1.47501	1.81005	1.69141	1.66149	1.35208	1.60423	2.24883	1.1997		0.119247	0	0		1.4571	1.48234	0	2.08408	0.233792
1622.PP.112.113A	2.08119	0.765696	2.02046	1.35576	1.38309	0.348832	0.612679	1.19619	1.71534	0.0996234		2.28667		2.19359	1.34085	1.34533	1.59781	1.46919	0.808911	0	2.7642	1.65591	1.54353	0.909326	1.11354	0.985427	0.988369	0.456605	0.737285	0.809492	1.38052	1.31455	1.17506	0.894106	0.670274	1.49481	1.09002	0.797968	0.331843		0		0.906663	0	1.06873	1.06406		0.731128	0
1622.PP.112.113B	1.25873	1.27155	1.33046	0.688441	1.3068	0.286836	1.35752	0.997305	0.727457	0.68348	0.500402	1.24715		1.44261	1.53235	1.09556	1.37627	0.81093	0.818364	0	1.68585	1.53433	0.349152	0.0594185	1.07641	0.777245	1.131	1.23208	0.877889	0.178429	0.85535	1.06195	1.19728	0.384543	0.669378	0.802188	0.516254	1.09722	0.725618		0.223718		0.817472		0.902415	0.73434	0	0.0621511	0.052172
1622.PP.15.16A	2.21294	1.39257	1.86922	1.82975	1.19868		1.14214	0.876092	1.25548			2.32965		1.47898	1.38249	0.37677	1.02343	0.734745	1.70657		2.04165	0.887065	1.6459		0	0.187808	0.791512	0.693147	1.85798	1.59341	1.10363	1.33109	1.32272	0	1.29029	0.37677	1.32143	1.40836	0		0		0		0.891867	0.0883198		0.636514	0
1622.PP.15.16B	2.36252	1.01453	2.00252	2.42811	1.54252	0.719774	1.73831	1.38449	2.22111	1.11637	0.187757	2.42809		1.88612	1.76825	1.26774	1.46162	1.40376	1.2978	0	1.67012	1.5684	1.90845	0.560687	0.387563	1.20271	0.747505	1.24727	0.879983	1.73018	1.59175	0.767603	0.778536	1.18568	1.1726	1.14069	1.12097	1.4885	0.482476		0		0.0538017		1.28006	0.559368		1.38685	0
1622.PP.2.3A	2.15594	1.35099	2.19135	1.96213	1.4747		0.922603	1.57396	2.03169			1.95335		1.66777	0.99202	0.878623	2.108	1.07054	1.87202		2.03981	1.3794	2.02898	0.727518	1.33036	1.2804	1.91842	0.913211	1.54356	1.20498	1.44883	1.48405	1.92362	0.711545	1.59236	1.02259	1.54575	1.06967	0.683988				0.267568		1.40594	1.14647	0	1.00987	0
1622.PP.2.3B	1.95024	1.16915	1.93044	2.24764	1.12114	1.28681	1.55714	0.844099	1.7625	1.17517	0.817472	2.10924		2.09005	1.5073	1.37599	1.40249	1.10669	1.13484	0	2.27423	1.04822	2.21012	2.13561	0.862227	0.900614	0.995807	1.00302	1.27232	1.54985	1.46967	0.990245	1.01517	0.599823	0.757329	1.45041	0.738966	1.15212	0.218461		0.429323		0.178845		1.0319	0.585698	0	2.0199	0.109136
1622.PP.21.22A	1.73306	1.89315	2.34921	1.61225	0.605797		0.356933	0	0			2.46825		1.97346	1.59298	0	1.59126	0.500402	1.46078		2.38084	1.75784	1.99852			0.690923	1.33985	0.325083	1.59843	1.61166	0.603812	1.37437	1.42627		1.50409	0	1.70884	1.09669	0				0				0	0.690923
1622.PP.21.22B	2.10175	1.29132	2.50655	1.58177	1.56085	0.500402	1.2822	1.42365	2.24693	0.0439236	0	2.27742		2.24843	1.64739	1.3458	1.7805	1.6234	1.32717		2.22405	1.57643	1.44935	0.780796	1.2233	1.7534	1.20804	1.14847	1.10942	0.987939	1.42617	1.07761	1.57899	1.20092	1.54861	1.36402	1.21382	1.24316	0.673012			0			0.974953	1.34612		0.838655	0.206192
1622.PP.31.32A	2.12041	1.58686	2.19009	1.45819	1.66429		1.33347	1.09306	1.29299	0.693147	0	2.53246		1.85451	1.94047	0.856998	1.8175	1.13781	1.77635		2.40971	1.37166	1.76881	0.237378	0.546531	0.14585	0.860054	0.912366	1.73316	1.73892	0.865694	1.28362	1.33011		1.53244	0.981982	1.40629	1.43507	0		0.500402		0		0	0.482076		1.2001	0
1622.PP.31.32B	1.59339	1.06476	1.562	1.41463	1.68671	0	0.956428	1.59257	2.20773		0	1.85579		2.11515	1.16276	1.61828	0.579164	1.4478	1.58979		2.14237	1.80037	0.468705	0.333406	0.679998	1.58316	1.21677	0.698342	0.781716	0.0836661	0.872204	0.350137	0.783165	1.07233	0.383255	1.19197	0.327287	0.660518				0			1.21605	0.980791		0.367168	0.673012
1622.PP.5.6A	2.08868	1.67022	1.24139	1.77254	1.14316		0.807411	0.585953	1.08381	0		2.20269		1.37214	1.3374		1.79348	0	1.47446		2.11591	1.3459	2.00602		0.520283	0.500402	1.27543	0.585953	1.46674	1.63513	0.923752	1.46957	1.30892	0	1.51567	0	1.60912	1.24564	0.691416				0			0.65858		0.879094
1622.PP.5.6B	1.96133	0.890323	2.32052	1.54352	1.18803	0.0143041	1.43222	1.20633	1.87591	0.636514	0.622487	1.93191		2.05841	1.42453	1.07739	0.931036	1.14311	0.792154		2.32564	1.00371	1.23079	1.36868	0.383157	1.08794	0.447401	0.684324	0.878819	1.16786	0.754467	0.397179	0.646236	1.04235	0.925267	0.780264	0.742258	1.25931	0.664891		0.562335	0	0.636514		1.05669	0.567657		1.11151	0
1622.PP.51.52A	2.27448	1.75246	2.42164	1.73642	1.90322	0.927459	1.79419	1.35659	2.28785	0	0	2.61119		2.52778	1.78602	1.46003	1.63306	1.94512	1.47478		3.00237	1.76615	2.36021	1.27209	1.31446	1.54231	1.74251	1.48602	0.876042	1.26896	1.38284	1.9624	1.1841	0.336016	1.08759	1.26968	1.64835	2.38903	0.337402		1.03166	0			1.21577	1.59607	0	1.88026	0.97467
1622.PP.51.52B	1.08721	0.464215	1.21919	0.404898	1.2686	0.617242	0.350699	1.00263	1.48879		0	0.975475		1.1535	0.798172	0.00460905	1.02372	0.747898	1.02243		1.0696	0.945465	2.0698	0.0415375	0.71627	0.913761	1.08767	0.0203353	0.568927	0.863849	0.790878	0.737478	0.834217	0.495776	0.208897	0.455174	0.376834	0.196298	0.368803		0	0	0.605797			0.664342		0.0946121	0
1622.PP.61.62A	2.48185	2.43734	3.17897	2.28639	2.54466	0.942299	1.70045	2.09995	2.66489	0.436162		2.9623		2.89049	2.10718	1.49611	2.37557	1.53177	2.32846	0	3.30547	1.42309	2.19102	1.5643	1.9852	1.7961	1.9665	2.26563	1.90182	1.71058	1.85854	1.66755	1.90251	0.936626	1.18498	1.64681	2.21551	2.33486	1.00202		1.22075	0	0		1.67404	2.13014		1.4553	1.36721
1622.PP.61.62B	0.746428	0.696385	1.35559	2.16996	0.707501	0	0.693489	1.39331	1.04976	0	0	0.691943		0.583075	0.416167	0.155201	1.66982	1.09665	1.19614	0	0.683273	0.285699	1.75413	0.092895	1.06059	0.997351	1.62639	0.252462	0.750705	1.36573	0.477495	0.700777	1.31579	0.399104	0.321951	0.189877	1.29003	0.440048	1.24489		0	0	0.191444		1.70896	1.10665		0.139063	0.747685
1622.PP.71.72A	2.32287	2.1343	2.89824	1.60574	2.32037	0.601919	1.58668	1.6591	2.53055	0	0.271189	2.82027		2.88993	2.06606	1.43717	1.9022	1.71361	1.94656		3.23282	1.45812	2.09176	1.09879	1.69567	1.62276	1.92005	1.77837	1.32857	1.56879	1.9626	1.77534	1.63138	0.635192	1.2225	1.75762	2.02619	2.1979	0.400456		1.12939	0			1.22039	1.90015		0.858741	1.25767
1622.PP.71.72B	0.658528	0.69318	0.897207	0.415287	0.585473	0.514653	0.758184	0.721613	1.16112		0	1.01484		1.04267	1.18259	0.301219	0.272722	0.662755	0.58578	0	1.5086	1.52816	1.0354	0.021368	0.368386	0.820308	0.229849	0.020261	0.653853	0.162392	1.02134	0.429201	0.259118	0.657544	0.0190487	0.451258	0.17181	0.699582	0.0256709				0.693147			0.536777		0.150999	0.00536452
1622.PP.81.82A	2.09347	2.33694	3.15265	1.43132	2.32259	0.496522	1.58307	1.76055	2.45991	0.636514	0	2.82759		2.64229	2.01446	1.02926	2.09675	2.06191	2.30207	0	3.17418	1.99883	2.20239	1.70859	1.82319	1.81596	2.29847	1.71898	1.83667	1.87137	1.84947	1.76048	1.83492	0.642103	1.42799	1.4341	2.13862	1.96116	0.920324		0.753727	0			0.977586	2.12765	0	0.465186	1.25362
1622.PP.81.82B	0.826726	0.218681	0.819439	1.28882	0.716726	0	0.40314	0.227348	0.810894			0.752077		0.712228	0.553429	0.0758602	0.537503	0.445867	0.40682	0	0.601051	0.0438501	1.94411	0.0179264	0.34927	0.7604	0.703633	0.0330336	0.153006	1.56321	0.695548	0.231207	0.510943	0.146823	0.476629	0.086337	0.855501	0.0560079	0.7844			0			0.758937	0.293855		0.025968	0.286836
1622.PP.91.92A	1.94376	1.66099	2.28298	1.33933	1.88278	0	0.730809	1.89317	2.16354	0		2.34674		2.34182	1.86043	1.31709	1.29054	1.21392	1.15799	0	2.58853	1.70868	1.849	1.17161	0.978248	2.03307	1.38274	1.20355	0.816676	1.364	1.64332	1.10535	1.32926	0.737617	1.29375	1.03779	1.08135	1.31587	0.733722					0	0.903923	1.86553	0	1.00302	0.257319
1622.PP.91.92B	1.74555	0.424094	1.23035	0.977304	1.29153		0.0803645	0.55698	1.67053	0.0836497		1.84667		1.67345	1.10519	1.21746	1.15886	0.743154	0.654413	0	1.87779	0.79355	2.14708	0.199853	0.670482	0.786165	1.37103	0.173141	0.385961	1.63982	1.43776	0.648985	1.01488	0.692686	1.11902	0.997899	1.27707	0.266344	0.842585		0	0	0		0.747859	0.675055	0.691761	0.142087	0.226145
1622.UPMain.0.1	2.7815	2.63283	3.65348	1.40589	2.89799	2.20713	2.81172	2.46214	2.40695	1.43737	0.581916	3.06213		3.14125	2.85953	1.16573	2.77262	2.55424	2.4116	0	2.97296	2.12875	3.12661	2.06577	2.4847	2.09757	1.96718	2.18841	2.26569	2.60993	2.20921	2.49857	2.33238	2.36168	2.83571	2.35335	2.34956	2.09254	1.61128		1.1803	0	0.472159		0.129393	2.31	0	1.94457	0.843571
1622.UPMain.1.2	2.29353	2.12815	3.31512	1.33373	2.47553	1.51554	2.2521	2.28226	2.33799	1.08252	0	2.86582		2.94005	2.50598	1.32797	2.22706	2.00706	2.00844	0	2.78272	2.20761	2.4254	1.4169	1.91085	1.59005	1.46382	1.58748	1.77179	2.05723	2.00728	1.63227	1.75865	1.62932	2.00939	2.06232	1.73023	1.58931	1.38755		0.941131		0.793947		0.209533	1.81317		0.815402	0.693147
1622.UPMain.10.11A	1.90258	2.6263	3.39846	0.697022	2.60065	1.28573	1.7465	1.88991	2.05126	1.22061	0.0723778	2.97099		2.93602	2.78794	1.82909	2.54281	1.42949	2.1128	0	3.09752	1.99259	1.8907	1.49797	1.53507	1.90052	1.87542	2.00883	2.01758	2.07213	2.12496	1.91804	2.14232	1.41428	1.2426	1.44041	1.78724	2.12717	1.17341		1.08973		0.419556		0.289737	1.83237		0.890584	0.562335
1622.UPMain.10.11B	1.98289	2.58481	3.18732	0.978494	2.45924	1.28692	1.22654	2.24304	2.1057	1.50481	0.167944	2.60766		2.70967	2.45623	1.61572	2.42045	0.689911	2.19319	0	2.74772	1.63001	1.10528	1.88212	1.4667	1.87982	1.9539	2.2516	2.20137	2.27069	1.91843	1.19072	2.22673	1.69943	1.23128	0.990883	2.21299	2.21698	1.46495		0.896035		0.80794		0.269294	1.9122		1.36776	0.636514
1622.UPMain.100.101A	1.11116	0.544115	1.55039	0.621086	1.25424			0.348832	0.500402		0	1.6738		1.66823	1.6289		1.68367	0.693147			1.74168	0.636514	1.08348	0.152005		0.286836		0.853212	0.949836	0.63485		1.12467	0.663725		0.663725	0.693147	0.544115	0.271189	0.673012				0.636514			0	0	0.649248
1622.UPMain.100.101B	1.79386	1.08149	1.99207	1.1195	2.05562	0.758103	1.27587	1.66744	2.26491	0.684121	0.692202	2.15723		2.06518	1.39622	1.49466	1.75435	0.62285	1.25575		2.14343	1.18438	1.259	1.18251	1.47731	1.60525	1.08476	1.98453	1.52956	0.688307	1.55269	1.36934	1.14369	0.757745	0.951248	1.9814	1.4605	1.97879	1.06387		0		0.663179		1.3077	1.12292		1.28186	0
1622.UPMain.101.102A	2.11039	1.84751	2.17395	1.87578	0.984755		0.945258	0.514653	1.58611	0	0	2.02473		0.848686	0.946644	1.27703	1.84243	0.636514	1.46806		1.93356	1.45185	1.87738	0.680629	0	1.37277	0.686962	0.680629	1.79717	1.64013	1.14575	1.03046	1.45344		1.37004	1.09039	1.36325	0.983961	0				0		0	0.877422		0.838084
1622.UPMain.101.102B	1.59843	0.878055	1.25008	1.09864	1.28577	0.991206	1.04388	0.970601	1.06073	0.923841	0.0513473	1.66057		1.37835	0.929576	1.14519	0.870276	0.94992	0.626478	0	1.63148	1.31693	2.27309	1.78275	0.571514	1.0703	0.530556	0.378861	0.436086	1.92964	0.881701	0.437318	0.743297	0.44122	0.888544	0.875156	1.25663	0.374389	1.06675			0	0.759547		0.627483	1.33071		0.457208	0.608193
1622.UPMain.102.103A	0.624451	0.113677	0.601588	0.816976	1.19162		0.653418	0.932753	0.440037	0.653418	0	1.39438		0	0.500402		1.34919	0	0.387303		1.47275	0	1.61813	0	0.146525	0.0361288	0	0.459693	0.58841	0.614503	0	0.474139	0.563396		0.693147	0.106192	0.502769	0.210648	0.758231				0.424342		0	0.259128	0	0.153188
1622.UPMain.102.103B	1.90478	1.79394	2.51333	2.01057	1.60539	0.93075	1.52843	1.572	1.43206	0.703681	0.690097	1.85179		1.75331	0.746837	1.18082	1.69878	1.27448	1.44162		2.17879	1.23399	1.4716	1.06235	1.24588	1.06849	1.43714	1.5165	1.05402	0.890201	1.48969	1.30926	1.40116	1.07696	1.46036	1.4265	1.51833	1.32603	0.77954				0.858028		1.21488	1.45348	0	0.791882	0
1622.UPMain.103.104A	1.66754	1.02134	1.96343	1.14838	1.49256	0	1.06247	0.247902	0.579915	0	0.693147	1.66891		1.34357	1.34759	0	1.58967	1.15736	0.922431		1.98761	0.380613	1.86043	0.636514	0	0.693147	0	0.777614	1.65345	0.84902		1.23239	0.636514		0.875791	0	0.636514	1.0012	0				0.247902		0	0	0	0.693147
1622.UPMain.103.104B	1.12922	1.49662	1.9415	1.99999	0.639936	1.52468	0.84925	0.296732	1.85931	1.42031	0	1.88345		2.66332	0.962013	1.69972	0.531472	0.318236	2.35279	0	2.03168	0.377225	1.08431	0.902956	0.832683	0.84095	1.97111	1.55191	1.00666	0.596285	1.06454	0.712324	1.47021	1.65441	1.36887	1.19887	0.729081	0.807509	1.2184		0.589003		0.0491905		1.43171	1.08901	0	0.762919
1622.UPMain.104.105	1.01296	0.263399	1.11147	1.04003	1.47722		1.0653	0.548874	0.396033		0.178845	1.96222		1.28735	1.31261	0	1.49641	0.732165	0.536665		1.8892	0	1.87075	0	0.223718	0.0613196	0.425848	0.816227	0.982359	1.01239	0.0757511	1.25053	1.03927	0	0.995051	0.167944	0.757861	0.28878	0.692627				0		0.24493	0.223718	0.206192	0.334582
1622.UPMain.105.106A	0.967236	0.081873	0.94348	0.964372	1.06605		0	0.682908	0.585953		0	1.57402		0.755492	0.918964		1.11394	0	0.325083		1.4835	0.673012	1.32011		0	0	0	0.868283	0.710373	0	0	0.950477	0.474139		0.636514	0	0.619754	0.167944	0.617242				0		0	0	0.325083	0
1622.UPMain.105.106B	1.52191	1.72511	1.8205	1.23527	0.79303	0.86179	1.05932	1.23099	0.88721	0	0.568633	1.16018		0.895091	0.367726	0.50331	1.99053	0.974164	1.49972	0	1.13751	0.375652	1.18609	0.263112	1.37268	0.662527	1.54237	1.06582	1.24692	0.353836	0.945591	1.2313	1.74544	0.271189	1.22875	0.818512	1.10419	1.12619	0.916465		0		0.778998		0.995435	0.901658	0	0.133205	0.537544
1622.UPMain.106.107A	1.6312	1.63189	1.74848	1.40507	0.818532		0	0.514653	0		0	1.4338		0.271189	0.817956		1.27381	0	1.09703		1.67351	0.646091	1.91415	0.649248		0.675901	0	0.612019	1.54264	1.09275		0.971305	1.31991		1.5765		1.18123	0.304636	0				0				0	0.622487
1622.UPMain.106.107B	1.39814	0.812654	1.14884	2.51755	1.41848	0.304636	0.163394	0.59767	0.583206	0.500402	0.0140277	1.37534		1.3852	0.837501	0.713255	1.00142	0.631709	0.907595		1.38979	0.820341	1.38401	0.993039	0.872793	0.670903	0.941557	0.750399	0.881431	1.9122	0.860889	0.860742	0.892722	0.390055	0.498299	1.0466	0.765799	0.772723	0.674642				1.00961	0	0.0168457	0.79948	0.693147	0.165401	0
1622.UPMain.107.108A	1.00986	0	0.79022	0.41631	0.808626		0	0	0		0	0.920706		0	0.585953		0.722392	0			1.02896	0.43967	1.28214	0		0		0.295439	0.682908	0.610864	0	0	0		0	0	0	0.529706	0				0			0		0
1622.UPMain.107.108B	0.616299	0.0589444	0.326059	2.54246	0.713242	0.941403	0.0915765	0.0998938	0.13307	0	0.00153272	0.811979		0.845346	0.774893	0.205124	0.093032	0	0.0863593		0.950139	0.668971	2.11267	1.26635	0.079498	0.269728	0.116505	0.24852	0.169675	1.83883	0.268589	0.143075	0.0752873	0.0106761	0.0304064	0.517615	0.0522776	0.2162	1.29921				1.32372		0.814378	0.0628922		0.0342024	0
1622.UPMain.108.109A	1.24067	1.07877	1.67235	1.03493	1.4498		0	0.348832	0.9557		0	1.85379		1.15737	1.32088	0	1.73462	0.693147	0		1.681	1.05492	1.33017	0.089578		0.750485		0.63485	0.868682	0.25049	0	1.15961	0.68593		0.60244	0.693147	0.59488	0.271189	0.673012				0.636514			0		0.51958
1622.UPMain.108.109B	2.01537	1.68332	2.29837	0.87047	1.72691	0.188113	1.13278	1.56238	1.55033	0.124251	0.692202	2.04437		2.16537	1.72356	1.52154	1.56104	1.37409	1.47513		2.05987	1.5933	1.49245	0.67985	1.33468	1.56366	1.43186	1.63574	1.41801	0.828396	1.72686	1.40829	1.37342	1.43384	1.11108	1.49577	0.944328	1.42898	0.0745891		0.419483	0	0		1.07829	1.15162		1.0487	0
1622.UPMain.109.110A	1.26735	0.0370861	1.189	0.88452	1.26442		1.03414	0.82279	1.14732	0	0	1.83934		1.13106	1.26793	0.295439	1.11745	0	0.135794		1.58839	1.01987	0.430855	0	0.079487	0.459639	0	1.01936	0.9205	0.81262	0.500402	0.863029	0.92175		0.474139	0.775314	0.750674	0.509466	1.04887				0.585953		0.24493	0.560746	0.206192	0.457133
1622.UPMain.109.110B	1.75021	1.31066	2.19973	1.14405	1.45657	0.544939	1.27252	1.44923	1.65133	0.460486		2.04075		1.83766	0.905151	1.06936	1.71969	0.38136	1.13726		2.06466	1.24321	1.46037	1.08468	1.60033	1.03733	1.25605	1.09169	1.4729	0.784602	1.12443	1.30286	1.36704	1.09772	1.09902	1.61775	1.09595	1.45706	0.373425		0		0.253037		0.652192	1.28251	0	0.390513	0
1622.UPMain.11.12A	1.90245	2.72813	3.19562	1.0596	2.39029	1.29215	1.44996	1.67632	2.00169	1.03972	0	2.65628		2.75677	2.49927	1.72499	2.14007	1.20064	2.18875	0.693147	2.84204	2.03545	1.3502	1.44816	1.2267	1.7787	1.98612	1.77895	1.87578	2.04671	2.06109	1.44519	2.02437	1.32966	1.1238	1.21354	1.8231	2.21545	1.26487		1.13156		0.500402		0.208982	1.86963		1.05492	0.693147
1622.UPMain.11.12B	2.50388	2.69104	3.24538	1.35712	2.16505	0.415306	1.59201	2.04506	2.42773	0.778998		2.76811		2.69873	2.41822	1.67252	2.61528	1.18796	2.3885	0.693147	2.88191	1.6648	1.52505	1.45936	1.15739	1.69188	1.91539	2.06622	2.28442	2.02132	2.10447	1.72263	2.40407	1.03972	1.35979	0.462293	1.71138	2.38237	1.14937		0.823413		0.636514		0.978362	1.85274		0.778998	0.950271
1622.UPMain.110.111	1.47729	0.663725	1.06333	1.07731	0.894616		0.692461	0	0		0	1.37034		0.410116	0.905257		1.26659	0			1.46258	0	1.62091	0		0		0.662883	1.00152	0.612074		0.897788	0.688139		0.688139		0.663725	0	0				0				0	0
1622.UPMain.111.112	1.17103	1.27105	1.53038	1.04093	1.13119	0	0.648279	0.371753	0.70924	0	0	1.8334		1.11655	1.29195		1.66009	0.636514	0		1.88576	0.793229	1.20378	0.0950128	0	0.19567	0	0.826849	0.827687	0.637761	0.693147	1.09842	0.992982		0.885983	0.167944	1.37936	0.624372	0.683988				0.725512			0.49045	0	0.49045
1622.UPMain.112.113	1.4367	1.34127	1.29455	1.27396	0.196694			0	0		0	0.839317			0		0.730406		1.03874		1.02512	0	1.37087	0		0.680629	0	0.311962	1.337	0.872712		0.666278	0.96211		1.25064		0.675901	0.37677	0				0					0.692202
1622.UPMain.113.114	2.0323	1.95283	1.83299	1.59243	1.19606		0.624644	0	0		0	1.92121		0.96726	1.51548		1.78818	0.636514	1.3246		2.00927	0.480439	2.21287	0		0	0.691761	0.865152	1.87292	1.57484	0.583527	1.34589	1.59723		1.6839		1.75209	0	0				0				0.693147	0
1622.UPMain.114.115	1.85464	1.5883	1.79294	1.17073	0.989021		0.687787	0	0.562335	0	0	1.63927		0.735622	1.12449		1.59625	0	0.691416		1.64418	0	1.4939	0	0	0.680629		1.18708	1.69171	1.01134		1.20484	1.36238		1.31875	0	1.36345	0.610864	0				0			0	0.693147	0.622487
1622.UPMain.115.116	0.985328	0.844378	1.69178	1.04539	0.51958		0	0	0		0	1.22054		0	0	0	0.588523	0.610864	0		1.72239	0.990832	1.15192	0		0		0.649248	0	1.0273	0.603637	0	0.643492		0	0	0.510689	0	0				0		0			0
1622.UPMain.116.117	1.37969	0.719463	1.51904	1.53869	1.36914		0.68593	1.02725	1.15185		0.636514	1.85591		1.373	1.04598		1.84551	0	1.04865		1.95338	0.348832	1.01512	0	0.636514	0.835069	0.636514	1.14386	1.31888	0.364684	0.636514	1.23093	0.819174		0.898111	1.12095	0.910243	0.969971	1.24311				0.348832		0.636514	1.01204	0.636514	0.897946
1622.UPMain.117.118	1.83564	1.25431	1.49084	1.34369	0.719164		0.659712	0	0.83424		0	1.51727		0.594257	1.12104	0	1.09473	0	0		1.51306	0.653418	1.74841	0		0.636514	0	0.646522	1.33525	1.35783	0	0.351175	1.03526		1.31138		1.22226	0.680629	0				0		0	0	0	0
1622.UPMain.118.119	2.06699	1.64159	1.51482	1.70461	0.375956	0	1.34357	0.587125	1.10551	0		2.04134	0	0.523586	1.72701		1.66173	0.673012	0.949637		2.40331	1.18836	1.96298	0	0.562335	0.548874	1.12716	1.11639	1.53016	1.69216	1.48527	1.53863	1.32675		1.23066	0	1.45525	1.11421	0				0.271189			0.646091	0.682908	0
1622.UPMain.119.120	1.19446	1.48816	1.18414	0.647447	0.562335		0	0	0			1.19795		0.735622	1.28616		0.90715	0	0.682015		1.47984	0.40119	1.4583				0.691761	0.528968	1.48411	1.24837	0.583527	1.20484	1.37714		1.26998		1.60188	0	0				0				0.693147
1622.UPMain.12.13A	2.04323	2.57097	3.38888	0.950796	2.51676	1.42096	1.40729	1.83514	2.03042	1.23436	0	2.80406		2.88197	2.47814	1.77251	2.50812	0.819194	2.29196	0	2.95468	1.96295	1.91178	2.00239	1.35389	1.64222	1.50145	2.02992	1.99247	2.20595	1.89823	1.58109	2.13842	1.51571	1.47057	1.2239	1.92938	1.89318	1.32024		1.08841		0.436162	0	0.19567	1.59302		1.02632	0
1622.UPMain.12.13B	2.29845	2.50329	3.1562	1.23555	2.25175	1.0513	1.3952	1.91522	2.16927	0.693147	0.178845	2.70608		2.74235	2.34317	1.81303	2.30917	1.32974	2.17429		2.92222	1.81339	1.72944	1.13812	1.4246	1.37928	1.73424	1.97022	1.81433	1.88729	1.77286	1.34331	1.88662	1.0889	1.31812	1.00437	1.72827	2.03922	1.02839		0.957785		0.636514		0.632369	1.41571		1.32898	0.500402
1622.UPMain.120.121	1.83678	1.99575	2.35194	1.29033	1.90896	0	1.4808	1.28936	1.76597	0.500402	0	2.33341		1.86032	1.87538	1.09808	1.7594	0.61101	1.31253	0	2.63283	2.03826	1.1747	1.36619	1.47714	1.52178	1.03773	1.21898	1.56091	0.992813	1.11695	1.06316	1.33032	0.144909	0.869591	1.50324	1.75109	1.39669	0.682908		0.0459861		0		0.260392	1.43663	0.450561	0.766208
1622.UPMain.121.122A	1.85812	1.55571	1.81581	1.23829	0.753428		1.01716	0	0.514653		0	1.75386		1.02998	1.34926	0	1.09936	0	0.691416		1.80345	0	1.71939	0		0	0.617242	0.783605	1.33548	0.9085	0.705645	1.05023	1.02184		1.30098		1.35699	0.514653	0		0		0				0	0
1622.UPMain.121.122B	1.98793	1.61186	2.47361	1.24269	1.7582	0.55089	0.905516	1.61465	1.8716	0.281031	0.0175886	2.27782		1.95677	1.19769	1.21744	1.83191	0.818248	1.43932		2.41707	1.47304	1.6924	1.53951	1.46897	1.2655	1.4091	1.34913	1.42972	1.10191	1.38724	1.58501	1.50931	0.945527	1.01071	1.66854	1.63016	1.40571	0.969777				0.928162		1.34072	1.41457		1.1256	0
1622.UPMain.122.123A	1.41636	1.00888	1.38692	0.952788	1.39862		1.23255	0.691416	0.923909	0	0	1.89474		0.562335	0.997423		1.65562	0	0.759547		1.99072	0	1.43534	0.60244	0.882563	0.552544	0	1.40831	1.32275	0.940918	0	0.848368	1.68502	0	0.688139	0	1.45907	1.06495	0				0			0.876092	0	1.16775
1622.UPMain.122.123B	1.13355	0.94383	1.62043	0.434343	1.7432	0.262888	1.82235	1.74345	2.14791	0.806643		1.64835		1.36733	1.7947	0.842452	0.889897	0.873061	0.879965	0	2.3981	2.04162	0.89916	0.662262	0.806037	1.75614	0.714922	1.06859	0.983186	0.0846605	0.325637	0.554021	0.132103	0.457102	0.186359	1.14393	1.46421	2.11166	1.17958		0.311962		0		0.564816	0.890397	1.03124	0.335644
1622.UPMain.123.124A	1.70528	0.338002	1.57185	1.18062	1.75642		0.492014	1.05296	0.727421	0	0.271189	1.91955		1.16436	1.55024		1.83971	1.16436	0.474139		1.97149	0.955131	2.06767	0.709617	0.206192	0.0994799	0.325083	1.08885	1.66623	0.452869	0.359815	1.61837	1.37618		1.00961	0.270922	1.28425	0.449713	0.742053				0.384543		0	0.545969	0.721464	0.362304
1622.UPMain.123.124B	1.76758	1.46451	2.21547	1.26574	1.29947	0.355383	1.15141	1.18013	1.51576	0.693147	0	1.89493		1.66697	0.912309	0.607669	1.21298	1.35429	1.18714		1.95557	1.56144	1.22076	1.26847	0.934237	1.14115	0.974673	0.926161	1.0667	1.13546	0.973501	1.28185	0.993493	0.774534	0.764162	1.11889	0.870167	1.23693	0.306553				0		1.07183	1.09455	0	0.956823	0
1622.UPMain.124.125A	1.26325	1.10492	1.6576	1.12522	1.0452		0.891576	0.396033	0.646563	0	0	1.80125		1.05492	1.28475		1.45558	0	1.22289		1.76222	1.00909	1.52462	0.089578	0	0.304986	0	1.00393	0.691494	0.374573	0	0.482578	1.18462		0.692959	0.223718	1.25654	0.685456	0.646091		0.636514		0.666278			0.223718		0.684268
1622.UPMain.124.125B	0.39897	0.0976531	0.474264	0.197126	0.645424	0.0216366	1.06922	1.04182	0.929933		0	0.555798		0.443733	0.784875	1.21691	0.173371	0	0.243273		1.51373	1.74774	0.181387	0.034487	0.0416876	0.421617	0.055131	1.36483	0.3015	0.0673838	1.40253	0.135152	0.0925579		0.141969	0.564799	1.14203	0.568278	0.646091		0.356726		0		0.692168	0.0377332		0.692202
1622.UPMain.125.126A	1.63956	1.62162	1.86987	0.861142	0.732165		0.668248	0	0.841855			1.66873		0.461737	0.833132	0.295439	0.584072	0	0.653418		1.62249	1.05492	0.951528			0.286836	0.691416	0.600166	1.41017	1.58298	0.979476	1.253	1.38723		1.54177	0	1.43938	0.688139	0				0		0	0	0.693147
1622.UPMain.125.126B	1.53131	1.24579	1.76248	1.29692	1.18539	0.0115532	1.63133	1.41099	1.77895	1.3362	0.544115	1.59424	0	1.59456	0.616854	0.827045	1.2236	0.97732	0.873456		1.95565	1.01472	1.3109	0.843218	1.07589	1.04554	1.04364	0.642539	1.2092	0.748399	1.01821	0.979299	1.01229		0.967121	1.41551	0.584324	1.08987	0.237835		0		0.456223	0	0.529706	1.08083	0.482578	0.313349
1622.UPMain.126.127A	0.941909	1.23686	1.42774	0.718676	1.15144		0.601154	0.292508	0.544226	0		1.76781		1.28061	1.28061		1.72726	0.693147	0		1.66296	0.585953	0.907979	0	0	0.135794		0.69099	0.899149	0.781122	0	1.41199	0.818043		0	0.223718	0.921912	0.447776	0.691416				0.585953			0.223718	0	0.223718
1622.UPMain.126.127B	1.75989	0.538232	1.85572	1.14849	1.30017	0.47168	0.242401	0.44093	1.51275	0.614503	0	2.04299		1.72285	0.883058	0.899263	1.2113	0.941701	0.947378	0	2.38461	1.17836	1.28747	0.618525	0.573753	0.334135	0.636865	0.253145	0.486551	0.699948	0.939868	0.881662	0.744674	0.835129	1.00192	1.34684	1.11351	0.291859	1.0048				0		0.937906	0.647684	0.685314	0.0904567	0
1622.UPMain.127.128	1.88665	1.42279	2.03921	1.29241	1.42539	0	1.25651	1.44842	1.86158	0.636514		1.96836		1.83691	1.3325	0.756066	1.28565	1.24746	1.2796		2.17695	1.07548	1.4026	1.54051	0.994082	1.29822	1.07521	1.40146	1.43477	0.937523	1.06453	1.38832	1.10598	0.591789	0.982692	1.57424	1.14324	1.84785	0.443679				0.690923		1.2015	1.19043		1.19295	0
1622.UPMain.128.129A	1.15214	0.562335	1.0869	0	0.976971		0	0	0			1.21112		0.911018	1.10326		0.992697	0.693147	0		1.42155	0	1.33746				0	0.302278	1.31078	0.325083	0	1.2164	0		0.693147		0.693147	0	0				0				0
1622.UPMain.128.129B	1.89721	1.32655	2.27443	1.51737	1.51296	0.723464	1.08162	1.91516	2.14631	0.536665		2.2095		2.00812	1.10327	1.53334	1.63242	1.18745	1.19118		2.48506	1.26077	1.38128	1.13293	1.25517	1.31456	1.21635	1.28146	1.35353	0.699127	1.14984	1.05454	1.16146	0.538699	1.02607	1.53192	0.563148	1.26835	0.673012		0		0.636514		1.25132	1.27622	0.693147	0.730874
1622.UPMain.13.14A	2.35181	2.90563	3.3934	1.33473	2.47358	1.20928	1.69388	1.70616	2.30372	1.38629	0	2.66581		2.85914	2.44698	1.81766	2.57641	1.47134	2.67142	0	2.91963	2.20196	1.79889	1.72932	1.27675	1.7871	2.22551	2.06976	2.06615	2.0879	2.2611	1.28673	2.18627	1.58109	1.49092	0.970143	1.85585	2.2548	1.25896		1.08817		0.585953		0.277113	2.09779		1.32966	0
1622.UPMain.13.14B	1.9268	2.63466	3.02819	0.806005	1.91403	0.411314	1.52983	2.09457	1.89647	0.926243		2.62914		2.60318	2.20781	1.57555	2.35243	1.08505	1.98004		2.75271	1.69702	1.18182	1.24226	1.20858	1.54812	1.66541	1.84777	1.86821	1.89316	1.32222	1.23392	1.86801	1.09861	1.0692	1.0222	1.52501	2.02044	0.955131		0.647288		0.673012		0.114665	1.92611		1.36332	0
1622.UPMain.130.131	2.1219	1.43655	2.18289	1.49776	0.883285		0.687787	0	0.876092			2.31091		1.95555	1.55491	1.05492	1.88099	0.636514	0		2.21395	0	1.63729	0			0	0.972174	1.51767	0.808371	0.645033	1.62467	0.892853		0.9557	0	1.16401	0	0		0		0		0.693147		0.636514
1622.UPMain.131.132	1.36374	1.66557	1.51114	0.453207	0.976971		0	0	0.537544			1.36801		1.24698	1.55859		1.02572	0.693147	0.682015		1.91417	0.424342	1.81523				0.691761	0.302278	1.53454	1.11029	0.983745	1.26131	1.08228		0.976971		1.37187	0	0				0				0
1622.UPMain.132.133	1.44107	0.783458	1.24582	1.01257	0.619376			0	0			1.34354		0.271189	0.786701		1.2165	0	0		1.25631	0	1.37012				0	0.537544	0.846366	1.03278	0.315631	0.635727	0.642001		0.450561		0.895755	0	0				0				0
1622.UPMain.133.134	1.80635	1.37462	1.51741	1.56733	0.770392		0.881442	0	0.429323			1.85294		0.914622	1.23093		1.74535	0	0.497645		1.99229	0.689009	1.85921			0	0.583527	0.673012	1.41022	0.918232	0.540169	1.22134	1.19651		1.13584		1.63632	0.663725	0				0			0	0
1622.UPMain.134.135	1.55852	0.639091	1.40678	0.911381	1.37957			0.636514	0.673012	0	0	1.74673		1.38969	1.40637		1.45233	0.693147	0.304636		1.83874	0.450561	1.77326	0.429323		0.132691	0.142506	0.922922	1.10313	1.42019	0.562926	1.61724	1.15294	0	1.25181	0	1.5266	0.264052	0				0			0	0.693147	0
1622.UPMain.135.136	2.0987	1.68417	1.06507	1.24871	1.41311		0.392674	0.348832	0.500402		0.636514	2.33547		0	1.37831		1.39597	0.55544	1.18073		2.08288	0.870953	2.00676	0.655976	0.500402	0.624944	1.03177	1.0243	1.59686	1.59176	0.778415	1.37171	1.43904		1.26134	0	1.3028	0.411986	0				0.500402			0		1.54177
1622.UPMain.136.137	1.28397	1.27398	1.52403	1.33336	0.655507		0.673012	0	0		0	1.29027		0.886634	1.00152	0	0.865868	0.24493	0		1.80461	0.255694	1.54742	0	0	0		0.496771	1.13394	0.831898	0.688457	1.26678	1.03315		0.60244	0	1.09495	0	0				0		0		0	0
1622.UPMain.137.138	1.84056	1.51653	2.12713	1.09361	1.94242	0.953019	1.02694	0.880692	1.29161	0		2.26178		1.91047	1.84754	0	1.81394	1.14838	0.995392		2.30786	1.07761	2.00802	0.929099	0.37677	1.18285	0.534159	1.02324	1.82472	1.02098	1.03972	1.42989	1.19736	0	1.25121	1.03683	0.944343	0.658774	0.352074		0		0.585953		0	0.980341	0.669328		0
1622.UPMain.138.139	1.07358	1.57741	1.2819	0.705983	0.741578		0	0.259966	0.396033		0	1.96094		1.01135	1.42269		1.50649	0	0		1.79707	0.548874	0.889559	0.0513965		0.106566	0	0.822146	0.857088	1.27863	1.01188	1.13693	1.29871		1.43404	0	1.61984	0.197055	0.692627				0.548874			0	0.500402	0.366925
1622.UPMain.139.140	1.14373	1.24497	1.0262	0.929678	0		0	0	0			1.08026		0.636514	0.636514		0.986592				1.42272	0	0.774089					0.839536	0.636514	0.732165	0	1.28013	0.892853		0.636514		0.892853	0	0				0				0.636514
1622.UPMain.14.15A	2.53108	2.87989	3.52962	1.74897	2.76071	1.36032	1.37483	1.85399	2.47569	1.04176	0	3.00483		3.06394	2.71506	1.99805	2.10565	1.59319	2.42586	0.562335	3.12481	2.24369	2.02712	1.6544	1.50023	2.11933	2.06991	2.45451	2.35537	2.17391	2.27647	2.03516	2.22919	1.58315	1.47286	1.16147	2.34841	2.37158	1.9414		1.00535		0.610219		0.790864	2.118	0	1.09039	0.693147
1622.UPMain.14.15B	2.30765	2.62067	3.34231	1.13807	2.23899	1.21989	1.54459	1.3575	2.14994	0.693147	0	2.76857		2.74909	2.32198	1.89348	1.96746	1.18029	2.34058		2.99158	1.98565	1.46401	1.41848	0.8862	1.57665	1.90111	1.78899	2.20122	1.65494	1.93284	1.84461	2.23088	1.07899	1.16812	0.92498	1.61385	2.11106	0.191444		0.800987		0.149995		0.58928	1.56015		0.636514	0.693147
1622.UPMain.15.16A	2.33664	2.66267	3.3278	1.37899	2.52716	1.44537	1.5704	1.52464	2.1819	0.778998	0.0723778	2.59555		3.05562	2.53521	1.82847	2.3268	1.29631	2.22515	0	2.87713	1.99456	1.83702	1.57329	1.48181	1.6127	1.59311	1.91153	1.8253	2.15242	1.99351	1.44442	2.16822	1.05492	1.0966	1.10125	2.10066	2.00216	1.36616		0.980704		0.410116		0.518207	1.72851		0.854282	0
1622.UPMain.15.16B	2.143	2.37591	3.31357	1.03826	2.31792	0.868641	1.65998	2.12745	1.96188	0.759247	0.167944	2.69164		2.84655	2.36442	1.58336	2.39662	1.91271	1.68618		2.9529	1.99359	2.14548	1.21268	1.00984	1.18916	1.28175	1.74011	1.81394	1.88783	1.77476	1.40881	1.61105	1.09006	1.72029	0.562395	1.57596	1.56345	1.47501		1.01465		1.09861		0.124251	1.54868		0.907896
1622.UPMain.16.17A	2.26521	2.76462	3.43705	1.48348	2.8511	1.19072	1.48065	2.36089	2.41568	1.32089	0	2.94693		2.95707	2.73684	1.89372	2.71733	1.79661	2.42576	0	3.09179	1.9782	2.17979	1.92068	1.6029	2.13669	1.96918	1.86538	2.05572	2.53968	2.54681	1.65046	2.3352	1.53338	1.48821	1.60347	2.27916	2.05774	1.08352		0.909435		0.585953		0.40451	2.00517	0	1.33218	0.693147
1622.UPMain.16.17B	2.64028	2.88473	3.30968	1.62084	2.57398	1.03193	1.50715	2.33101	2.53101	0.636514	0.575849	2.84114		2.73346	2.62023	1.83867	2.61312	1.37516	2.55769		3.03016	1.89525	1.21683	1.52673	1.68108	1.9157	2.28728	2.50654	2.25243	2.33452	2.46517	1.11955	2.42422	1.5377	1.05528	0.944693	2.21576	2.31651	1.57009		0.821952		0.548874		1.06014	2.1616	0.693147	1.22288	0.950271
1622.UPMain.17.18A	2.28893	2.71343	2.99503	1.3745	2.16732	0.698939	0.935008	2.12586	2.08991	1.09861	0.348832	2.70098		2.44163	2.20221	1.69039	2.68423	1.60942	2.46936	0	2.88321	1.81275	1.44741	1.86412	0.821049	1.65395	1.84274	2.18604	2.24178	2.05237	2.07922	1.82655	2.24449	1.56496	1.19844	0.633625	2.06721	2.1522	1.52925		0.901091		0.867563		0.178845	2.12805		1.34213	0
1622.UPMain.17.18B	2.23211	2.71432	3.21189	1.23969	2.5696	1.13244	1.25258	1.74055	2.03277	1.09861	0	2.79373		2.85869	2.35967	1.84477	2.51604	1.39485	2.35684	0.636514	2.92967	1.90554	1.27063	1.84617	1.12031	1.62542	1.78764	2.01792	2.16839	2.21788	1.84001	2.07409	2.25344	1.54983	1.00107	0.907011	2.10978	1.77479	1.5741		0.874881		0.348832		0.306829	1.75754	0	1.03972	0
1622.UPMain.18.19A	2.14959	1.86262	3.30676	0.803622	2.05188	1.25084	1.56719	1.07899	1.60257	0.693147		3.0052		2.6933	2.01035	1.91154	2.0605	2.3064	1.02825		3.26098	1.9379	2.14788	1.56914	1.55711	1.16167	0.833365	1.67001	1.50693	1.09401	1.19436	1.07857	1.31432	1.53423	1.41205	1.2764	1.06274	1.43262	0.925074		1.34462				0.395469	1.37929		1.32966
1622.UPMain.18.19B	2.29219	2.28092	3.19592	1.25324	1.79051	0.755008	1.6428	1.64878	1.87625	0.167944	0.0996234	2.60091		2.42439	2.1311	1.79904	2.24502	1.7912	1.58989	0	2.82673	2.29787	1.89187	0.842551	0.546105	1.17465	1.01603	1.69695	1.38995	1.85126	1.93223	1.18396	1.65802	0	1.29729	0.614621	2.05533	1.45972	1.02223		0.815495		0.548874		0.26007	1.26429		0.818862	0
1622.UPMain.19.20A	2.23656	2.59394	3.33075	1.47726	2.52961	1.22448	1.58884	1.76308	2.12452	0.693147	0.636514	2.66897		2.82334	2.42929	1.69167	2.56616	1.84584	2.5659	0	2.90659	2.02829	1.69634	1.47452	1.47884	2.0016	1.93174	1.78936	2.2181	1.86535	2.17928	1.87807	1.94271	0.693147	1.28751	1.23615	2.00701	2.12629	1.54539		1.09363		0.585953		0.480607	1.97874	0.636514	0.627705	0.693147
1622.UPMain.19.20B	2.18196	2.70614	3.28086	1.3797	2.13661	0.799235	1.68356	2.0801	2.28098	1.24245	0.106566	2.55753		2.65955	2.32649	1.65082	2.35132	1.54034	2.33948	0	2.82403	2.11458	1.58298	1.30651	0.941147	1.85975	2.01202	2.1916	2.03466	2.04408	2.14915	1.07202	2.16584	1.65043	1.48217	0.709667	2.1477	2.11321	1.29191		1.01671		0.348832		0.344598	2.15376		0.86178	0.693147
1622.UPMain.2.3	2.52122	2.43838	3.41695	1.25337	2.74969	1.52553	2.24638	2.35054	2.46168	1.2321	0.04426	2.99127		3.02197	2.71401	1.54304	2.37542	1.91338	2.28062	0.636514	2.8757	2.24538	2.55722	1.88232	2.11523	1.84499	1.80013	1.85732	1.97931	2.27618	2.14075	1.98566	2.14452	1.72078	2.22787	2.15708	2.1261	1.99331	1.8883		0.94926	0	0.69888		0.476354	2.01506	0	1.18341	0.636514
1622.UPMain.20.21	2.53332	2.49948	3.16695	1.94324	2.05478	0.196095	1.67108	2.09224	2.4453	1.0114	0.692202	2.67845		2.41901	2.23832	1.45514	2.26299	1.87102	2.11698	0	2.76651	2.06494	2.16319	1.64404	0.822134	1.73257	1.62288	1.82187	1.79693	2.1371	2.25368	1.52968	2.04879	1.0114	1.27856	0.480474	1.98217	1.92448	0.686962		0.651658		0		0.79373	1.87047		0.984238	0.693147
1622.UPMain.21.22	1.96017	2.30354	3.20104	1.01064	1.85174	0.930358	1.19815	1.24194	1.63993	0		2.82615		2.87327	2.11315	1.9362	2.19636	1.69971	1.73347	0	3.12304	1.90254	1.41434	1.24245	0.470615	0.86474	0.142506	1.17505	1.08485	1.046	1.66112	0.693147	0.971572	0.450561	1.0395	0.937279	1.13145	1.09818	1.02839		1.05281		0		0.37677	0.686962
1622.UPMain.22.23	1.56035	2.29511	3.22081	0.832037	1.91634	0.320753	1.79442	1.85399	1.95282	1.02839		2.66764		2.51183	2.25051	1.57229	2.34921	2.02741	1.66415	0	2.8711	1.68531	1.45152	1.12849	0.819311	1.30857	1.25486	1.23668	1.86019	1.38253	1.67861	1.44855	1.45181	1.05791	1.35079	0.703207	1.67529	1.50922	1.08352		1.11686				0	1.48791		1.03972
1622.UPMain.23.24	2.0107	2.04555	3.09149	1.4834	1.79886	0.28997	1.30438	1.7105	1.70769	0.348832	0.271189	2.30845		1.92677	1.56359	1.54274	2.19385	2.10898	1.46195		2.72699	1.83815	1.88869	1.13162	0.635592	1.41806	1.30389	1.80663	1.67107	1.62893	1.8158	1.47227	1.64487	0.410116	0.865188	0.562986	1.75364	1.39887	0.964963		0.37677	0	0		0.578325	1.29966	0	0.897574	0
1622.UPMain.24.25	1.76767	2.32257	3.35406	1.18835	1.77302	0.556647	1.77743	1.79536	2.02391	1.2706	0	2.83015		2.68441	2.32555	1.7637	2.21521	1.50731	1.72321		3.08717	1.77092	1.48852	1.23262	1.241	1.49345	1.46587	1.88337	1.50869	1.84869	1.92204	0.673012	1.60036	0.994924	0.763902	0.525398	1.6883	1.70186	0		1.01741		0		0.609627	1.71105		0.917938	0.693147
1622.UPMain.25.26	1.99374	2.53971	3.38828	0.984558	2.15582	0.616276	2.05341	2.12677	2.05203	1.04176	0.334582	2.79367		2.56231	2.29628	1.64491	2.40577	1.61673	2.15865		3.03884	2.14207	1.91338	1.09816	0.88783	1.66827	1.65191	1.98525	1.90594	2.24284	2.12156	1.62437	1.87285	0.950271	1.18102	0.757315	1.88082	2.03642	0.295439		1.19		0.971849		0.24493	1.55619		1.22208	0
1622.UPMain.26.27A	2.27179	2.27641	3.15432	1.232	2.17661	0.943213	2.00073	1.83255	1.99938	0.876092	0	2.6302		2.37707	2.20924	1.75117	2.31502	2.20896	1.85481		2.89394	2.21994	2.46882	1.03972	0.976306	1.24961	1.23009	1.67863	1.81842	1.99439	1.88718	1.38198	1.68187	1.32966	1.03321	0.797494	1.69572	1.68038	0.562335		1.08705		1.03972		0.450561	1.3439		0	0
1622.UPMain.26.27B	2.25096	2.14587	3.1122	1.44684	1.79981	0.600166	1.82313	1.21089	1.85299	0.348832	0.286836	2.61878		2.4119	2.07779	1.51596	1.95362	1.87822	1.69501	0	2.82475	1.57871	2.10811	1.53652	0.34516	0.883005	0.142506	1.05601	1.36022	1.71831	1.08784	1.35458	1.38048	0	1.0186	0.555399	1.48955	1.25872	0.693147		1.13483		0.500402		0	0.831506		0.3312
1622.UPMain.27.28	2.4663	2.53345	3.43256	1.70978	2.40395	0.715213	1.77986	2.11653	2.24876	1.03972	0.654155	2.89852		2.6979	2.38105	1.88427	2.43958	1.54259	2.07891	0	3.0936	1.91086	1.7286	1.58545	0.968284	1.7049	1.60382	1.772	2.09186	2.23727	2.13425	1.58565	2.04769	1.52296	1.07052	0.645347	1.97964	1.57284	1.06086		0.932784		0.500402		0.9557	1.68718		0.544115	0.636514
1622.UPMain.28.29A	2.03837	1.98471	2.9406	1.7261	1.80871	0.149995	1.63654	0.964963	1.68327	0.693147	0	2.50296		2.30392	1.9257	1.46493	2.21439	1.75632	1.3545		2.85067	1.90827	2.0468	0.562335	0.54685	0.903207	0.233792	1.00424	2.03025	1.21774	1.33016	1.05492	1.5578		1.30508	0.516794	1.48443	1.59787			1.00127				0.636514	0.564467		0.979971	0
1622.UPMain.28.29B	2.38675	2.14027	3.21341	2.06269	1.44075	0	1.90951	1.09283	2.00625	0.693147	0.692202	2.42731		2.23376	1.49041	1.81072	1.80593	2.0587	1.7609		2.88068	1.54775	1.91173	0.522615	0.659553	1.12842	0.833365	1.11291	2.15352	2.07294	1.67546	1.16482	1.85622	0	0.669928	0.52702	1.89929	1.92785			1.07699				0.867563	0.872832		1.40284	0.693147
1622.UPMain.29.30A	2.44532	2.54091	3.30944	1.47707	2.08984	0.845109	1.94434	1.89354	2.34349	0.778998	0.743562	2.50026		2.39175	1.98533	1.48758	2.38854	2.09367	2.02974		2.85672	2.35648	2.20548	1.0259	0.823089	1.37375	1.73732	1.94169	1.74491	2.12782	2.08549	1.46261	1.96844	1.43575	1.48062	0.756734	2.07869	2.02325	1.31172		1.1022	0	0.500402		0.450561	1.98259	0	1.17149
1622.UPMain.29.30B	2.4831	2.66126	3.34724	1.72541	2.61743	1.0929	1.51223	1.96857	2.24538	1.38251	0.344598	2.81268		2.792	2.50875	1.80952	2.73915	1.91173	2.21405	0	3.0251	2.2054	2.48122	1.66617	0.940074	1.72842	1.57027	2.08454	2.18524	2.07497	2.32621	2.0813	1.87687	1.32906	1.61094	1.02049	2.08264	2.36547	1.79088		1.19587		1.55532		0.271189	1.83822		1.79864
1622.UPMain.3.4	2.80698	3.04236	3.87062	1.9915	2.91657	2.01645	2.76297	2.73801	2.77784	1.57199	1.01319	3.21823		3.04808	2.83194	1.04094	2.95863	2.57848	2.81936	0	3.1522	2.46554	3.26656	2.57743	2.83477	2.57104	2.32502	2.47828	2.70322	2.99044	2.63411	2.72484	2.61754	2.45246	2.75332	2.22876	2.59712	2.58573	1.59545		1.19723	0	1.13234		0.302484	2.78878	0	2.20395	0.938926
1622.UPMain.30.31A	2.16884	2.41425	3.33578	1.46634	2.22771	1.02926	1.66026	1.79456	1.94557	0.636514	0.07757	2.81623		2.62183	2.17969	1.42774	2.16016	1.82696	2.04543		3.04915	2.03911	2.11614	1.5507	0.778376	1.29432	1.37542	1.82508	1.70384	1.60836	1.4158	0.909708	1.51077	1.26365	1.4397	0.761231	1.54928	1.57179	1.44465		1.21686		0.925702		0.167944	1.51571		1.27262
1622.UPMain.31.32A	2.39089	2.22563	3.41533	1.55223	2.20225	0.530254	1.80089	2.14694	2.2827	0.97244	0.562335	2.82788		2.74125	1.98095	1.91317	2.53738	1.88541	2.31486	0	3.09876	1.92086	1.80276	1.45727	1.24571	1.61422	1.74617	2.06583	2.13908	1.66928	1.92958	1.22499	1.92895	0.636514	1.18693	0.833346	1.97703	1.78326	1.28583		1.00683		0.585953		1.08619	1.52256	0	0.545969	0.693147
1622.UPMain.31.32B	1.86724	1.97951	3.23571	1.60649	2.07308	0.429323	1.62694	1.47907	1.95218	0.500402	0	2.75744		2.55041	1.65235	1.09009	2.24061	1.60581	1.54431		3.02821	1.99078	1.8811	1.01266	0.806299	1.47526	1.11202	1.53266	1.85346	1.16938	1.70733	1.26365	1.49168	0	1.09503	1.21398	1.73644	1.368	1.48493		0.730872		0.759547		1.05492	1.33322	0	0.681089	0
1622.UPMain.32.33A	2.38965	2.46457	3.16102	1.58802	1.71067	0.785463	1.73269	1.40421	1.88565	0	0	2.77043		2.53761	2.20026	1.77372	2.11339	0.928851	1.86726		2.95648	2.06287	1.76147	0.562635	1.0742	1.20785	1.09703	1.28185	1.47892	1.67748	1.5774	0	1.63705	0.636514	1.60934	1.03299	1.76185	1.38686	0.585953		1.10036		0		0.410116	1.2073		0	0
1622.UPMain.33.34A	1.54731	1.92047	2.9998	1.13174	1.59044	0	1.70927	1.03177	1.38739	0		2.53606		2.1892	1.74826	1.35294	2.14838	1.97172	0.984087		2.78704	1.77811	2.11729	0	0.480662	0.0574179	0	0.585953	0.902635	0.83969	0.627705	1.09861	0.877938	0	1.00018	0.723494	1.02657	1.09237	0.691416		0.928521		0		0	0.135794		0
1622.UPMain.34.35A	1.95516	1.96314	3.29838	1.70305	2.37363	1.11092	2.0275	1.58082	2.02678	1.14401	0.124251	2.93757		2.82272	2.23876	1.56883	2.27922	2.00688	1.86917		3.11802	2.18996	1.92362	1.57329	1.53738	1.41412	1.46814	1.6612	1.7527	1.27964	1.77278	1.36649	1.75969	1.03972	0.922081	1.75966	1.55928	1.42665	0.909708		0.885901		0		0.993268	1.21511	0	0.473793	0
1622.UPMain.35.36A	2.73269	2.56184	3.49083	2.0536	2.60547	1.22688	1.81975	1.78131	2.33289	0.950271	0.07757	3.01327		2.83878	2.46204	1.78543	2.41145	1.80405	2.0608	0	3.22434	2.25822	2.33973	1.62925	0.904291	1.6688	1.38548	1.77551	1.7747	2.00632	1.90129	1.87624	1.77943	1.40389	1.46997	0.991987	2.20087	1.80501	1.52127		1.15385	0	0.57573		0.735622	1.52896		1.30522	0
1622.UPMain.36.37A	1.85357	1.31638	3.07383	1.47533	1.93601	0.450561	1.52749	1.19613	1.92426	0	0	2.70073		2.57679	1.87128	1.81222	1.85035	1.48365	1.02001		3.08915	1.87579	1.77375	0	0.988763	0.583018	0	1.05492	0.961245	0	1.34748	0.693147	0.436162		0.92749	1.24326	0.436162	0.535276	0.673012		1.1724		0		1.09861	0.292508	0	0.223718
1622.UPMain.36.37B	2.35512	2.29627	3.33712	1.90212	2.42744	0.548874	1.92224	1.8683	2.06394	0.914622	0.410116	2.91126		2.64303	2.15149	1.61291	2.12322	1.39087	1.93676		2.93541	2.37306	1.88923	1.40045	1.39644	1.47628	1.20404	1.44618	1.94183	1.8029	2.00521	1.49199	1.90627	1.26365	1.28643	1.08023	2.02589	1.64335	1.28606		0.980686		0.693147		0.9557	1.54386	0	1.21429
1622.UPMain.37.38A	2.30236	2.34369	3.43566	1.49848	2.54583	1.11841	1.79292	2.03651	2.42389	1.12037	0.636514	2.85084		2.90552	2.34897	1.70211	2.17142	2.21858	2.28845		2.97398	2.22122	2.40859	1.49418	1.49063	1.42439	1.74876	1.75823	2.16365	1.65709	1.72418	1.84298	1.75102	0.693147	1.46764	2.12074	1.70032	2.04638	1.25305		1.0525		1.13692	0	0.859203	1.63774	0	0.955366
1622.UPMain.37.38B	1.60271	1.99702	2.70541	1.27193	1.7895	0	1.46771	0.348832	0.602729	0.636514		2.71521		2.37074	1.74085	1.49418	1.58367	1.71831	1.12649		3.06931	1.55498	1.46472	0	0.873448	0.636514	0.474139	0.348832	0.705341	1.19251	1.0637		0.962559	0.636514	1.46345	1.1043	1.26918	1.34508	0.585953		0.693147		0			0.347067		0.636514
1622.UPMain.38.39A	2.56675	2.53011	3.25377	1.30909	2.37611	1.34917	1.82327	1.46307	2.33396	0.832779	0	2.76492		2.97968	2.66419	1.67934	2.15316	1.79834	2.02804		2.97622	1.90477	1.77574	1.25463	1.49492	1.22625	1.55491	1.87778	1.87421	1.63141	1.83823	1.50579	1.81624	0	1.28726	1.82375	1.65506	1.79224	0.682908		1.06271		0.348832		0.410116	1.12737		0.348832	0
1622.UPMain.38.39B	1.61116	1.92635	2.27207	0.815503	1.35172	0	1.54857	1.41874	1.85832	0.99355	0	1.76768		1.67217	1.35097	0.869224	0.251051	0.0196704	1.30199		2.09559	1.9227	0.791976	1.04691	1.48859	1.11871	1.552	1.77081	0.834303	1.68355	0.2823	0.767581	1.62489	0	1.72447	0.788127	1.43491	1.38706	0.653418				0.579915		0.158411	0.996613	0.594036	0.692202
1622.UPMain.39.40A	1.99779	1.99513	3.29931	1.5913	2.09797	1.24194	1.77545	1.53299	2.06241	0.752975		2.93217		2.82151	2.15524	1.86921	2.40939	1.49136	0.745022		3.20445	1.94795	1.83797	0.325083	1.01177	1.15111	0.673012	1.59322	1.10036	1.29604	1.21121	0.92828	0.913122	0.562335	1.40524	1.35908	1.78551	1.16131	1.01987		0.979572		0		0.500402	1.17813		0.271189
1622.UPMain.39.40B	1.97849	1.34556	2.96248	1.65439	1.83338	0	1.61175	0.746157	1.75596	0	0	2.66029		2.34248	1.2771	1.48789	1.7914	1.36225	1.41415		2.85955	1.42054	1.77179	1.09861	0.876092	0.801381	0.348832	0.877997	1.09202	1.4919	1.2709	0.806643	1.56286	0	1.18963	1.58949	1.48559	0.755108	0.691416		0.585953		0		0.500402	0.612297	0	0.509137
1622.UPMain.4.5	2.32278	2.63995	3.6014	1.37098	2.84407	1.77416	2.18843	2.44298	2.41969	1.32277	0.72127	3.08504		3.13649	2.74586	1.42988	2.62973	2.11201	2.34832	0.693147	3.02342	2.34195	2.38957	2.04654	2.20871	2.11489	1.89123	2.02539	2.10931	2.46325	2.33371	2.20502	2.16857	1.7709	2.29937	1.84716	2.344	1.91457	1.66166		1.1605		0.6738		0.316466	2.27748	0	1.48041	1.26083
1622.UPMain.40.41A	2.2937	1.93499	3.08332	2.08632	2.32292	0.562335	1.75222	1.69616	2.05491	0.693147	0.803742	2.89171		2.77116	2.21901	1.49047	2.25715	0.930389	1.73588		3.04267	2.19353	2.052	1.29302	1.00424	1.31717	1.35633	1.70158	1.81271	1.80795	1.8134	1.27303	1.52642	0.693147	1.24273	1.34402	1.89362	1.5375	1.09703		0.623612		0.673012		1.07899	1.3428	0	0.452869	0
1622.UPMain.40.41B	1.93352	1.07432	2.78764	1.2539	1.79968	0.348832	1.62548	1.1803	1.05029		0.271189	2.73188		2.15157	1.76934	0.784168	2.12816	1.24275	0.790047		2.79354	1.81833	2.25779	0	0.858741	0.04426	0.304636	1.42608	1.34274	1.46443	0.525272	1.20447	1.79558		1.41644	0.756138	1.61101	0.286121	0.691416		1.19613		0		0.562335	0.167944	0.600166	0.124251
1622.UPMain.41.42B	1.98772	1.95235	3.19975	1.3848	2.32506	0.410116	1.59394	1.20281	2.08337	1.01987	0	2.78627		2.34801	2.30556	1.6012	2.36867	1.9929	1.19535		2.82606	1.93391	2.18826	1.07183	0.912558	1.71471	0.809205	1.54232	1.656	0.899839	1.60148	1.49851	1.29991	1.05492	1.32507	0.817911	1.31342	1.70512	0.646091		1.05492		0.666278		0	1.34469		1.49017
1622.UPMain.43.44	2.42917	2.43915	3.31102	1.33069	2.41831	0.934093	1.37518	2.12064	2.47985	1.5671	0.286836	3.03778		2.78783	2.79021	1.78232	2.56459	1.95568	2.06245		3.12761	2.24718	2.43151	1.73873	1.57164	1.85087	1.83825	2.1469	1.80894	1.83762	2.16406	1.82845	1.99635	1.4031	1.64749	0.723579	1.4414	2.03208	0.348832		1.28121	0	0.739078		0	1.83926		1.67705	0
1622.UPMain.44.45	2.36489	2.72398	3.37819	1.27921	2.71221	1.04663	1.71739	1.7239	2.25605	1.47516	0	3.07712		2.96009	2.56042	1.74875	2.15837	2.18262	2.28197	0	3.06322	1.97838	2.38343	1.64546	1.4599	1.79805	1.86461	1.66188	1.98835	2.11513	2.10336	1.59596	2.14386	1.55958	1.87985	0.842066	2.00712	1.8913	1.02839		1.17654		0.135794		0.425848	1.9504		1.18115	0
1622.UPMain.47.48	2.483	2.3494	3.36433	1.70723	2.31661	0.825146	1.47364	1.79856	2.29894	0.9557	0.178845	2.87947		2.70589	2.32893	2.0116	2.29353	1.61588	1.94161	0	3.10676	1.90033	1.5872	1.64486	1.17288	1.67288	1.51882	1.4714	1.8102	1.87055	2.06523	1.54243	1.83722	0.9557	1.24003	0.877565	1.85511	1.45282	0.682908		0.929344		0		0.79373	1.55103		1.28188	0.693147
1622.UPMain.48.49	2.34153	2.23223	3.08567	2.01218	1.89023	0.848686	1.76765	1.56592	2.11563	0.348832	0.692202	3.03482		2.54585	2.24678	1.44652	2.45994	1.75973	1.60121		3.02391	1.68924	2.41022	1.31212	1.41452	1.00977	1.2764	1.65003	1.94205	1.66286	1.31181	0.522378	1.8701	0	1.73927	1.00035	1.69669	1.76208	0		0.948443		0		0.693147	1.12374		1.40276	0
1622.UPMain.49.50	2.79205	2.41847	3.3248	1.92271	2.5241	1.31172	1.95014	1.76104	2.08312	1.01987	0.433886	2.88636		2.80735	2.61444	1.51254	2.62157	2.04767	1.89485		3.04095	2.06112	2.54118	1.48567	0.934785	1.47045	1.02452	1.56546	2.08605	1.84763	1.71442	1.81137	1.80254	0.693147	1.58061	1.06823	2.07613	1.6757	0.916465		0.990952		0.9557		0	0.85395		1.41002
1622.UPMain.5.6	2.27195	2.76295	3.57993	1.15078	2.92357	1.70546	1.70157	2.26919	2.29751	1.39892	0.219033	3.07015		3.00949	2.78093	1.52026	2.6341	1.60017	2.58677	0.636514	3.09938	2.02969	1.79961	2.19313	2.05955	2.16035	2.09873	2.26894	2.33422	2.52879	2.30616	2.18222	2.42564	1.9716	1.45144	1.84761	2.38442	2.14332	1.86114		0.935434		0.410116		0.331336	2.3503		1.53884	1.09861
1622.UPMain.51.52	1.81941	1.93821	3.12674	0.741262	1.97572	0.49045	1.5725	1.77924	1.83591	0.636514	0	2.79929		2.48053	2.12974	1.75523	2.0418	1.09547	1.58622	0	2.89769	1.97174	0.953075	1.19885	0.688364	0.97457	0.902483	1.48734	1.56247	1.3563	1.38884	1.56884	1.09783	1.0822	0.981632	0.84806	1.38256	1.2353	1.37782		0.883175		0.693147		0.578325	1.16999	0.325083	0
1622.UPMain.52.53	2.11187	1.98511	3.12913	1.19685	1.68848	0.627705	1.61527	0.99096	1.69509	0.348832	0	2.62601		2.37168	2.352	1.74328	1.89783	1.31709	0.721649		2.83279	2.09424	2.00051	0.922221	0.300226	0.904393	0.316107	1.16654	1.00379	1.09155	1.1672	0.682908	0.738608	0	0.857199	0.678532	1.6999	0.542449	0.585953		1.07899		0		0	0.632539		0.481021
1622.UPMain.53.54	2.64028	2.2425	3.47307	1.84609	2.38626	1.09646	1.71736	1.99051	2.32106	0	0.870307	3.00056		3.04568	2.517	1.99035	2.3981	1.98481	1.96788		3.20859	2.28333	2.20881	0.763819	1.29656	1.08063	1.23201	2.0032	1.81471	1.84393	1.81209	1.28529	1.60043	0.983274	1.77097	1.26406	2.04889	1.52631	1.3607		1.19502		0.964963		0.940448	1.38739	0	0.922431
1622.UPMain.54.55	2.35782	1.93944	3.1893	1.96769	2.1977	0.410116	1.55253	1.6863	2.15685	0.980801	0.286836	2.76146		2.42118	2.21071	1.72601	2.15089	1.54363	1.54082		2.84487	1.98808	1.68112	1.41868	1.13258	1.29724	1.00424	1.60181	1.47424	1.14412	1.90611	1.34813	1.31256	0.693147	1.2709	0.573395	1.44067	1.4904	0.617242		0.918712		0		0.562335	1.37854	0	1.23812
1622.UPMain.55.56	2.14857	2.13911	3.33145	1.597	2.28244	1.32089	1.59408	1.44296	2.21468	0.778998	0.819174	2.99717		2.73238	2.54038	1.67561	2.27513	1.27527	1.7663		3.00005	1.97919	1.90324	1.18064	1.49938	1.51556	1.25661	1.83046	1.62509	1.36793	1.85054	1.31707	1.74385	1.27303	1.19746	1.61199	1.58121	1.88573	1.04887		1.01744		0.914622		0.636514	1.37235	0.325083	1.42215
1622.UPMain.56.57	1.9949	1.84536	3.11179	1.43419	2.17057	0.410116	1.9341	1.26365	1.68052		0.286836	2.63198		2.70442	2.27444	1.57772	2.13428	1.85689	1.52513		2.74618	1.69146	2.31267	0.922221	0.848686	0.401173	0.93477	1.16991	1.28126	1.36027	1.51342	1.0114	1.46345		1.21673	0.767162	1.42937	1.07471	0.673012		1.40256		0		0.410116	0.801403	0	0.286836
1622.UPMain.57.58	1.45212	0.687054	2.64439	1.59526	1.59173	0.410116	1.79203	1.09806	1.34139	0	0.286836	2.53225		2.02832	1.86816	1.0114	1.45702	1.10263	1.26795		2.59288	1.5228	1.64073	0.429323	0.922884	0.0667186	0	1.06413	0.590908	1.30234	0.639032	0.562335	0.996271		0.650414	0.636818	0.937996	0.418324	0.692627		0.820055		0		0.636514	0.079487	0	0.33762
1622.UPMain.58.59	1.71989	1.18203	2.96375	1.88095	2.1628	0.450561	1.45511	1.64923	1.92831	0.79373	0.656405	3.03383		2.73336	2.2309	1.57334	1.77538	1.45269	1.39619	0	3.12402	2.19137	2.09771	0.77628	1.35338	0.859962	0.93656	1.66652	1.50547	1.13922	1.26613	1.32799	1.23897		1.22887	1.32986	1.31808	1.10858	1.43603		0.907535		0.845113		0.950271	1.05047	0.562335	1.0667
1622.UPMain.6.7	1.44135	2.54765	3.44503	0.917261	2.79366	1.05781	1.90692	2.29104	2.019	1.27137	0.167944	2.80559		2.8515	2.774	1.34751	2.43983	1.84517	2.11296	0.636514	2.90015	2.34144	2.11705	1.38821	1.85946	1.98468	1.96228	1.9358	1.91759	1.80231	2.30283	1.67405	1.88977	1.55368	1.84438	1.45853	1.98476	2.06697	1.47639		1.19585		0.348832		0.11935	2.26394		0.984396	1.09861
1622.UPMain.62.63	2.03094	1.22423	2.54642	1.25011	1.74487	0	1.71737	0.925129	1.1803	0		2.66888		2.5506	1.86758	1.23093	1.9537	1.55077	1.14486		2.89651	1.52283	1.53891		0.778998	0	0	0.585953	0.684252	0.661601		1.04576	0.770603	0	1.21301	0.570169	0.957638	1.20471	0.691416		0.759547		0		0	0.223718		0
1622.UPMain.63.64	1.38843	0.738209	2.65401	1.13628	1.45682		0.809354	0.666278	1.55549	0	0.286836	2.43562		2.18038	1.78598	1.63897	1.22265	0.809354	1.00859		2.50922	1.64669	1.63205	0	0.135794	0.0819131	0.58324	0.838177	1.14327	1.57556	0.99809	0.673012	1.14437		0.547314	1.00506	1.17386	0.252837	0.646091		0		0		0.636514	0.135794	0	0.374552
1622.UPMain.64.65	2.06097	0.937941	2.79778	1.70294	1.95088	0.9557	0.562335	1.25276	1.9574		0.286836	2.47296		2.15533	1.37813	1.39291	1.86055	0.500402	1.05492		2.65468	1.49437	1.38055	0.089578	1.19355	1.20959	0.673012	1.94228	1.28793	0.8303	1.46147	1.1435	1.0785		0.688139	1.44271	1.36004	1.21223	1.24245		0.673012		0.693147		1.35178	0.9557	0.325083	0.763819	0
1622.UPMain.65.66	2.59341	2.25685	3.22049	1.91839	2.39509	1.21825	1.88267	1.46646	2.26153	0.950271	0	2.99164		2.39162	2.59398	1.39033	2.26426	1.76717	2.40531	0	3.11587	1.43781	2.53294	2.2156	2.11176	1.91304	1.42606	1.80312	2.25667	1.99982	2.08344	2.07364	2.15258	1.36607	2.13736	1.79691	2.24348	2.00168	1.05973		0.693147		0.581383		0.500402	2.08406	0	1.51207	0.693147
1622.UPMain.66.67	2.18409	2.11319	3.07119	1.63427	1.85682	0.304636	1.69684	0.752975	2.01527	0	0	2.62216		2.29588	2.27955	1.74992	1.60361	0.807937	1.86919		2.8658	1.79843	2.08926	0.410116	0.643621	0.137574	0.874781	1.25482	2.04444	1.24734	0.884357	1.20068	1.67365		1.22152	0.705106	1.82503	1.4502	0		0.348832		0		0.636514	0.49886	0	0.682908	0
1622.UPMain.67.68	2.17344	1.47076	2.55924	1.67579	1.38969	0.500402	0.500402	0.964963	1.2575	0	0	2.40593		1.86975	1.5588	1.35178	1.83442	0	1.21421		2.38685	1.15993	1.62485	0	1.02412	0.137574	0.589869	1.14937	1.48457	1.75466	0.743068		0.767563		1.21841	0.575916	1.24916	1.1761	0		0.636514		0		1.05492	0.176319		0.682908	0
1622.UPMain.68.69	1.06384	0.709049	2.34914	0.683637	1.5855	0	1.0913	0.500402	1.2706	0	0	2.05161		1.5715	1.48373	1.3553	1.53085	0.500402	0.739078		2.17851	0.916465	1.50616	0	0.723147	0.341297	0.325083	0.500402	0.853919	1.07282	1.0637	0.673012	0.348832		0.206192	1.02908	0.619754	0.254877	0.682908				0		0	0.223718	0	0.167944
1622.UPMain.69.70	2.43086	1.91028	3.23874	1.83555	2.47453	0.659872	2.11635	1.72465	2.31464	0.636514	0.271189	2.83042		2.37496	2.27525	1.66429	2.45473	1.9177	2.01988	0	2.95272	1.54872	2.6397	1.87245	1.52408	1.455	1.17248	1.88313	2.1483	1.42055	1.38999	1.95171	1.77174	0.673012	1.22916	1.28029	1.37511	1.81836	1.37034		1.03972		0.925129		1.35178	1.78312	0	0.971064
1622.UPMain.7.8	2.05999	2.38983	3.08334	0.885507	2.30222	1.44487	1.05686	1.5673	1.87608	0.759247	0.0574179	2.99249		2.67733	2.3944	1.64329	2.21024	1.18967	2.07926	0.693147	2.94242	2.01842	1.82237	1.71051	1.21434	1.21268	1.28264	1.66576	1.68738	2.15082	1.86924	1.75831	1.80099	0.791259	0.957203	1.31288	1.84029	1.73293	1.30131		0.965547		0.639032		0	1.39942		0.927272
1622.UPMain.70.71	1.62652	1.2717	3.01533	1.39989	1.77334	0.562335	1.78872	0.936696	1.54219	0.410116	0	2.62108		2.3511	1.76809	1.73811	2.10297	1.46026	1.73369		2.82571	1.54921	1.45211	0.191444	1.21887	0.774579	0.867563	1.12	1.20903	0.86815	0.500402	1.16743	1.12875	0	1.3821	1.23458	1.34699	1.40166	1.04663		0.348832		0.585953		0.876604	1.28293	0	1.14222
1622.UPMain.71.72	1.80852	1.55223	3.14733	1.49486	2.10957	0.758937	1.76948	1.0114	1.42542	0	0.271189	2.83995		2.44485	2.12066	1.36303	1.62914	1.50887	1.31874	0	2.97731	2.03871	1.90223	1.10329	0.958692	0.367627	0	1.26434	1.40218	1.32528	1.38382	1.33534	1.48214	0	1.10439	0.665507	1.40315	1.01327	1.0889		1.10326		0		0	0.631974	0.325083	0.124251
1622.UPMain.72.73	2.20824	1.79969	3.08736	1.42569	2.00999	0.897946	1.68676	1.39209	1.95742		0	2.61025		2.59116	2.21479	1.41199	1.82974	1.39799	1.70471		2.82014	1.98122	2.23214	0.474139	1.0222	0.786779	1.19074	1.33972	1.38365	1.17906	1.60362	1.1688	1.62338	0	1.76607	1.36441	1.39255	1.2048	0.673012		1.05492	0	0		0.562335	0.934127	0	0.452869
1622.UPMain.73.74	1.86866	1.93823	2.78203	1.639	1.53486	0.585953	1.48298	0.9557	1.24891	0		2.40519		2.00168	1.27486	0.97244	1.972	1.23436	1.47475		2.56963	1.37782	1.79045		0.679497	0.693147	0.436162	0.796323	1.323	1.3248	0.682908	1.28754	1.52125		1.20372	0.360817	1.36403	1.4268	0		0.879094		0			0	0	0.636514
1622.UPMain.74.75	1.00639	0.585055	1.3161	1.50355	1.04214		0	0.925129	0.929371	0	0.271189	1.86573		1.20685	1.43525	0	1.30435		1.03566		1.91151	0.617242	1.53908	0	0.68737	0.548974	0.799302	1.18096	0.932919	1.50331	0.831422	0.325145	1.38548		1.34211	0.430478	1.33606	0.418826	0.691416				0		0.500402	0.817342	0.206192	0.179159	0
1622.UPMain.75.76	1.19669	0.291301	2.30662	1.02713	1.25105	0	0.774993	1.00961	1.48835	0.693147	0	2.50334		1.88853	1.34624	1.23535	0.919031	0.636514	1.04583		2.72351	1.06086	1.43423	0	0.619769	0.215234	0.206192	1.00961	0.418366	1.05838	0.755022	0	0.264491		0.501047	0.503402	0.448949	0.485127	0.691416		0.693147		0		0.636514	0.156798	0	0.113769
1622.UPMain.76.77	1.5551	0.834709	1.76123	1.75274	1.63586		1.70741	1.14386	1.05788	0.636514	0.78431	2.37873		1.56508	1.83192	0	1.88727	1.14386	1.40168		2.47272	1.15867	2.28092	0	0.800973	0.733597	0.790906	1.2049	1.36335	1.39424	0.823585	1.37855	1.64793		1.43094	0.771763	1.53337	0.86757	1.07899		0		0		0.693147	0.800973	0.798664	0.860169
1622.UPMain.77.78	2.21624	2.29897	3.16728	1.25084	1.93041	0.636514	1.92685	0.9557	1.92897	0.693147	0	2.69709		2.59523	2.19202	1.81112	1.96862	1.45749	1.1285		2.91541	2.04	2.12378	0	0.91206	0.647434		1.23171	1.40619	0.314933	1.1634	0.673012	1.19706		0.916757	1.42551	1.57279	1.89672	0		0.348832		0		0	1.0889	0	1.0889
1622.UPMain.78.79	2.07761	0.715455	2.67633	1.94961	2.04761	0.636514	1.2566	1.58451	1.99272		0.636514	2.70195		2.15269	1.88431	0.803742	2.05995	0.9557	1.37675		2.59216	1.70151	1.88402	1.36124	0.636514	1.0999	0.619754	1.48405	1.74855	1.53954	0.206192	1.90874	1.09275		1.16887	1.00597	1.14807	1.38233	1.60828		0.636514		1.55998		0.636514	1.39797	0	1.3607
1622.UPMain.79.80	2.34618	1.73343	3.24982	1.9331	2.10512	0	1.77975	1.0785	1.71897	0.636514	0	2.79757		2.70715	2.15013	1.57532	2.00369	1.68476	1.43959		2.88448	1.94999	2.54124	1.3981	0.410116	0.948286	0.910648	1.00238	1.61052	1.96847	1.72772	1.58442	1.94422	0.636514	2.1724	0.474139	1.89429	0.967192	0		0.673012		0		0	0.494671	0.636514	1.02251
1622.UPMain.8.9	1.93248	2.80101	3.38836	1.08915	2.23873	1.13351	1.74701	1.85528	1.9245	1.03972	0	2.86073		2.82193	2.49459	1.52045	2.25146	1.379	2.553	0	2.96415	2.06561	1.87414	1.78076	1.20508	1.63205	2.03112	1.77281	1.95808	2.34062	1.94516	1.4156	2.10159	1.21301	1.5031	1.09165	2.09509	1.86123	1.31683		1.15542		0.292508		0.153078	1.93881		1.07899	0.693147
1622.UPMain.80.81	1.32076	0.502819	1.71045	1.27212	1.36017	0	0.624644	0.793634	0.995512		0.286836	2.0268		0.410116	1.05103	0.673012	1.06946		0.500402		1.78786	1.0551	1.09866	0.382786	0.673012	0.5521	0.500402	1.07727	1.01114	0.589595	0	1.07828	0.930597		0.716731	0.666078	0.817472	0.715897	1.05038				0.666278		0	0.636514	0	1.01922
1622.UPMain.81.82	2.22781	1.66638	2.69665	1.82643	1.45388	0	1.25018	0.72523	1.60637	0	0	2.39136		1.2482	1.67211	1.04598	1.85751	0.605797	0.722205		2.28864	1.21621	1.88464	0.566943	0.686962	1.28145	0.46444	1.08777	1.56115	1.59464	1.14227	1.56494	1.618		1.8121	0.689896	1.62149	1.2156	0				0		0.325083	1.02909	0	0.366058
1622.UPMain.82.83	1.37869	1.261	2.18654	0.260943	1.15032		0	0	0.97244		0	1.79485		1.24698	1.56504	0.984087	0.920638	0	0		1.82534	0.9557	1.5618	0		0.429323	0	0.680629	1.00152	1.07877	0.325083	0	0.59488		0.663725	0	0.860822	0	0				0					0
1622.UPMain.83.84	0.968764	0.401438	1.9259	1.22497	1.00506	0	1.29684	0.668018	1.25686	0	0	2.08665		1.82835	0.576382	1.18396	1.40076	0.410116	0.425848		2.26333	1.55711	1.22451		0.723147	0.0348775	0	0.655084	0.404391	0.661601	0	0.206192	0.70584		0.843571	1.01126	0.80331	0.181717	0.682908		0		0		0.693147	0.135794	0.206192	0.0996234
1622.UPMain.84.85	1.52119	1.06525	2.43573	0.734745	1.18225	0	0.673012	0	0.585953			1.98457		1.40055	1.0222	0.562335	1.2475	0	0		2.105	0.965186	1.19282		0			0.537544	0.410116	0.37677		0.410116	1.04199		0.843571	0.600166	0.886634	0.691416	0		0		0		0		0
1622.UPMain.85.86	1.42677	0.545266	2.12818	1.50812	1.80859	0	1.07847	0.500402	0.593188	0	0.429323	2.22519		2.17416	1.73189	0.673012	1.96864	1.06313	0.436162		2.07765	0.823959	1.68716	0	0.82279	0.165785	0	1.01742	1.38373	1.09702	0.636514	1.3143	1.3895		0.903848	1.34227	1.41597	0.313575	0.682908				0		0	0.292508	0.325083	0.606946
1622.UPMain.86.87	1.32239	1.55779	2.27339	0.621086	1.44876	0	0.682908	0	0.965186		0	2.03776		1.91814	1.59991	0.562335	0.763286	0.348832			2.12502	1.32618	1.3778	0	0	0		0.493565	0.649248	0		0	0		0.286836	0	0	0	0				0		0			0
1622.UPMain.87.88	0.823086	0.325083	1.55506	0	0.99928			0	0			1.4973		0.682908	0		1.08447	0	0		1.66583	0.666278	0.914596					0	0.410116			0			0			0	0				0
1622.UPMain.88.89	1.46642	0.39269	1.78294	1.70701	1.35083		0.419556	0.636514	0.762936	0.636514	0.522615	2.24614		1.34602	1.15799	0.843571	1.65376	1.02839	0.99706		2.10252	1.00424	1.75801	0.692202	0.347067	0.184244	0	0.97625	1.39634	1.56006	0.167944	0.562335	1.15497		0.990022	1.09697	1.10743	0.464022	0.673012				0		0	0.491632	0	0.61573
1622.UPMain.89.90	1.02741	0.475108	1.44326	1.17615	1.26153	0		0.500402	0.348832		0.643862	2.01211		0.348832	0.819579	0.562335	1.41037	0.636514	0.325083		1.80781	0.673012	1.123	0.622487	0.693147	0.126155	0	0.985494	0.783695	1.0588	0.167944	0	0.921235		1.13382	0.880845	0.860988	0.173181	0.682908				0		0	0.167944	0	0.528826
1622.UPMain.9.10	1.81721	2.66341	3.43757	0.66742	2.30884	1.15009	1.54692	1.69202	2.03315	0.950271	0	2.94036		2.84416	2.47683	1.61029	2.21538	1.56487	2.21133	0.693147	3.16205	2.11576	1.68035	1.44564	1.1316	1.73486	1.89748	1.69243	1.71876	2.02639	1.89581	1.70475	1.8092	1.12467	1.47338	1.01953	1.98455	2.2949	0.693147		1.15682	0	0		0.0883198	1.9698		0.790268	0
1622.UPMain.90.91	1.11919	1.09948	1.83595	0.917566	1.01837	0	1.05261	0	0.589003		0.692202	1.12792		0.944822	0.977057		0.937828				1.58848	0.43967	1.64305	0.692202	0	0.692202		0.564542	0.680629	0.649248	0	0	0.680629		0.522615	0.370261	0.692202	0.529706	0				0			0		0.544115
1622.UPMain.91.92	1.19893	0.174801	1.91969	1.56767	1.11204		1.06892	0.585953	0.612869	0	0	2.12323	0	0.271189	0.271189	0.673012	1.79299	0.348832	0.619754		2.2288	0.585953	1.62198		0.223718	0.0616067	0.167944	1.00425	0.891135	0.661601	0.500402	1.00148	0.984138		1.06086	0.681089	0.797822	0.280002	0.691416				0		0	0.223718	0.325083	0.167944
1622.UPMain.92.93	1.43279	0.152976	1.46645	1.05119	1.778		0	0.972174	1.27281		0	1.84144		1.72527	1.48877	0	1.18262	0.693147	0.515759		1.98831	1.33778	1.1659	0	0	0.494625	0.410201	1.06728	1.11168	0.637563	0.942665	1.22891	0.66165		1.03505	0.735622	0.757559	0.620969	0.990952				0.691416		0	0.581045	0	0.545969
1622.UPMain.93.94	1.48136	1.31997	1.65381	1.02368	1.18965	0	0	0.292508	0.544226	0	0.286836	1.72059		1.22641	1.19418		1.57112	0	1.04227		1.771	0.585953	1.42931	0.089578	0	0.304986		0.934138	1.32142	0.639563		0.682908	0.819579		1.03103	0.223718	0.568633	0.447776	0.691416		0		0.585953			0.223718		0.684268
1622.UPMain.94.95	1.24138	0	1.57417	0.56547	0.701188		0	0	0		0	1.27086		0.636514	0.910243	0	1.00868	0.410116			1.48548	0.636514	1.50968	0		0		0.429323	0.429323	0		0.392674	0.429323		0		0.429323	0	0				0					0
1622.UPMain.95.96	1.18775	1.64305	1.63029	1.27314	0.979241		0	0.396033	0.548874		0	1.78025		0.673012	1.2326		1.58235	0	1.04103		1.95743	1.14802	1.49792	0.089578		0.38573	0.686962	0.677116	1.12035	0.60414	0.446137	1.1602	1.31439		1.26693	0	1.3296	0.398894	0.646091				0.666278			0		0.880811
1622.UPMain.96.97	1.00096	0.67343	1.34599	1.59488	1.41528	0	0.687787	0.867563	0.958945		0.178845	2.06056		1.13587	1.41239		1.45526	0	1.09513		1.91762	0.867563	1.81033	0.579915	0.9557	0.626716	0.809354	1.09163	0.895925	1.59342	1.04928	0.622627	1.41762		1.42911	0.836774	1.22317	0.293732	0.682908				0		0.500402	0.807937	0.206192	0.334582	0
1622.UPMain.97.98	1.74614	1.44315	1.87686	1.09042	1.53296	0		0	0		0.693147	1.98827		1.06212	1.63366		1.45363	0.693147			1.73777	0	1.81644	0.693147	0	0.693147		1.06279	1.53093	0.820143		1.00424	1.37436		1.06279	0	1.32231	0	0				0				0	0.693147
1622.UPMain.99.100	1.98974	1.37732	1.84998	1.78818	1.50285		0.566655	0.568633	0.88002	0.636514	0	2.1543	0	1.3629	1.84671	0	1.97845	0.223718	1.93155		2.20088	0.900806	2.0916	0.247902	0.636514	0.999383	1.24262	1.13206	1.89483	1.63837	1.02677	1.28604	1.63309		1.74273	0.536665	1.27217	1.42133	0.493565				0.680629			0.860232	0	1.23983
1622.UPSub.0.1	2.73415	2.67683	3.476	1.70181	2.94151	1.57072	1.95329	2.19258	2.61428	1.11666	0.041195	3.28753		3.05919	2.84331	1.44979	2.55085	1.47344	2.45038	0.562335	3.37287	2.56738	1.82006	2.18971	1.84248	2.00392	2.02646	2.04224	2.05097	2.45801	2.19669	2.05193	2.15422	1.2355	1.49549	1.86968	2.1969	2.15794	1.48205		0.875029		0.537817	0	0.617236	2.10718	0	1.61029	0.9557
1622.UPSub.1.2	2.56175	2.36489	3.38909	1.27348	2.68999	1.45273	2.30042	2.33725	2.4899	1.10325	0	3.20717		3.09623	2.83219	1.42383	2.42525	1.64516	2.23404		3.31574	2.63443	2.14779	1.94686	1.71569	1.81762	1.76788	1.8605	1.79913	2.29304	2.09359	1.88119	1.91609	1.51729	1.69183	1.68941	2.02491	1.82514	0.882248		0.864044		0.796585		0.437319	1.98885	0	1.32002	0.636514
1622.UPSub.10.11	1.82162	2.77139	3.21984	1.10242	2.48391	0.841311	1.28727	2.06951	1.80952	1.21301	0	2.80869		2.73297	2.47809	1.77038	2.68571	1.30422	2.33891		2.92353	2.10245	2.02646	1.67376	1.31883	1.85253	1.9457	2.18886	2.03002	2.16326	2.26761	1.56854	2.31311	1.44708	1.59181	0.875913	2.28614	2.19736	0.983728		1.03733		0		0.110453	1.89568		1.37296	0
1622.UPSub.100.101	1.06591	0.232919	1.42968	1.14649	1.40047	0	0	0.666278	0.986463		0.286836	1.73537		1.0889	1.06896		1.23204	0.867563	0.325083		1.98889	0.686962	1.72219	0	0	0.0475403	0	0.838177	0.925651	0.983774	0	0.74335	0.429323		1.1456	0.410116	0.429323	0.146897	0.646091				0		0	0	0	0.286836
1622.UPSub.101.102	0.328424	0.0478649	0.285745	0.326199	0.753391		0	0.348832	0.223718		0	1.40137		0	0.540204		1.32557	0	0.304636		1.44643	0.646091	1.53313		0	0	0.142506	0.348832	0.368745	0.692013	0.191444	0.491557	0.233792		0.542349	0	0.142506	0.0534686	0.585953				0		0	0	0	0
1622.UPSub.102.103	0.600715	0.412683	1.23325	0.206192	0.835743			0.292508	0.436162			1.52695		0.673012	0.941403		1.29845	0	0.77335		1.26366	0.892159	0.84761	0		0	0	0.436162	0.743426	0.114665	0	1.00424	0.450561		0.520807	0	0	0.223718	0.691416				0.585953			0		0
1622.UPSub.103.104	0.382448	0.0574179	0.155492	0	0.500402			0.436162	0.292508		0	0.888957			0		0		0.325083		1.15663	0	1.04064		0	0	0.206192	0.436162	0.154076	0.673012	0.124251	0	0		0	0	0.206192	0.0574179	0.653418				0		0	0	0	0
1622.UPSub.104.105	1.29282	0.154076	0.984806	0	1.35217			0.548874	0			1.34191		0.636514	1.06086		1.15608	0.636514	0.206192		1.37483	0	1.2281		0	0	0	0.548874	0.972451		0	0.636514		0	0		0	0.666278	0				0					0
1622.UPSub.105.106	1.22863	1.02135	1.41291	0.24493	0.796226		0	0	0.666278			1.43737		0.89607	0.832868	0.37677	0.726486	0.24493	0.682015		1.21755	0.553858	1.43977				0.691761	0	1.07112	1.08701	0.583527	0	0.679193		0.583527		1.08228	0	0				0		0.37677
1622.UPSub.106.107	1.02722	0.653418	1.07667	0	0.738222		0	0	0.24493	0		0.973068		0.271189	0.271189		0.879773	0	0		1.08832	0	1.09145		0	0		0.352074	0.755492	0.223718		0.410116	0.52629		0	0	0.653418	0.636514	0				0			0	0	0
1622.UPSub.107.108	1.19017	0	1.40651	0	1.15448		0	0	0.514653		0	1.43838		1.07339	1.32898		0.95361	0.693147			1.39761	0	1.51436	0		0		0.342542	1.0642	0		0.693147	0		0		0.692013	0.514653	0				0					0
1622.UPSub.108.109	0.834287	0.260194	1.27653	0.885371	1.3285	0		0.636514	0.500402		0	1.91678		0.918964	1.191		1.21963	0.500402	0.540204		1.57572	0.59827	1.6842		0.500402	0	0.304636	1.19119	1.307	0.750683	0.494235	0.924515	1.12902		0.95168	0.410116	0.858726	0.242673	0.673012				0		0	0	0.325083	0.410116
1622.UPSub.109.110	1.53502	0	1.53368	0	1.45858			0	0		0	1.53392		1.09861	1.35892		1.45405	1.09861			1.37523	0	1.5914	0		0		0.579915	1.35892	0		1.09861	0		0		0	0	0				0					0
1622.UPSub.11.12	2.08646	2.6085	3.31717	0.664089	2.02534	0.487273	1.62347	1.64271	1.84277	1.03972		2.85486		2.66918	2.31987	1.83514	2.1751	1.75236	2.31916		3.09932	1.98084	2.06396	1.31769	0.938964	1.76226	1.81418	1.61562	1.82777	2.14576	2.41131	1.41222	2.15886	1.14906	1.43792	0.494868	1.81834	2.00326	0		1.15178		0		0.224451	1.59288		0.9557	0.693147
1622.UPSub.111.112	1.75316	2.07091	1.89488	1.90795	0.42002		0.660298	0.0950301	0.956537	0.673012	0	1.57947	0	0.919762	1.20549	0	1.16881	0	1.42564		1.83069	0.293235	1.81508	0.358451	0.585953	1.10631	1.04675	0.932818	1.90291	1.68712	0.853821	1.1887	1.81206	0	2.03146	0.682908	1.89203	1.1629	0				0		0	0.767267	0.436162	0.387749
1622.UPSub.12.13	1.80204	2.46147	3.47503	0.886422	2.64499	1.06839	1.62899	2.18525	2.09434	1.25199	0.106566	2.93707		2.83181	2.65818	1.88022	2.40015	1.67032	2.03947	0.636514	3.09262	2.12464	1.60354	2.03142	1.12202	1.74073	1.67432	1.67055	1.7319	2.02447	2.26379	1.70155	1.67632	1.5954	1.23414	1.30637	1.69739	1.94416	1.4273		0.926941		0.348832	0	0.176319	1.85013	0	1.19678
1622.UPSub.121.122	1.85693	2.15796	2.09381	2.02681	1.06781	0	0.574874	0	0.67808		0	1.56941		1.15578	1.25002	0	1.29881	0.673012	1.70644		2.13498	0.500402	1.83628	0		0.893889		0.349532	2.28585	1.57401	0.214559	1.15281	1.84154		2.05397	0.636514	1.15623	0.912849	0				0			0	0.562335	0
1622.UPSub.13.14	1.862	2.64647	3.21883	0.756511	2.36323	0.736314	1.30236	2.02525	2.17273	1.15374	0	2.88959		2.64271	2.57436	1.8261	2.54886	1.17344	2.27832	0	3.02827	2.15419	1.47232	1.48364	1.23662	2.01283	1.88681	2.07444	1.87334	2.22023	2.27168	1.48841	2.05056	1.35221	0.916425	0.798048	2.10432	2.17942	0.682908		0.966144		0.585953		0.224451	1.95218		0.500402	0.693147
1622.UPSub.14.15	2.35137	2.78082	3.26306	1.64522	2.04401	1.19783	1.72658	1.56091	2.33083	0.876092	0	2.71006		2.80894	2.32371	1.76022	2.04385	1.39451	2.55831	0	2.86772	1.97111	2.13567	1.4852	1.40432	2.03093	1.95904	1.49186	2.11827	2.03006	1.85571	1.25889	2.26862	1.0822	1.30059	0.746021	2.15882	2.12297	0.673012		1.22074		0.253037		0.777661	1.93195		1.19613	1.38629
1622.UPSub.141.142	2.01149	1.98422	2.18681	2.22966	0.549131		1.59548	0.242673	0.167192	0	0.481021	1.84167	0	1.60501	1.47827	0	1.44289	0	1.10385		2.5923	0.982342	2.02208	0.481021	0	1.25619	0.605237	0.951426	1.98696	1.78983	0.916336	1.35804	2.01481	0	1.87962	0	2.1312	1.08428	0				0.124251		0	1.06037	0.93477	0.609406
1622.UPSub.15.16	2.47344	2.61042	3.35645	1.65494	2.05854	1.17664	1.80205	1.34704	2.22497	0	0.0478649	2.74241		2.56489	2.28995	1.83527	1.87273	1.43933	1.97105		2.91367	2.33641	2.24816	0.767263	1.09667	1.48232	1.45343	1.68457	1.44579	2.12226	1.95972	1.4476	1.98841	0.995027	1.70028	0.582098	2.23803	1.77798	1.04887		1.0777		0.253037		0.623848	1.85144	0	0.142506	0.693147
1622.UPSub.151.152	1.85945	2.33429	2.25248	1.80964	1.30885		1.105	0.915061	0.763113	0	0.693147	2.28546		1.47646	1.93789	0	1.72986	0.465999	1.44546		2.61109	1.00122	1.95534	0.423597	0	0.482675	0.941138	1.17176	1.73979	1.66161	1.44037	1.31983	2.15622	0	2.273	0.250955	2.20628	0.98829	0.569294				0.799302		0	0.474139	0.830472	1.16275
1622.UPSub.16.17	2.3168	2.56568	3.24629	1.66718	2.05675	0.738269	1.79969	1.79495	2.20553	0		2.68543		2.85035	2.30742	1.78368	2.44491	1.38655	2.13964	0.693147	2.90332	2.05308	2.04961	0.881721	1.13754	1.52998	1.67397	1.66961	1.92567	1.88601	1.79535	1.04126	1.86455	0.682908	1.68313	0.777022	2.05715	1.89399	1.37034		1.33218		0		1.15374	1.55077	0	0	1.09861
1622.UPSub.161.162	1.8965	2.27003	1.93962	1.74412	0.167944		0.675901	0	0.79867	0		2.11283		0	1.20756		1.93076		1.67205		2.31573	0.646091	2.19078		0	0.675901	1.09741	0.689552	1.91384	1.24584	1.27856	0.672288	1.51314		1.84704	0	1.8758	1.03703	0				0			0.675901	0	0
1622.UPSub.17.18	2.16873	2.23322	2.88393	1.83474	1.7604	0	1.4865	1.48405	2.16787	1.12037		2.23914		2.15071	1.82258	1.67684	2.45789	1.38755	2.14748		2.5843	2.17946	2.04407	1.09101	0.535334	1.37828	1.41797	1.40154	1.95	1.63653	1.77457	0.957491	1.89258	0.693147	1.44052	0.268854	1.68184	2.0239	0.691416		0.206192		0.585953		0.450561	1.14957	0	1.29767	0
1622.UPSub.171.172	2.20207	1.90704	2.08373	1.95747	1.11486	0.693147	0.972303	0	0.847309		0.692202	2.19183		1.25839	1.58415	0	1.79959	1.06122	1.22513		2.32994	0.886941	2.26331	0.750289	0	1.37323	0.885983	0.980773	2.04525	1.45101	0.917362	1.22201	1.70176		1.94821	1.06212	1.8239	1.42373	0.655482				0		0	0.522615	0	0.997423
1622.UPSub.18.19	2.7224	2.5752	3.24216	1.80744	2.25255	0.756505	1.48272	2.06658	2.2839	0.636514	0.178845	2.81684		2.52349	2.35278	1.70694	2.55812	1.70586	2.14369	0	3.01002	2.32418	2.36201	1.32623	0.964398	1.55003	1.62637	2.08349	1.8487	1.86844	2.12801	1.07622	2.15958	0.9557	1.68011	0.531818	1.71428	1.87274	1.02893		1.21316		0.690923		0.867563	1.32816		1.28188	0.693147
1622.UPSub.19.20	2.46597	2.28209	3.32616	2.03028	2.03609	0.683025	1.66478	2.1102	2.64013	0.600166	0	2.77805		2.41334	2.24145	1.78237	2.14496	1.70183	1.44381		2.94583	2.29188	2.00263	1.30183	1.11716	1.4817	1.42684	2.22253	1.44063	1.90763	2.11313	1.72301	1.54979	0.752917	1.64375	0.63287	2.14804	1.9639	1.09006		1.1451		0.500402		0.986899	2.09554		1.02496	0.693147
1622.UPSub.191.192	2.25164	2.29795	2.78121	2.30508	1.51349	0	1.43339	1.40348	1.65791	0.721464	0	2.63196		1.85479	1.84359		2.52304	0.673012	1.65198		3.01192	1.68473	2.46578	1.31497	1.72643	1.46606	1.45234	1.91673	2.34495	2.0836	1.60189	1.9533	2.33972	0.610864	2.46061	0.500402	2.24852	1.84021	0			0	0.869301		0	1.36882	1.28106	1.48796
1622.UPSub.2.3	2.87777	2.73234	3.6388	1.6216	3.04306	1.55145	2.21019	2.35037	2.74925	1.29213	0.124251	3.32354		3.22233	2.94637	1.76357	2.68702	1.86614	2.47206	0.636514	3.42952	2.70467	2.00671	2.18809	2.01595	2.07728	2.08535	2.0658	2.24034	2.51016	2.37917	2.30689	2.20859	1.68681	1.50279	1.93356	2.38828	2.1219	1.46734		0.76412	0	0.589574		0.747276	2.27593	0	1.76884	1.0114
1622.UPSub.21.22	2.31481	2.01945	3.01636	1.83147	1.97468	0.144143	1.96435	1.6407	1.81447	0.614503	0	2.55084		2.5352	1.78839	1.76508	2.45232	1.659	1.66153		2.83419	1.85328	2.10228	0.997927	0.84046	1.02307	0.880031	1.21818	1.79842	1.53759	1.23403	0.965463	1.58946		1.26278	0.538919	1.54391	1.52703	0.655482		0.908455		0		1.10325	1.11198	0	0.481021	0.562335
1622.UPSub.22.23	1.64007	1.16147	2.49456	1.34386	0.970927	0.0693154	1.27732	0.796585	1.60351		0	1.72365		1.50377	0.989007	1.59813	1.44076	1.22449	1.09488		2.08411	1.69747	1.52452	0.81397	0.0693154	0.745628		0.626766	0.630878	0.307901	0.650482	0	1.04439		0.473255	0.355134	0.93372	0.949892	0		0.97732		0		0.500402	0.271189		0.271189
1622.UPSub.221.222A	1.89045	2.05855	1.69383	1.71299	0.308214		0	0	0		0.692202	1.63643		0.500402	1.70572		1.42035		1.34225		2.02695	0.72705	2.02559	0.692202		0.692202	0.619376	1.10145	1.98957	1.06904	0.988769	0.958782	1.58248		1.90368	0	1.81558	0.474139	0				0			0	0.500402	0.544115
1622.UPSub.221.222B	1.68758	1.85341	1.91904	1.7921	0.804189	0.693147	1.37759	0.839507	0.957623	0.693147		1.74985		1.53362	1.71011		1.69367		1.40983		2.08678	0.59827	1.62791	0.693147	0.693147	0.693147	1.09202	1.15933	1.73165	1.48321	0.513031	1.58354	1.45743		1.87111	0.693147	1.47284	1.09669	0.304767				0		0.693147	0.693147	1.20665
1622.UPSub.23.24	2.24125	1.90233	2.97054	1.75331	1.50987	0.0996234	1.60514	1.69143	1.97517	0	0.522615	2.20992		1.799	1.51122	1.59343	1.73372	1.29477	2.00401		2.49777	1.89809	2.04404	0.97625	0.724731	1.04239	0.913109	1.50735	1.62267	1.55435	1.69058	0.636514	1.40585		0.591762	0.485531	1.59927	1.30984	0.673012		1.28529		0		0.867563	0.603548	0	0.536496	0
1622.UPSub.231.232A	0.998828	1.48813	1.24931	1.92867	0.477968		0.648279	0.666278	0.666278	0	0	0.804099		0	0.682908		0.9701		0.410116		1.47153	0.271189	1.52258	0		0	0	0.167944	0.865148	1.31259	0.812752	0.504704	1.0606		1.29307	0.673012	1.17881	0.858741	0				0.500402			0.562335		0
1622.UPSub.231.232B	1.37922	1.46084	1.61392	1.54392	0.655482		0	0.500402	0.636514			1.69203		0.600166	1.0337		1.58232		0.994354		2.07952	0.693147	1.49033	0		0	0	0.891375	1.07068	1.38067	0.315631	1.10345	1.30488		1.62602	0	1.31537	0.410116	0.562335				0.693147			0	0.693147	0
1622.UPSub.24.25	2.17801	1.95839	2.84865	1.89497	0.989326	0	1.83626	0.774993	1.7687	0	0	2.09348		1.8446	0.582851	1.50401	2.0964	1.70326	1.45544		2.48178	1.47651	2.03123	0.922221	0.325223	1.08665	0	0.72287	1.40159	1.23042	0.673012	0	1.45353	0	0.822917	0.66034	1.33404	1.15577	0		1.07274		0		0	0.498663		0.622487
1622.UPSub.241.242A	1.62707	1.97156	2.09523	1.28758	0.617242			0	0.691416			1.41137		0.890031	0.70287	0.562335	1.2041	0.673012	1.28506		1.87189	0.925175	1.47557			0	0.691761	0.683033	1.65717	1.24511	0.77335	1.05938	1.66452		1.73115	0.673012	1.7053	0	0				0				0.636514
1622.UPSub.241.242B	2.29198	2.04456	1.98563	2.06033	0.780003		1.60439	0.681253	0.642058		0	2.03237		0.991139	1.83734		1.40819		1.58903		2.21803	0.769239	2.20968	0		1.42362	0.958473	1.24307	2.03502	1.837	0.886747	1.74394	1.99923	0	2.13032		2.23231	1.6314	0				0			0.366925	1.25548	0.860988
1622.UPSub.25.26	2.00267	1.7863	2.59927	1.61619	0.996266	0.0883198	1.51925	0.858741	1.74777	0	0	1.80461		1.56197	1.15525	1.47838	1.97593	1.25116	1.19529		2.01135	1.2988	1.8204	0.178845	0.463521	0.308995	0.167944	1.09879	1.66621	1.34992	0.562335	0.585953	1.50563		0.77671	0.310856	1.42145	1.67213	0		0.562335		0		0.735622	0.221283	0	0.838084	0
1622.UPSub.251.252A	1.23215	1.11687	1.68581	1.90367	0.0616067		0.601154	0	0.178845	0		1.24381		0.636514	1.03972		0.97652		1.07089		1.7252	0	1.30351		0	0	0	0.617763	1.7374	1.18911	0.645033	1.02608	1.46602		0.89402	0	1.7007	0.552665	0				0			0	0.636514	0
1622.UPSub.251.252B	1.27555	1.4301	1.31362	1.336	0.111992		0.483903	0	0		0	1.07236		0.50664	0.940788	0	0.924863	0.610864	0.673012		1.79199	0.627611	1.42965	0		0	0	0.673358	1.29095	0.190948	1.03983	0.847072	0.406096		1.09718	0	0.873592	0	0				0		0		0	0
1622.UPSub.26.27	1.85425	1.9123	3.03936	1.33998	1.29504	0	1.66736	1.37606	1.68231	0	0	2.42369		1.87355	1.4149	1.67917	2.16453	1.68805	1.60005		2.63048	2.12505	1.99099	0.790268	0.119247	0.851632	0.678416	1.01331	1.87291	1.74081	1.47729	0.798755	1.66044	0	1.50931	0.300177	1.30421	1.21683	0		0.914622		0		0.37677	0.86178		0.562335
1622.UPSub.261.262A	1.77292	2.10664	1.88338	1.25445	0.124251		0.680083	0.206192	0			1.71486		1.32565	1.6318		1.28676		1.5313		1.92034	0.304636	1.57706		0		0.999435	1.01949	1.9105	1.28219	1.05397	1.43578	1.71046	0	1.85485		1.74133	0.523586	0				0		0		1.06709	0
1622.UPSub.261.262B	1.77321	1.74344	1.76647	1.39565	0.207493		0.333784	0	0.585953		0	1.56298		0.511032	1.23513		1.16916	0	0.876006		2.13677	0.384543	1.79459	0		0	0	0.854519	1.58341	1.11073	0.682908	0.961677	1.08262		1.65415		1.10687	0	0				0			0	0.410116	0
1622.UPSub.27.28	1.9996	1.80511	2.58951	1.75134	1.3843	0	1.1495	0.9557	1.38698	0	0	1.99595	0	1.86176	1.20978	1.26668	1.69102	1.07938	1.36312	0	2.29094	1.03662	1.83895	0.910243	0.419244	0.264203	0	1.10222	1.51013	1.34033	0.673012	0.500402	1.18066		0.945421	0.436578	1.36582	1.5067	0.636514		0.348832		0		0.500402	0.236928		0.622487	0
1622.UPSub.271.272A	1.31888	0.925493	0.808655	0.943112	0		0	0	0			1.42873		0.562335	1.17116		0.835472		0.364813		1.48546	0.857021	1.48996				0.284999	0.640972	0.860503	1.13531	0.748835	1.26863	1.18625		1.07867		1.07449	0	0				0				0.562335
1622.UPSub.271.272B	1.77472	1.7491	1.45915	1.51844	0.838422	0	0.624644	0.683988	0.690923	0	0	1.8003		0.669328	1.24286		1.71742		1.22229		2.10235	0.617242	1.61922	0.534159	0	0.381169	0.444269	1.20496	1.61793	1.0394	1.14418	1.19876	1.16058		1.79394	0.444269	1.18091	0.819333	0.352074				0		0	0.444269	0.55479	0
1622.UPSub.28.29	1.95856	1.92498	2.53435	1.90459	1.64444	0	1.3957	0.964963	1.71125		0	1.88377		1.78118	1.73832	1.15614	1.99141	1.07382	1.59188		2.33265	1.15614	1.70487	0.911018	0.830518	1.10596	0.693147	0.911018	1.73764	1.4485	1.42383	0	1.51242		0.664683	0.459226	1.55885	1.46023			0				0.693147	0.832782		0	0.693147
1622.UPSub.3.4	2.81335	2.37308	3.44204	1.81489	2.65478	1.54853	1.6543	2.15759	2.50674	0.907828	0	3.24513		2.99312	2.73793	1.62813	2.34678	1.6598	2.09462	0	3.30608	2.31137	1.64265	1.5273	1.81138	1.68734	1.56098	1.77215	1.91415	2.31412	2.11823	1.48456	1.89716	1.55139	1.65048	1.59247	2.05465	1.60853	1.3194		0.928697		0.433366		0.944203	1.8443		0.645695	0.950271
1622.UPSub.30.31	1.60028	1.58509	2.37395	1.66543	1.4237	0	1.15953	0.500402	1.48721	0.636514	0	1.92593		1.68331	1.41838	0.999128	2.07289	0.392674	1.11702		2.24864	0.861331	1.48432	0.0836497	0.740309	0.970464	0.440504	0.743562	1.59933	1.36221	1.02664	0	1.04803		1.18686	0.820063	1.34063	1.37866	0				0		0	0.586942		0.74351	0
1622.UPSub.31.32	2.11693	1.88238	2.3005	1.55435	0.931966	0	1.51753	0.636514	1.48554	0	0	1.8681		1.67702	1.32349	1.4022	1.40767	0.431819	1.46943		2.29305	1.83518	1.95408	0.429323	0.0377534	0.481957	0.651757	0.579915	1.66135	1.29409	0.858941		1.12515		0.643061	0.624361	1.47048	1.02581	0		0		0		0	0		0.481021
1622.UPSub.32.33	1.84136	1.66642	2.62513	1.6976	1.95933	0	0.822345	0.905369	1.75767		0.271189	2.08175		1.89014	1.93424	0.721464	2.03901	0.900724	1.73871		2.33435	1.74576	1.71868	0.516767	0.796312	1.25681	1.30016	1.43415	1.75459	1.34264	1.65491	1.52274	1.69861		0.66411	1.05656	1.61711	1.27712	1.09006				0.500402		0.636514	1.00842	0	0.924131	0
1622.UPSub.35.36	1.98819	1.51991	2.55372	2.08317	2.00002	0	0.859114	0.905369	1.79352		0.643862	2.2187		1.92697	1.54951	0.803742	1.94008	0.585953	1.0822		2.32429	1.30181	1.73311	0.505795	0.907535	1.29384	0.673012	1.34621	1.6849	0.84092	1.35023	1.17971	1.55004		0.525636	1.02337	1.87144	1.07916	1.09006				0.500402		1.05492	1.06359	0	0.936428	0
1622.UPSub.36.37	1.70598	0.946714	2.34937	1.8268	1.50401	0	1.33786	0.867563	1.96743	0	0.334582	2.37572		2.06413	1.55355	1.25886	0.9354	0.636514	0.944822		2.44739	1.69186	1.46554	0.522615	0.749929	0.404137	0	0.753824	0.551237	1.01259	0.700173	0	1.26102		0.994136	1.10139	1.2851	0.570837	0.682908				0		1.05492	0.799957	0	0.336851
1622.UPSub.37.38	1.4545	1.36318	1.87869	1.64564	1.8009	0	1.46194	1.04762	1.23751	0.691416	0.271189	2.34748		1.77296	1.51776	0	1.95089	0.410116	1.48564		2.31939	1.10428	2.01987	0.858672	0.901752	0.159122	0.938926	1.00371	1.39743	1.11553	1.22628	0.719304	1.33496		1.1243	1.54859	1.29525	0.991114	0.80794		0		0.691416		0	0.715213	0	0.505554
1622.UPSub.38.39	2.0568	2.10371	2.61247	1.72156	1.68218	0.410116	1.39139	0.500402	2.09405	0.682908	0	2.37035		2.2203	1.69814	0.956044	2.05257	0.91726	1.24246		2.57699	0.964963	1.86355	1.0822	0.590266	0.817472		1.06896	1.53165	1.21495	0	0	1.38719		0.51958	0.724093	1.38082	1.72846	0.617242		0		0.682908		0	1.06896		0.682908	0
1622.UPSub.39.40	1.72098	1.29494	2.02958	1.3133	1.52258	0	1.8006	0.585953	1.43081	0		2.1462		1.74878	1.21847	0.154076	1.52033	0.636514	1.0351		2.1379	0.619754	2.0791		0.637807	0.665592	0.235789	0.585953	1.28653	1.31207	0.693147	0.682908	0.840758		1.21724	1.03955	1.26222	1.26734	0				0		0	0.248038		0	0
1622.UPSub.4.5	2.46198	2.7769	3.61876	1.3621	2.87903	1.60588	1.75317	2.1708	2.49146	1.07202	0.348832	3.18238		3.01161	2.84286	1.73715	2.4669	1.40478	2.61465	0.693147	3.29103	2.30093	1.67093	1.94705	1.9745	2.13383	1.95158	2.15142	2.11807	2.42514	2.34174	1.82274	2.35996	1.83225	1.51059	1.68077	2.14582	1.90062	1.47699		0.885239	0	0.536665		0.6218	2.1987	0	1.05492	1.38629
1622.UPSub.40.41	1.83088	1.08031	1.8242	1.98382	1.44831	0	1.15955	0.500402	1.425	0	0.522615	1.96446		1.21951	0.981053	0.474139	1.41229	0	1.40405		1.73271	0.974162	1.94417	0.750289	0.82279	0.683993	0.58324	0.89543	1.20922	1.82851	0.999439	0	1.79856		1.5809	1.18482	1.82741	0.6519	0.682908				0		0.693147	0.585298	0	0.582051
1622.UPSub.41.42	1.55484	0.59303	1.97391	1.53702	1.60962		0.692627	0	1.11349	0	0.522615	1.86737		2.04851	1.65532	0	1.37187	0.869899	0.927198		2.17606	1.20034	2.02706	0.692202	0.396033	0.47543	0.304636	0.522615	1.55443	1.2567	1.29119	0.974315	1.35508		0.911887	1.18056	1.40978	0.404899	0						0	0.533251	0	0.653517
1622.UPSub.42.43	1.71124	0.865795	2.19168	1.98202	2.10502	0	0.972174	0.668018	1.66658	0	0.643862	2.42298		2.22526	1.96218	0.950271	1.88129	0.964963	1.14104		2.40467	1.26805	1.69508	1.01311	1.12503	0.834287	0.682908	1.11317	1.2479	1.33256	1.32398	0.735622	1.57036		0.860988	1.35958	1.55068	0.505355	0.436162				0		1.27303	0.868553	0	0.63309	0
1622.UPSub.43.44	1.60885	0.541108	2.03904	1.74685	1.51599		0.900037	0.701025	1.08391	0	0.588548	2.43809		1.752	1.75561	0	2.26429	1.23723	0.882975		2.31645	0.858741	1.33874	0.200525	0.396033	0.650764	0.468825	0.885648	1.54189	1.09017	0.206192	1.25548	1.35759		1.29443	1.39905	1.6876	1.02583	1.01987				0.639032		0	1.10642	0	1.0576
1622.UPSub.45.46	2.23395	2.11438	2.17809	1.66621	1.70154	0	1.11171	0	1.24086	0	0.692202	2.33003		1.70269	1.60237	1.18222	1.63524	0.636514	1.46589		2.15228	1.3603	2.33335	0.750289	0.223718	0.599999	0.691761	0.961415	2.00815	1.88498	0.683998	0.636514	1.86414		1.76468	1.0964	1.93134	1.49552	0				0		0.562335	1.08666		0.884397
1622.UPSub.46.47	1.66294	1.95636	2.04908	1.15568	1.30438	0.636514	0.436162	0.682908	1.08381	0	0	2.11863		1.53766	1.16803	0.636514	1.47234	0.693147	0.653418		2.12308	0.691416	1.58834	0	0.778998	0.585953		1.01331	0.849212	0.898914	0		0.782075		0.984087	1.02302	0.797137	1.37961	0		0		0		0	0.585953		0.585953
1622.UPSub.47.48	0.953474	0.440661	1.97037	1.39909	1.29592	0	0.682908	0.677086	1.00648	0	0.271587	2.20658		1.43858	1.28821	0.916465	1.42508	0.500402	0.81262		2.15179	1.31962	1.65146	0.860988	0.61752	0.111634	0.276205	0.870529	0.479488	1.2746	0.397804	0.867563	1.06421		0.969493	1.33237	0.723782	0.20436	0.626226				0		0.682908	0.317047	0	0.247382
1622.UPSub.48.49	2.02235	2.036	2.59946	1.90381	1.63448	0	1.42512	0.562335	1.34774	0	0.692202	2.43388		1.36888	1.91753	0.636514	2.17037	0.989072	1.40796		2.43515	1.61736	2.14685	0.692202	0.223718	1.34506	0	1.0826	1.98794	1.5001	0.689009	0.332594	1.59464		1.87722	0.567918	1.56454	1.57715	0		0		0		0	1.06037		0.822534
1622.UPSub.49.50	1.98519	1.73419	2.41192	1.59529	1.61237		1.47169	0.257319	1.39121	0.500402	0	2.20322		1.43191	1.53418	1.16436	1.64763	0.348832	0.767747		2.18906	1.16771	1.79769	0.579915	0.500402	0.708228	0.585953	1.00588	1.70996	1.1322	0.325083	0	1.06194		1.29443	0.860232	1.48854	1.42881	0.562335				0.693147			0.79867		0.935222
1622.UPSub.5.6	1.84224	2.85998	3.30247	1.02084	2.82926	1.46767	1.32773	2.11095	2.03008	1.30131	0	2.91062		2.70787	2.67965	1.35683	2.54998	1.03288	2.64628	0	2.99079	1.80523	1.20563	1.82049	1.91112	2.03375	2.30662	2.44521	2.28738	2.4554	2.48697	1.87657	2.4002	1.66602	1.09213	1.2849	2.20846	2.5002	1.62812		0.958976		0.292508		0.33972	2.36854		0.636514	0.950271
1622.UPSub.50.51	1.88563	0.913418	2.31673	1.85264	1.6767	0	1.44717	0.934393	1.66814	0	0.271189	2.25685		1.52671	1.83097	0.500402	1.97392	0.759547	1.67288		2.30097	1.77654	1.90282	0.0836497	0.939146	0.791017	0.839362	1.10743	1.61555	0.688688	0.849981	1.39724	1.45548		1.48424	1.32215	1.54575	1.20412	0.983728				0.690923		0.636514	1.3422	0	0.896263
1622.UPSub.51.52	1.78773	1.8913	2.18304	1.27219	1.68492	0	0.51958	0	0.838177		0.481021	2.27942		1.53365	1.52428	1.0114	1.44499	0.682908	0		2.29489	1.20487	1.80473	0.481021	0	0.945998		0.879859	0.811306	1.35569	0.702919		1.42885		1.24464	1.31406	1.38217	1.28402	0				0			0.692202		0.256135
1622.UPSub.52.53	1.24205	0.870359	1.76733	0	0.995737		0	0	0.882563			1.41517		1.65998	1.08824	0	1.29858	0.639032	0.689009		1.5403	1.03629	1.17168		0	0	0.686962	0	1.08078	0	0	0.617242	0		0	0.500402	0	0.366925	0				0		0	0		0
1622.UPSub.53.54	0.518085	0.152969	1.42641	0.750832	0.741356	0	0.631694	0.348832	0.414552	0	0	2.02726		1.28987	0.887211	1.00424	1.6068	0.500402	0.497709		1.99402	0.646091	1.3372		0.520283	0.0536354	0.142506	0.348832	0.990093	0.971567	0.191444	0	0.90767		1.01706	0.953382	1.01353	0.225343	0.585953		0		0		0	0.209523	0.388734	0.0996234
1622.UPSub.54.55	0.586081	0.0610153	1.29625	0.467623	1.17562		0	0.436162	0.292508		0	1.11995		0.923685	0	0	1.27828	0.297445	0		1.70995	0.555368	1.38995		0	0	0	0.436162	0.523586		0.500402	0.775016	0			0.500402	0	0.0574179	0.653418				0		0	0	0	0
1622.UPSub.55.56	1.55261	0.292508	1.47696	1.27224	1.01219		0.436162	0.424342	0.746493	0		1.17651		0.879094	0.636514		1.39439	0	0.436162		1.26751	0.691416	1.28803		0	0.626226		0	1.21014	0	0	0	0.436162			0.223718	0.882563	1.09237	0				0			0.692627		0
1622.UPSub.56.57	1.02501	0.371529	1.46056	1.40614	1.59671	0	0.774993	0.223718	0.284878	0.693147	0.506886	2.13273		0.994924	1.60612	0	1.74493	0.500402	0.901397		1.836	0.989076	1.58455	0.544115	0.619769	0.128164	0.191444	0.680986	0.917447	1.44214	0.758804	0.410116	1.33373		1.24288	1.06266	1.2418	0.239138	0.436162				0		0	0.250961	0	0.521853
1622.UPSub.57.58	1.46696	1.06459	1.65053	0.965186	1.32503	0	0.436162	0	0.500402	0		1.46104		0.562335	1.0114	0	1.36505	0.500402	0.866431		1.5032	0.682908	1.13805		0.223718	0		0	0.965186	0		0	0.436162		0.617242	0.613956	0.436162	1.07314	0				0			0		0
1622.UPSub.58.59	1.76927	1.61556	1.87061	1.30574	1.33484		0.384543	0.630801	0.384543	0	0	1.26851		1.12145	1.19092		1.40488	0	0.619376		1.57867	0	1.91406	0.335184	0	0.688139	0	0.662883	1.55931	0.795695	0.645033	1.00353	1.30412		1.33646	0	1.2745	0.664202	0.189762				0.384543			0	0	0.687932
1622.UPSub.59.60	1.6259	0.3482	1.6956	1.63756	1.3234		0.675901	1.12037	1.38095	0	0.286836	1.91296		0.693147	1.15343		1.56316		0.858303		1.67352	1.05492	1.49075	0.738299	0.135794	0.852023	0.325083	1.32621	1.43574	1.14847	0.206192	1.26374	1.292		1.50447	1.00506	1.29946	1.18636	1.36892				1.05492		0	1.18436	0	1.15548
1622.UPSub.6.7	2.19584	2.69291	3.34104	0.959448	2.86166	1.32137	1.60926	2.26905	2.07577	1.56413	0	2.84033		2.71378	2.72292	1.7115	2.93267	1.06269	2.48104	0	3.00559	2.11379	1.34678	1.88062	1.50831	1.49435	1.94788	2.12099	1.97335	1.92926	1.92304	1.18204	2.12411	1.82435	0.949095	1.60218	1.95784	2.02746	1.76899		0.515943		0.998915		0.319691	1.76799		0.636514
1622.UPSub.60.61	1.00681	1.05068	1.64881	0.908961	1.05133		0	0.786397	0.844947		0	1.78582		1.31383	1.38186	0	1.77178	0.500402	0.682015		1.80157	1.06533	1.38183	0.718951		0.746966	0.691761	0.895241	1.04363	0.792845	0.583527	0.983037	0.692013		0.950896	1.37929	1.06203	0.76197	1.06728				0.926243			0.693147		0.886282
1622.UPSub.61.62	0.785252	0.8876	1.99638	0.902951	1.48215	0	1.05431	1.0889	0.889102	0.858741	0.132691	2.37596		1.61001	1.65609	0	1.5339	0.858741	1.20091		2.28411	1.06086	1.79223	0.721177	1.06641	0.630555	1.15503	1.15903	1.28891	1.44126	0.941815	0.116907	1.48222	0.636514	1.57379	0.896611	1.00479	0.787002	0.636514				0		0	0.701065	0	0.662124
1622.UPSub.62.63	1.46768	0.183319	1.62555	1.21333	1.30558	0	1.0123	0.718528	1.28293	0	0.841855	1.83063		1.27703	1.23655	0	1.2164		0.64559		1.67414	1.01987	1.53924	0.089578	0.135794	0.716014	0.325083	1.01201	1.26335	0.789664	0.767858	0.825886	0.606946		0.688139	1.00506	0.840758	0.710682	1.09703				0.585953		0	0.723147	0	0.828238
1622.UPSub.63.64	1.21692	0.183319	1.34931	1.06069	1.29046		0	0.759547	1.02412	0	0.286836	1.60829		1.0822	1.36765		1.15106	0	0.64559		1.32074	0.636514	1.28043	0.089578	0.135794	0.49571	0.325083	1.04957	1.15062	0.299025	0.206192	1.00424	0.606946		0.688139	0.633171	0.840758	0.72739	1.07899				0.636514		0	0.723147	0	0.828238
1622.UPSub.64.65	1.11546	0.347635	1.33372	1.32779	1.17754		0.500402	0.348832	0.347067	0	0.522615	2.03932		0.682908	1.2135		1.35946	0	0.871996		1.68439	0.784168	1.4972	0.692202	0.135794	0.125064	0.325083	0.789009	1.28212	1.32499	0.359815	0.562335	0.956983		1.29882	0.219305	1.09416	0.220448	0.585953				0		0	0.294744	0	0.480037
1622.UPSub.65.66	1.22293	0.174612	1.12911	1.45691	1.37803		1.07643	0.348832	0.439424	0	0.506886	2.0614		0.693147	1.27993	0	1.8379	0.693147	0.223718		1.62882	0.673012	1.67149	0.544115	0.135794	0.150039	0	0.774308	0.929771	1.3054	0.0996234	0.842849	1.08726		0.992453	0.169482	1.123	0.290422	0.585953				0		0	0.327965	0	0.509522
1622.UPSub.66.67	1.39909	0.665971	1.70022	1.40455	1.61496	0	1.03414	0.636514	1.02725	0	0	1.96653	0	0.980712	1.1068	0	1.66711	0	0.871996		1.81313	0.636514	1.33965		0.884369	0.377761	0.533521	1.05716	1.38338	1.15894	0.767858	0.950477	1.37951		1.26056	1.01524	1.22595	0.356753	0.673012				0		0	0.571542	0.721464	0.0996234
1622.UPSub.67.68	1.23543	0.673705	1.08858	1.30664	1.13822			1.06313	0.949481		0.575849	1.95745		0.474139	1.34082		1.17302		1.05322		1.85151	1.03635	1.45529	0.0836497	0.500402	0.659073	0.913063	1.2224	1.22547	1.2362	0.776835	1.11039	1.15168		1.44855	0.731713	1.1865	0.744249	1.12				0.500402		0.500402	0.798097	0.655084	0.799673
1622.UPSub.68.69	0.937066	1.14875	1.53635	0.822561	0.924174		0.601154	0.299997	0.578457	0		1.53157		1.13587	1.27402		1.59484	0	0.459693		1.66581	0.832571	1.41471	0	0	0.356495	0	0.522179	1.07084	0.751975	0.474139	0.984755	1.29867		0.583527	0.223718	1.35935	0.398586	0.682908				0.500402			0.434829	0	0.223718
1622.UPSub.7.8	2.28402	2.82522	3.30613	1.28286	2.74086	1.27451	1.80233	2.02215	2.25709	1.74636	0	2.74892		2.749	2.56825	1.70889	2.51115	0.923404	2.48954	0	2.83299	1.84185	1.32289	2.12584	1.53605	1.94087	2.04018	2.09003	2.33367	2.39895	2.31644	2.00685	2.35769	1.97698	1.10599	1.45283	2.36477	2.13564	1.83436		0.857631		0.46121		0.233368	2.20207		1.20228	0
1622.UPSub.70.71	1.06862	0.272148	1.26284	1.06914	0.962262		0	0.436162	0.540793		0.178845	1.97232		0.410116	1.19143	0.562335	1.66259	0.803742	0.387212		1.3865	0.646091	1.23641	0	0	0.109113	0.191444	0.730742	0.769259	1.1645	0.253037	0.576382	1.33246		0.922843	0.655084	1.16611	0.33762	0.653418				0		0	0.286836	0.206192	0.178845
1622.UPSub.71.72	1.57196	0.450126	1.36338	1.45112	1.37127		0.675901	0.636514	0.731464	0	0.718596	1.86709		0.410116	1.25497		1.31563	0	0.64559		1.23351	0.562335	1.55402	0.544115	0.135794	0.234194	0.325083	1.26228	1.28718	1.56092	0.359815	0.790268	1.61461		1.48853	0.219305	1.64823	0.456353	0.673012				0		0	0.452749	0.325083	0.683191
1622.UPSub.72.73	0.961761	0.800946	1.23371	1.23703	1.10444		0	0.693147	0.76197	0	0.693147	1.51961		0	0.410116		1.14895	0	1.18747		1.26037		1.18283		0.76197	0.710631	0.862858	0.693147	1.12249	1.04688	0.798664	1.00424	0.995516		0.636514	0.743419	1.07862	0.749857	0.693147						0.693147	0.76197	0.693147	0.743419
1622.UPSub.73.74	0.859353	0.274122	1.57906	0.797822	0.867833		0.666278	0.666278	0.85351	0.666278	0	1.33121		0.325083	0.58324	0	1.34616	0	0.855667		1.54423	0.666278	1.07304	0	0.135794	0.0348775	0.450561	1.02601	0.694484	0.223718	0	0.58324	1.0572		0.927617	0.788777	0.750396	0.365323	0.646091				0		0	0.499163	0.58324	0.0996234
1622.UPSub.75.76	1.12705	1.01624	1.56854	0.907999	0.500402		1.07643	0	1.08822	0		1.44666		0	0.562335		1.45164		0.653418		1.07184	0	1.04386		0	0.680629	0	0	1.02184	0.942567	0.474139	0	0.675901		0.60168	0	0.942567	0.895362	0				0			0.680629		0
1622.UPSub.77.78	0.712574	0.163689	0.912622	0.474139	1.00274		0	0.910156	0.522179	0	0	1.17529		0	0.562335		0.757253		0		0.851681	0	0.767615	0	0.206192	0.0560015	0	0.742292	0.511587	0	0	0.325083	0.892118		0	0.154076	0.790268	0.30235	0.868283				0.617242		0	0.410116	0.325083	0.250955
1622.UPSub.78.79	1.75284	1.65714	1.68845	1.38722	0.725469			0	0		0	1.43243		0.562335	1.20228		1.4898	0	1.33142		1.34529	0	1.8025	0		0	0	0.692959	1.89791	0.904774	0	1.32477	1.32062		1.59408		1.06111	0	0				0				0	0
1622.UPSub.79.80	1.07356	0.230945	1.05206	1.11554	1.18611	0	0	0.882311	0.752975		0.219033	1.82536		0.843571	1.38326		1.17415		0.250955		1.57905	0.636514	1.39801	0.152005	0.410116	0.250266	0.154076	1.15041	0.896405	1.14387	0.0908761	0.738931	0.923447		1.23151	0.843571	1.00081	0.370261	0.994924				0.636514		0	0.410116	0.250955	0.511829
1622.UPSub.8.9	1.79034	2.40129	3.07451	1.0037	2.06641	1.23839	1.7855	1.63181	1.98125	0	0	2.66712		2.67852	2.19825	1.57167	2.02378	0.540315	1.93501		2.7724	1.53935	0.938789	0.859967	1.18281	1.36004	1.21795	1.39739	1.09569	2.2589	1.75149	1.07899	1.41542	0.673012	0.971301	1.0832	1.50699	1.42372	0.585953		0.818866		0.223718		0.415815	1.49236			0.562335
1622.UPSub.80.81	0.422593	0.0949242	0.281512	0.755302	0.842333			0.603418	0.491241		0.124251	1.3187		0.636514	0.585953		0.828686	0	0		1.18638	0.682908	1.01987	0.348832	0	0.149512	0	0.284038	0.408902	0	0.0723778	0.325083	0.55544		0	0.052172	0.501047	0.0455848	0.619754				0.585953		0	0.27283	0	0.052172
1622.UPSub.81.82	2.32249	1.58954	2.41688	2.37579	1.64136		0.868183	1.24003	1.57684	0	0.833365	2.32376	0	1.52106	1.40411	0	1.91399	0.410116	1.98206		2.35953	0.93389	2.10009	0.516767	0	0.790815	1.24665	1.51487	1.97579	2.04602	0.69822	1.97336	2.0317		1.8314	0.650482	1.84614	1.06573	0.614129				0.861146		0.636514	0.954179	0.562335	1.27088
1622.UPSub.82.83	1.22723	0	0.682908	0	0.661563		0	0	0			1.07419		0	0.410116		1.05963	0	0		0.99539	0	1.37356				0	0	0.673012	0	0	0.623655			0		0	0	0				0
1622.UPSub.83.84	0.877845	0.959109	0.910662	0.908852	0.539234		0	0.223718	0.348832		0	1.64026		0.325083	0.867668		1.41341				1.15769	0.500402	0.921315	0.152005		0.286836		0.742344	0.473136	0.741359		0.543872	1.02847		0.663725	0	0.860822	0.167944	0.682908				0.500402			0	0	0.649248
1622.UPSub.84.85	1.12903	0.150227	0.98178	1.42554	1.18408		0.307595	1.02826	0.956506	0	0.106566	2.03937		1.27014	1.59271	0	1.67225	0	0.602652		2.05445	1.26852	1.82917	0.315019	0.0453948	0.202784	0.311427	1.05992	0.953256	0.945249	0.311383	1.04999	0.691082		1.31367	0.300226	0.696904	0.347913	0.949882				0.666278		0.500402	0.387621	0.206192	0.393878
1622.UPSub.85.86	0.944261	0	1.08845	0.624644	0.619376		0	0	0			0.925045		0	0		1.06227	0			0.948713	0	1.2561					0	0	0		0.482578	0				0	0	0				0
1622.UPSub.86.87	1.39734	0.458897	1.38756	1.66251	1.2848		0.664528	0.858309	0.905308	0	0.643862	1.93357		0	0.840229		1.42367		0.619754		1.0241	0.617242	1.60348	0.622487	0	0.185203	0.348832	1.205	0.980067	1.11087	0.167944	0.8991	1.43407		1.53517	0.124251	1.23162	0.505381	0.691416				0.585953		0	0.626766	0.325083	0.73379
1622.UPSub.87.88	1.04623	0.263731	1.16324	1.1113	1.0303		0.465999	0.666278	0.548874		0.286836	1.52351		0	0.997423		0.602974		0.562335		1.14075	0.646091	1.27751	0	0	0.0475403	0	1.01641	0.359161	0.500155	0	0.325083	1.13394		0.688139	0	1.05218	0.232789	0.646091				0		0	0	0.325083	0.286836
1622.UPSub.88.89	0.795204	0.223901	1.19779	1.17247	0.68348			0.348832	0.223718		0.429323	1.48331			0		1.35648		0.474139		1.22802	0	1.22853	0	0	0.0831035	0	0.703681	0.553673	0.68593	0.636514	0	0.83849		0.60244	0	0.748899	0.041195	0.585953				0		0	0	0	0.429323
1622.UPSub.89.90	1.679	1.33771	0.887988	0.432714	0.779277		0.545595	0	0		0	1.5717		0.707786	0.788708		0.923944	0	0		0.977083	0.881863	1.62105	0		0	0.636514	0.649048	1.01331	1.38206	0	1.49054	1.09711		0.984087	0	0.673012	0.562335	0				0			0	0	0.562335
1622.UPSub.9.10	1.8117	2.14557	2.98456	1.00136	2.01883	1.03288	1.08608	1.5805	1.86369	0.723147	0.167944	2.61354		2.54804	2.32681	1.83151	1.83614	0.653565	1.52821	0	2.77836	1.55236	1.12519	1.27419	0.450723	1.2856	0.965961	1.54382	1.26719	2.06674	1.47281	1.59449	1.13102	1.05492	1.05065	0.867382	1.82615	1.33786	0.774993		0.83787		0.500402		0.233792	1.15087	0	1.22499
1622.UPSub.90.91	0.932991	0.392072	1.5382	0.24493	1.3449		0	0.682908	0.585953		0	1.57049		1.05492	1.05492		1.35254	0.911018	0.562335		1.18773	0.691416	1.12073	0	0.636514	0.219033	0.410116	0.682908	1.0337	0.465999	0	1.24245	0.825852	0		0.474139	0.816765	0.586014	0.617242				0		0	0.636514	0	0.325083
1622.UPSub.91.92	1.7447	1.50361	1.16509	0.95984	0.995067		0	0	0.636514	0	0	1.50895		0.410116	1.12449		1.40342	0	1.04887		0.905667	0	1.20195	0	0	0.680629	0	0.995051	1.71579	0.827055	0	0.562335	1.0723		1.31875	0	1.36345	0.529706	0				0			0	0	0.622487
1622.UPSub.92.93	1.69574	0.691416	1.64326	0.692741	1.17883		0.687787	0	0.858741	0		1.8066		1.21485	0.911018	0.410116	1.38119	0.693147	0		1.56818	0	1.11135		0	0		0.474139	1.31476	0.348832		1.2164	0.653418		0	0	0.691416	0.655482	0				0		0	0	0	0
1622.UPSub.93.94	0.650438	1.25221	1.29804	0.510399	0.684907			0.248333	0.381169		0	1.58662		0.592885	1.07512	0	1.16846	0	0		1.50967	0.70374	1.00587	0.0648962		0.132691	0	0.563405	0.517717	0.506967	0	0.457102	1.32795		1.02098	0	1.15848	0.187647	0.690923				0.534159		0	0.233792	0	0.429323
1622.UPSub.94.95	1.20849	1.07743	1.56994	1.12109	1.10597		1.08666	0.802059	0.992222	0		1.86136		1.09835	1.30882		1.68858	0	0.312465		1.60953	1.21215	1.40716	0.636514	0	0.754149	0.459693	0.958332	1.12587	1.04752	0.300882	1.07977	1.2231		1.18636	0.723147	1.19692	0.990329	1.05798				0.986463			0.832947	0	0.723147
1622.UPSub.95.96	1.61249	1.06937	1.29943	0.969785	0.787232		0	0	0		0	1.58407		0.410116	1.24423		1.25871	0	0		1.05758	0	1.29895	0		0		0.662883	1.43413	0.819174		0.991999	0.798168		1.15784		0.903848	0	0				0				0	0
1622.UPSub.96.97	1.46094	0.434965	1.61437	1.59223	1.40322		0.887744	0.585953	1.25768	0	0.271189	1.77229		1.33796	1.11405	0	1.63605	0.348832	0.889858		1.41843	1.01331	1.49779	0	0.463655	0.308982	0.348832	0.771502	1.0827	1.30297	0.289131	1.11129	0.923466		0.585953	0.466063	1.00018	0.6191	0.691416				0		0.636514	0.790408	0	0.466063
1622.UPSub.97.98	1.9464	1.43813	1.68128	1.41917	1.52309	0	0.739378	0.686962	0.853924	0	0	2.0932		1.05038	1.2745		1.93325	1.05492	1.02857		1.71841	0	1.98122	0.579915		1.25847	0	0.982172	1.78315	1.5605		1.5357	1.43321	0	1.3829		1.13775	0.899487	0.59827		0		0.59827			0.579915	0	0.544115
1622.UPSub.98.99	1.55503	0.523955	1.67386	1.64461	1.22213	0	1.06247	0.99517	1.34064	0	0.271189	1.84058		0.869761	1.20435		1.48904		0.610864		1.2562	1.23287	1.50778	0.287073	0.24493	0.681291	0.870249	1.35993	1.24671	1.40418	0.167944	1.35108	1.58608		1.21174	0.902621	1.45524	1.0818	1.08886				0.690923		0.610864	1.16961	0.759704	0.650482
1622.UPSub.99.100	1.06651	0.0911062	1.35848	0.867172	1.22463			0.500402	0.759547		0	1.67822		0.892118	0.474139	0	0.684343	0	0.590266		1.46241	0.636514	1.37055		0	0.211487	0.223718	0.500402	0.70229	1.02781	0.500402	0.590266	1.04736		0	0.410116	0.868625	0.0949242	0.682908				0		0	0	0	0.167944
1627.BGC	1.72223	1.97923	2.05904	1.11452	1.96523	0	1.57695	1.25938	1.64612	0.264052		1.60754		1.11316	1.08135	0	1.11221	1.26149	2.02059		1.86657	1.54226	2.04095	1.28464	1.40697	1.18062	0.642979	0.613822	1.13343	0.63475	1.02189	1.35599	1.88886		1.83696	1.23807	1.68993	1.69151			0				0	0.788418		1.21927
1627.GZC	1.13555	1.17978	2.41547	1.3891	1.1274	0.233792	1.03068	0	1.36226		0	2.23972		1.1491	0.450561	0.325083	1.12736		0.646091		2.41943	1.59091	0.853261	0	0	0.874599	0	0	1.13496	1.16199	0.217519	0.558295	0.952508	0	1.10731	0.802932	0.627449	1.41605	0				0			0.886765
1627.LC	0.877166	2.22519	2.8179	1.38654	2.07544	1.30131	0.975692	1.00272	1.44472	0.407845		2.81964	0	1.94918	2.5147	1.10501	2.08136	1.23254	2.15589		2.64092	1.21299	2.0586	1.63404	1.09295	1.80784	1.91946	1.04651	1.9488	1.66343	2.18316	1.52098	1.68546	1.45143	0.679186	1.90537	1.01127	1.46869		0	0.682908	0		0	0	1.42335		1.1234
1627.RWC	2.60327	2.61845	3.61589	1.79845	2.867	2.26315	2.30214	1.90139	2.62646	1.18782	0.758937	3.58173	0	3.60593	3.12528	0.913931	2.42776	2.5602	2.31438		3.71682	2.04867	3.31168	1.93627	2.01905	2.17569	1.93832	2.27924	2.54852	1.98972	2.36563	1.91376	2.23104	2.47659	1.72583	2.32566	1.73255	2.43845	1.34602	0	0.900256		0		0	2.36578	0.206192	1.09754	0.410116
1627.SMXC	2.03588	2.84362	3.73661	1.49469	2.84793	1.53545	1.94606	2.35959	2.47022	1.78635	0	3.32119		2.96772	2.75964	1.17962	2.70125	2.08021	2.55145		3.04419	1.6704	2.40072	1.49592	2.36571	2.25726	2.39469	2.3527	2.53331	2.53656	2.81381	2.35847	2.46209	2.38783	2.41929	2.70219	2.55838	2.59718	0.600166		0.325083		0		0.636514	2.62527	0	1.47689	0.366925
1883.2007.079.Crump.Artic.LTREB.main.lane1.NoIndex	2.43117	2.90153	3.228	1.80438	3.35864	0.734775	2.5742	2.66056	3.0321	1.528	0.23331	2.58047		2.49173	3.01222	1.748	2.69708	2.61986	3.11644	0.693147	3.49207	2.6413	2.25787	2.74833	2.37896	2.5322	2.78795	2.5865	2.41287	1.48563	2.89698	2.7165	2.6484	2.38144	1.65373	2.85395	2.22384	2.86493	1.14994	0	0.749605	0.0929024	0.562335	0.304636	1.4175	2.71452	0.939166	1.89321	0.693147
1883.2007.08.Crump.Artic.LTREB.main.lane1.NoIndex	2.05522	2.98963	2.81347	2.14569	3.11871	0.558253	2.39124	2.48662	2.69355	1.45046	0.0184682	2.32644		1.9723	3.35892	1.55089	2.69363	2.86051	2.99741		3.33577	2.73183	2.06955	2.65187	2.1448	2.81712	2.89294	2.46838	2.32029	1.32142	2.88459	2.62121	2.62749	2.30782	2.05896	3.05053	2.74579	2.80406	1.21236	0	0.752269	0	0.267568	0.774311	2.31926	2.51646	1.7037	1.67353	1.21489
1883.2007.091.Crump.Artic.LTREB.main.lane1.NoIndex	2.37108	2.50927	3.0387	1.09736	2.52076	0.759062	1.92558	2.32138	2.75337	1.43058	0.57896	2.67195		2.343	2.89127	1.37854	2.05883	1.05493	2.45638	0	2.93702	2.41125	1.7526	1.80124	2.36662	2.45214	2.20342	1.95915	2.17297	1.70999	2.51533	2.35411	2.1485	1.92356	1.11328	2.42029	2.26361	2.2823	1.09703		0.200961	0.614503	0	0	0.98549	2.37406	0.500402	1.97792	1.45404
1883.2007.092.Crump.Artic.LTREB.main.lane1.NoIndex	2.92748	2.468	3.25062	0.936414	2.60387	1.67399	1.90576	2.54496	2.79363	1.29567	0.919076	3.24468	0	2.79348	2.99735	1.27025	2.05381	0.89585	2.43531	0.693147	3.26824	2.36727	2.48584	2.29643	2.33074	2.24605	2.0992	1.94807	2.30927	1.93746	2.46656	1.78454	2.12304	1.96057	1.40495	2.2668	2.17668	2.1239	1.74142		0.568343		0.362211	0.691761	1.69889	2.29759	0	1.28881	1.41274
1883.2007.1.Crump.Artic.LTREB.main.lane2.NoIndex	2.11034	2.1909	2.85896	1.50151	2.49566	0.100164	1.57081	2.38774	2.61768	0.881353	0	2.46396		2.42554	2.76169	1.72939	1.53051	1.58952	1.9676	0.636514	2.98058	2.59246	1.70689	1.72173	2.4778	2.01547	1.73528	1.40436	1.87341	1.52471	2.07624	2.28539	1.76603	1.26906	0.91645	2.08757	2.19999	1.81104	0.636514		0.357627	0	0	0	1.68081	2.1222	0	2.02705	1.47294
1883.2007.101.Crump.Artic.LTREB.main.lane2.NoIndex	2.1851	2.24037	2.88046	1.16974	2.47605	0.921553	1.53317	2.3588	2.51179	1.12156	0.859384	2.57468		2.31725	2.5646	1.45171	1.74141	0.772002	2.19052	1.05492	2.76121	2.18314	1.71688	1.80483	2.12145	2.13417	1.97349	1.70505	2.01781	1.80188	2.09584	1.69033	1.78395	1.63618	1.03843	2.03127	2.29783	1.86229	1.48149		0.115013	0	0	0	0.834725	2.25937	0.59827	1.08077	1.27626
1883.2007.111.Crump.Artic.LTREB.main.lane2.NoIndex	3.16584	2.97835	3.76126	1.88532	3.06788	1.43953	2.23703	2.88993	3.09601	1.56047	0.832823	3.35438		2.85222	3.08804	1.97076	2.58367	1.13068	2.71128	0	3.25528	2.39831	2.17797	2.42252	2.68298	2.6232	2.58274	2.27638	2.75948	2.26606	2.71916	2.44551	2.5225	2.07335	1.32876	2.76389	2.68234	2.54802	1.14137		0.316409	0.666909	0	0.693147	1.58575	2.74799	0.936888	1.54669	1.69326
1883.2007.112.Crump.Artic.LTREB.main.lane2.NoIndex	2.77359	2.31819	3.51555	1.4554	2.74118	1.04539	1.36045	2.33147	2.78377	1.50223	0.655482	3.29316		3.05044	2.79934	1.88622	1.92766	1.11906	2.12223	1.09861	3.3388	2.315	2.12579	1.92491	1.99061	2.11216	1.96866	1.63123	2.05861	1.94078	2.39762	2.04799	1.93442	1.82331	1.29168	2.24646	2.34638	1.95668	1.04892		0	0	0	0	1.71267	2.20198	0.257319	1.12281	1.04355
1883.2007.197.Crump.Artic.LTREB.main.lane2.NoIndex	3.46011	3.07371	4.04682	2.03621	3.3786	1.4746	2.29943	2.89326	3.16949	1.58839	0.958233	3.87608		3.40557	3.43613	1.62027	2.96435	2.49324	3.16787	0	3.80552	2.90656	3.48613	2.56422	2.36922	2.39186	2.69051	2.75864	3.17812	2.70147	2.73395	2.8173	2.69806	2.30186	1.51287	2.83709	2.3856	2.9421	1.5541		1.09836	0	0.693147	1.02965	1.56061	2.48996	0.749331	2.14607	0.50664
1883.2007.198.Crump.Artic.LTREB.main.lane2.NoIndex	3.08455	2.57875	3.74275	1.84184	2.5968	1.01822	1.86571	2.43794	2.78119	1.52875	0.618941	3.55559	0	3.10942	3.03825	1.32669	2.40927	2.06848	2.5769		3.5955	2.37237	2.94565	1.99727	2.28496	2.33987	2.05047	2.44566	2.72377	2.56038	2.3433	2.42365	2.17029	1.83164	1.1989	2.69785	2.25235	2.54032	0.500402		0.94855			0	1.4041	2.34747	0.786701	1.59164	0.686962
1883.2007.213.Crump.Artic.LTREB.main.lane2.NoIndex	3.19372	2.6	3.85129	1.03049	2.85535	1.68061	1.85583	2.3185	2.76898	0.873338	0.964245	3.5463		3.06123	3.01628	1.74054	2.34956	2.27526	2.28415		3.71078	2.60918	2.70828	1.94222	2.50082	2.26153	2.04912	1.74133	2.50995	2.24641	2.33994	2.55313	2.26373	1.95797	1.35402	2.34713	2.03377	2.32884	1.3954	0	0.853036	0.0953952	1.25242	0	1.72347	2.19331	0	1.80778	1.23668
1883.2007.214.Crump.Artic.LTREB.main.lane2.NoIndex	3.118	2.60709	3.84398	1.81639	2.86629	0.830482	1.82363	2.41907	2.87715	1.07301	0	3.40797		3.26117	2.82212	1.80762	2.2388	2.33509	2.51328	0	3.82598	2.46555	2.96301	2.34748	2.18163	2.13519	2.14003	2.04787	2.27302	2.14834	2.49759	2.11963	2.10658	1.71479	1.69551	2.198	2.3794	2.27045	0.474139		1.06153		0	0.900909	1.56709	2.30751	0.410116	1.74237	0.752792
1883.2007.224.Crump.Artic.LTREB.main.lane2.NoIndex	2.78155	2.51464	3.75819	2.38244	2.80004	1.08632	1.8603	2.32118	2.76131	0.94003	0	3.40621		2.88035	2.93658	1.07934	2.0923	1.46829	2.36371	1.46774	3.70506	1.93983	2.86533	2.28731	2.54314	2.29331	2.09275	1.95958	2.32836	2.52253	2.27316	2.15924	2.07774	2.04872	1.36219	2.42475	2.10886	2.41756	1.49535	0	0.669991	0	0	0.436162	2.07776	2.40903	0.755882	1.69516	1.57468
1883.2007.225.Crump.Artic.LTREB.main.lane2.NoIndex	2.96742	2.51403	3.79829	1.76915	2.82332	1.11259	1.35683	2.21008	2.51312	1.33118	0.429323	3.27949		3.11109	2.76481	1.81362	2.29775	2.02229	2.58018	0	3.7684	2.87162	3.02405	1.98753	1.74756	2.08039	2.17498	2.18991	2.69263	2.36242	2.44126	2.4353	2.40038	2.28774	1.26218	2.38883	1.51177	2.47689	0.647545	0.655482	0.967771	0	0.752917	0	1.35567	1.93621	0.108471	1.45514	0
1883.2007.235.Crump.Artic.LTREB.main.lane2.NoIndex	2.75915	2.688	3.58755	1.25722	2.75551	1.81437	2.24283	2.18952	2.61499	0.852386	0.59827	3.62212	0	2.71091	2.5759	2.18864	2.61348	1.91496	2.1724	1.01302	3.43227	1.96252	2.44504	2.21633	2.3004	2.17555	2.15927	2.04835	2.17934	1.82896	1.99756	2.17904	1.76961	1.73279	1.28266	2.32304	1.92081	2.40315	1.01326		1.38995	0	0	0.59827	1.50257	2.40812	0.500402	1.25052	0.500402
1883.2007.236.Crump.Artic.LTREB.main.lane2.NoIndex	2.56141	1.96501	3.09955	0.424946	2.50976	1.69293	1.9356	1.91824	2.30763	0.976517	1.1168	3.08762		2.53554	2.62587	1.79554	2.10332	0.954518	2.03469	1.07665	2.95062	1.96661	1.68734	1.98739	1.95122	1.68349	1.67596	1.50757	1.86797	1.5795	1.9404	1.48125	1.2653	1.51911	1.00054	1.88693	1.77915	1.89138	1.55345		0.293883		0.325083	0	1.48271	1.85544	0	1.01313	1.09861
1883.2007.243.Crump.Artic.LTREB.main.lane2.NoIndex	2.54985	2.95295	3.45313	2.48289	2.66922	0.802414	2.37793	2.36522	2.9985	1.38104	0.539944	3.02503		2.76388	3.31369	2.51656	2.753	2.05001	3.09409	0	3.39884	2.43974	2.21386	1.9521	2.61811	2.74614	2.56629	2.52951	2.7842	1.50037	2.8117	2.93477	2.64433	2.11154	1.02423	2.79512	2.1705	2.6392	1.45858		0.565519	0.655482	0	0.830518	2.35572	2.48668	0.457838	2.2224	1.4869
1883.2007.244.Crump.Artic.LTREB.main.lane2.NoIndex	2.6069	2.22276	3.2865	2.07088	2.24513	1.2475	2.07091	2.03384	2.59246	0.777231	0.972782	2.95352		2.7367	2.80049	2.02571	1.90488	0.930547	2.40856	0.529706	3.1281	2.29155	1.68676	1.55216	2.15025	2.0724	1.89982	1.77417	2.14619	1.87441	2.41902	2.05031	1.52879	1.69307	0.942305	2.17477	1.92759	1.86245	1.44504		0.313079	0.655482	0.688364	0	1.30766	1.9772	0.445981	2.00669	0.986899
1883.2007.254.Crump.Artic.LTREB.main.lane2.NoIndex	3.02329	2.18543	3.4017	1.89457	2.54704	1.65276	1.53379	2.45844	2.66108	1.44583	0.983961	3.1837		3.04955	2.46593	1.68715	1.96614	1.79739	2.11334	0.867563	3.39638	2.13716	2.34424	1.89358	2.14496	2.16165	1.94571	1.6848	1.82729	2.08011	2.09151	1.97026	1.84135	1.81007	1.55144	2.25372	2.4513	1.83799	1.66205		0.079487	0	1.04198		1.76542	2.23634	0.470236	0.943348	1.4407
1883.2007.255.Crump.Artic.LTREB.main.lane2.NoIndex	3.06499	2.50591	3.4219	1.35843	2.57335	1.20048	2.38783	2.70043	2.90877	1.35007	0.759547	3.28155		2.03457	2.86355	1.10763	2.31074	1.15946	2.50208	0.693147	2.80346	2.36599	2.28686	2.29691	2.34369	2.33482	2.25424	2.19992	2.47145	2.14252	2.46019	2.16854	2.33625	2.05658	1.46958	2.36658	2.13985	2.35836	1.81394		0.206826	0.682908	0	0.823959	2.02514	2.41471		1.83514	1.47875
1883.2007.348.Crump.Artic.LTREB.main.lane2.NoIndex	2.91983	2.72349	3.41397	2.02117	3.12748	0.797416	1.85991	2.63238	2.89536	1.64298	0.419483	3.05433		2.82452	3.1255	1.78252	2.68286	1.19572	2.72459	0	3.11002	2.50834	2.66659	2.87168	1.23878	1.58781	2.29817	2.41359	2.69217	2.0875	1.85639	2.31998	2.21579	1.9292	1.05843	2.64109	2.05649	2.5296	0.682908		0.281402	0		0.304636	1.2408	1.8158	0.9557	1.60264	0
1883.2007.349.Crump.Artic.LTREB.main.lane2.NoIndex	2.32797	1.76623	2.8968	1.59818	2.43368	0.356709	1.8414	1.59058	2.11128	1.67305	0.242281	2.79099		2.56261	2.25753	1.6843	2.18831	1.45489	1.8916	0	3.01965	2.12464	1.35203	2.26804	0.848215	1.27842	1.58654	1.84447	2.111	1.49923	1.71855	2.14086	1.47115	2.06106	0.952089	2.07511	1.50405	2.188	1.66425		0.0755724	0.636514			1.31885	1.21052	0.950271	1.21939	0.778204
1883.2007.352.Crump.Artic.LTREB.main.lane2.NoIndex	2.62305	1.81524	3.03889	0.739816	2.17571	1.00215	1.72648	2.0548	2.30272	0.829592	0.796987	2.79072		2.64262	2.25524	1.68909	1.49115	1.0605	1.81127	0	3.09168	2.39178	2.10081	1.81943	2.47447	1.67697	1.53218	1.35155	1.67736	1.66149	1.80554	1.90406	1.5503	1.4722	1.23721	1.84247	1.70907	1.5677	0.693147		0.167104	0.248333	0.436162	0	1.87789	1.83317		1.32829	1.85845
1883.2007.353.Crump.Artic.LTREB.main.lane2.NoIndex	2.62784	2.24539	3.10918	1.25431	2.4514	0.474568	1.83147	2.35661	2.58463	1.09812	0.24144	2.67663		2.60673	2.64425	1.80778	1.77591	1.17733	2.13532		3.21019	2.51818	2.0524	1.85444	2.20725	1.9607	1.92342	1.6034	1.97047	1.66553	2.05419	2.04704	1.81958	1.34506	1.19243	2.0268	2.13281	1.89948	0		0.504193	0	0	0	1.43898	2.09663	0.214559	1.33175	1.07383
1883.2007.356.Crump.Artic.LTREB.main.lane2.NoIndex	2.82695	1.87964	3.18447	1.205	2.29908	0.773421	1.47654	2.07498	2.24624	0.47808	0.38583	2.9294		2.69378	2.49782	1.30627	1.4333	1.50655	1.69857	0	3.10219	2.08765	2.26552	1.43672	1.5055	1.52806	1.35902	0.979479	1.61333	1.74376	1.5582	1.29096	1.63115	1.3193	1.37763	1.84986	2.09785	1.4799	1.08445		0.37369	0	0	0	1.04102	1.79678	0.636514	1.41924	0.805838
1883.2007.357.Crump.Artic.LTREB.main.lane2.NoIndex	2.56439	2.25861	2.99613	1.29703	2.58188	0.650567	2.35805	2.41762	2.47527	0.978561	0.229428	2.50936		2.38293	2.64969	1.38634	2.00511	2.33562	2.19524	0.692955	3.31471	2.35806	2.32246	2.41879	2.31049	1.80561	1.79818	1.68191	1.95381	1.64774	2.15744	2.38304	1.95736	1.90843	1.30586	2.08267	2.11545	2.04313	1.33819		0.521947	0.600053	0.732971	0	1.2189	2.08896	0.9557	1.89726	0.562335
1883.2007.358.Crump.Artic.LTREB.main.lane2.NoIndex	2.77231	2.03681	3.39244	0.997911	2.55929	1.21641	2.14478	2.23432	2.47277	1.11511	1.03972	3.19659		3.10669	2.6882	1.8069	1.85761	1.59286	1.98922		3.21285	2.41067	2.57805	1.44438	1.51223	1.6499	1.61071	1.64041	1.7356	1.37342	2.24129	1.49598	1.56313	1.81492	1.5872	1.91309	1.69751	1.69279	0		1.00886	0	0.562335		0.149995	1.54242		1.0906	0
1883.2007.359.Crump.Artic.LTREB.main.lane2.NoIndex	2.68806	2.05752	3.29958	1.13012	2.44342	1.53026	2.33537	2.23447	2.37212	1.08535	1.00424	3.22737		3.16171	2.67408	1.84901	1.75842	2.10621	2.0715	0	3.39623	1.96135	2.7607	2.11113	2.01118	1.59221	1.75058	1.55731	1.68356	1.30366	2.10347	1.26841	1.37891	1.81405	1.26588	1.82038	2.04776	1.65625	1.04663		1.04084		0.925129		0.277113	1.81008	0	1.28169	0
1883.2007.36.Crump.Artic.LTREB.main.lane2.NoIndex	2.97974	2.30197	3.47233	1.27846	2.75541	1.42258	2.16522	2.19966	2.51589	1.15786	0	3.41356		3.12875	2.85571	1.98698	1.89867	1.79597	2.21671	0	3.35797	2.40623	2.61233	2.01399	2.01835	1.76722	1.88961	1.76598	1.91658	1.67422	2.2435	1.823	1.87676	1.88815	1.6478	2.06676	2.0822	1.93237	1.01828		0.970092	0	0.682908	0.693147	0.960738	1.91226	0	1.31512	0
1883.2007.361.Crump.Artic.LTREB.main.lane2.NoIndex	2.45553	1.45481	3.03725	1.57388	1.92899	1.35879	1.62533	1.81724	2.01593	0.82612	0	2.58633		2.8211	2.27374	1.27366	1.0922	1.58163	1.6215	0	2.8845	1.87168	1.97206	2.0391	1.64215	1.38379	1.21224	1.03536	1.15197	1.29321	1.58566	0.703681	0.994792	1.0968	1.71042	1.54705	1.87292	1.06791	0.325083		0.609337				0.398441	1.40581	0	0.636514	0.636514
1883.2007.362.Crump.Artic.LTREB.main.lane2.NoIndex	2.57374	1.78074	3.04843	1.56181	2.16827	1.60206	1.52035	2.05635	2.0038	1.00552	0	2.57293		2.7929	2.49449	1.07236	1.3876	1.73716	1.82065	0.693147	2.74454	2.11434	2.01243	1.9593	1.99358	1.59414	1.41162	1.38858	1.46652	1.59406	1.81683	1.3393	1.41246	1.38587	2.04508	1.64474	2.08193	1.37841	1.04126		0.765347		0		0.470236	1.59096	0	1.11977	0.994924
1883.2007.363.Crump.Artic.LTREB.main.lane2.NoIndex	2.70202	1.8932	2.96301	1.40563	2.23781	0.682908	1.61096	1.9101	1.82287	1.02022		2.36367		2.60096	2.39434	0.856959	1.48222	1.51588	1.97837	0	2.59024	1.57082	2.0783	2.28941	2.01412	1.65997	1.51771	1.40995	1.51242	1.49226	1.75795	1.1167	1.46835	1.45858	1.58377	1.735	1.94316	1.46428	0		0.191444			0	0.986899	1.55777	0	1.28033	0.693147
1883.2007.364.Crump.Artic.LTREB.main.lane2.NoIndex	2.79586	1.93816	2.8486	1.16575	2.45524	1.5741	1.75349	2.27399	1.75804	1.22243	0	2.18441		2.43602	2.33328	0.77345	1.63778	1.38593	1.98776	0	2.39397	2.11262	2.48335	2.18157	1.67223	1.50046	1.51086	1.5823	1.66438	1.27414	2.10276	0.762104	1.28769	1.8728	1.52448	1.25213	1.72375	1.57438	0		0.43933		0	0	0.585953	1.48063	0	1.4229
1883.2007.365.Crump.Artic.LTREB.main.lane2.NoIndex	2.4028	1.38567	2.81791	1.42332	1.86612	1.67868	1.93418	1.72421	1.63312	0.710114		2.30671		2.76863	2.26415	1.07496	1.07249	1.61203	1.5211	0	2.57157	2.06549	2.07979	1.55108	1.99272	1.35312	1.04448	1.09739	1.11211	1.05997	1.62467	0.618278	0.947367	1.49297	1.73856	1.57203	1.74137	0.890325	0		0.651532				1.00272	1.20513		1.07899	1.09861
1883.2007.366.Crump.Artic.LTREB.main.lane2.NoIndex	2.67795	1.52123	2.97304	1.54195	2.17036	1.23579	2.02086	2.04302	1.80188	0.810858	0	2.47235		2.80283	2.23553	1.12268	1.29164	1.79797	1.67472	0	2.69038	2.05244	2.3254	1.87033	2.0857	1.36211	1.25895	0.959758	1.22689	1.22248	1.5457	0.775789	0.954832	1.45075	2.02472	1.50833	1.84738	1.1223	0		0.863225				0.425848	1.4792	0.636514	0.958945	0.693147
1883.2007.367.Crump.Artic.LTREB.main.lane2.NoIndex	2.73803	1.66946	2.99196	0.800945	2.10284	1.49875	1.93883	1.90278	1.78432	0.71703	0.410116	2.47272		2.80644	2.32112	1.11002	1.50356	2.07091	1.6776	1.02818	2.73912	1.89253	2.40861	1.90023	1.72609	1.27896	1.05194	1.27228	1.32821	1.26696	1.44343	0.920614	1.0136	1.24239	1.48864	1.46115	1.70398	1.15664	1.04126		0.814948		0	0.693147	1.28767	1.3052	0	1.00868	0
1883.2007.368.Crump.Artic.LTREB.main.lane2.NoIndex	2.51109	1.53902	2.94832	1.01289	1.8238	1.20603	1.88997	1.83987	1.70637	0.761279		2.36562		2.62575	2.21289	0.966561	1.35893	1.26999	1.59926		2.7041	2.00284	2.26875	1.55497	1.5315	1.11521	1.12141	1.194	1.16942	1.33412	1.46901	0.911767	0.94546	1.62274	1.93567	1.57612	1.66508	1.03231	0.636514		0.982682				0	1.08234	0	0.911529	0
1883.2007.369.Crump.Artic.LTREB.main.lane2.NoIndex	2.92006	1.65954	3.01783	1.28503	1.93716	1.50551	1.95137	2.23772	2.01351	0.937911	0	2.55348		2.84155	2.32656	0.711944	1.51875	1.81162	1.82153	0	2.74199	2.15195	2.33625	2.09361	1.85617	1.27048	1.22167	1.32241	1.34423	1.62406	1.49881	1.32863	1.20917	1.5563	2.13156	1.84116	1.66313	1.33569	0.600166		0.569267		0			1.31949	0	1.46147
1883.2007.37.Crump.Artic.LTREB.main.lane2.NoIndex	2.46501	1.62936	3.18988	1.11171	2.10688	0.836214	1.81487	1.48963	2.04841	0.936315		3.01752		3.1696	2.36446	1.57677	1.32044	1.44343	1.78397	1.03972	3.23426	2.17282	2.429	1.71483	1.05716	1.24922	1.22	1.30346	1.34986	1.22227	1.7265	1.43084	1.17037	1.57888	1.70773	1.65152	1.4555	1.34481	1.30131		0.877991				0	1.22913		0.53461
1883.2007.371.Crump.Artic.LTREB.main.lane2.NoIndex	3.13515	2.09786	3.3815	0.988507	2.6484	1.85033	1.92955	2.12533	2.29107	1.03041	0	3.21145		3.28579	2.85453	1.60414	1.70074	2.19521	2.11582	1.07698	3.24747	2.53149	2.61075	1.91694	1.79605	1.62133	1.51772	1.61659	1.74036	1.38743	2.18063	1.71051	1.59967	1.84327	1.8354	2.11471	1.8519	1.73844	1.03759		0.781544		1.0889	0	1.06274	1.59245	0	1.30526	0
1883.2007.372.Crump.Artic.LTREB.main.lane2.NoIndex	2.96253	1.79074	3.33918	1.1331	2.35272	1.62356	1.7672	1.86273	2.19066	0.838137	0	3.05965		3.14403	2.66004	1.62392	1.61241	1.9523	1.93079		3.20551	2.18487	2.39938	1.69154	1.64909	1.48007	1.33367	1.35165	1.43287	1.06658	1.96995	1.27433	1.24195	1.58193	1.81279	1.77044	1.78666	1.30079			1.09148		0.562335		0.433366	1.39727		0.96819	0
1883.2007.373.Crump.Artic.LTREB.main.lane2.NoIndex	2.89186	2.48149	3.62091	1.35055	2.96172	1.50672	1.9413	2.05545	2.58166	0.738111	1.07899	3.464		3.11047	2.80239	1.86857	2.37126	1.60633	2.29074	0	3.44201	2.69228	2.65013	2.10282	1.8674	1.95431	1.769	1.59626	2.21003	1.89753	2.18395	1.78663	1.81735	1.57508	1.524	2.08792	1.66779	1.94953	0		0.53502	0	0	0	0.49153	1.69642	0	1.4421	0
1883.2007.374.Crump.Artic.LTREB.main.lane2.NoIndex	2.64277	2.76997	3.62963	1.28291	3.06813	1.31385	2.03198	2.36132	2.65597	1.17713	0	3.35055		3.04433	2.9091	1.71798	2.54971	1.63019	2.59854		3.25422	2.46737	2.13333	1.90421	2.43987	2.17431	2.45826	2.18297	2.2457	1.70586	2.54929	1.75489	2.23304	1.83273	1.73359	1.98068	1.99393	2.53464			0.582426	0	0	0	0.578866	2.29628	0.562335	1.59704	0.636514
1883.2007.375.Crump.Artic.LTREB.main.lane2.NoIndex	2.86485	2.58354	3.59959	1.54368	2.99995	1.8982	1.65052	2.0872	2.59409	1.26127	0.771592	3.4255		3.13452	2.96105	1.99961	2.51245	1.45436	2.46202	0	3.32873	2.32669	2.37929	2.27791	1.80472	1.85188	2.15342	1.92731	2.26991	1.92413	2.27467	1.70096	2.14009	1.20479	1.59702	2.40211	1.92525	2.29581	0		0.672769		0.410116	0	0.529934	2.01209	0	1.48206	0.514653
1883.2007.376.Crump.Artic.LTREB.main.lane2.NoIndex	2.68906	2.14785	3.14951	0.903173	2.59023	1.70099	1.65138	2.11872	2.24822	1.19004		2.86283		2.76265	2.74085	1.8478	2.08638	1.90844	2.1352		2.62298	1.96676	2.20917	1.70389	1.54122	1.71745	1.81179	1.7351	1.61222	1.17323	2.06401	1.56581	1.80043	1.55934	1.98047	2.01755	1.66674	1.95331	0		0.776366				0.241614	1.63227	0	0.503334	0
1883.2007.377.Crump.Artic.LTREB.main.lane2.NoIndex	2.84794	1.9129	3.29695	1.396	2.44832	1.65067	1.82272	2.02467	2.22249	1.03142	0.500402	2.90664		2.84333	2.7529	1.78166	1.79708	1.63854	1.98558		2.96676	2.25102	2.35448	1.85463	1.86767	1.5794	1.48832	1.41779	1.55444	1.44489	1.96773	0.965334	1.46721	1.53617	1.71011	1.74694	1.99002	1.52632	0		0.397177		0	0	0.867345	1.64481		1.05711	0.693147
1883.2007.378.Crump.Artic.LTREB.main.lane2.NoIndex	2.8652	1.9736	3.29159	1.27563	2.61023	1.36835	2.16139	2.21339	2.4507	1.02009	0	3.05115		2.93066	2.73957	1.88106	1.84724	1.43547	2.00767		2.96793	2.32531	2.0102	1.94865	1.89331	1.6464	1.58039	1.42868	1.44063	1.49009	2.0482	1.41252	1.50869	1.52156	1.68122	1.97772	2.05071	1.71146	0		0.607377		0		0.573703	1.71086	0.636514	0.691761	0
1883.2007.379.Crump.Artic.LTREB.main.lane2.NoIndex	2.71761	2.29401	3.46322	1.22974	2.69315	1.31281	1.64399	1.88534	2.52144	1.07899	0	3.0495		3.29693	2.71976	1.92335	2.04654	1.92718	2.34237	0	2.66017	1.77223	2.32231	1.70899	1.60386	1.65227	1.81597	1.80711	1.75307	1.35728	2.32754	1.60192	1.49823	1.81977	2.2124	2.20377	1.75361	1.87993	0.617242		0.728651		0		0.57573	1.70005		1.06709
1883.2007.38.Crump.Artic.LTREB.main.lane2.NoIndex	2.83885	2.52656	3.48427	1.57699	2.79374	1.14452	1.73768	1.98008	2.60574	1.15105	0	3.08065		3.20841	2.79536	1.91143	1.91334	2.508	2.38221	0	2.66876	1.93011	2.52421	1.94981	1.54714	1.55253	1.80464	1.8097	1.79341	2.01954	2.3627	1.73347	1.8631	1.68093	2.51991	2.01932	1.99927	2.18645	0		0.837497		0		0.184907	2.01865	0	1.11974
1883.2007.381.Crump.Artic.LTREB.main.lane2.NoIndex	2.83599	2.42674	3.54864	1.32176	2.76926	1.38754	1.54182	2.07643	2.60236	1.06207	0.036254	3.12543		3.0069	2.75326	1.86767	2.15392	2.05648	2.29159	0	2.88126	2.20725	2.40747	1.53446	1.70383	1.87736	1.93507	2.15718	1.80521	1.6631	2.3003	1.96012	1.76892	1.39456	2.57658	2.15475	2.0747	2.20551	0.691416		0.944855		0		0.394398	2.05004	0	0.96402	0
1883.2008.086.Crump.Artic.LTREB.main.lane2.NoIndex	2.88151	2.94298	3.61416	1.9571	3.1336	0.696734	1.99293	2.7907	3.03372	1.52255	0.193615	3.17783		2.94689	3.15454	1.80588	2.64971	1.61419	2.66237		3.4109	2.51748	2.73962	2.55071	2.01931	2.15863	2.4822	2.41917	2.72415	2.19705	2.30854	2.48838	2.45119	2.15997	1.18439	2.68942	2.40288	2.62536		0	0.849169	0	0	0.9557	1.42127	2.37579	0.655976	1.95274	0.495583
1883.2008.087.Crump.Artic.LTREB.main.lane2.NoIndex	2.91475	2.99277	3.64759	2.00117	3.23358	0.595223	2.12871	2.87018	3.14771	1.54688	0.160251	3.16135		2.83303	3.17424	1.85956	2.78734	1.60273	2.75395	0	3.50404	2.58286	2.48009	2.63514	2.30284	2.37883	2.58679	2.42694	2.71103	2.2039	2.67025	2.50267	2.50913	2.24979	1.20942	2.77095	2.50923	2.73828	0.673012		0.767064		0.348832	0.666278	1.64438	2.56544	0.579915	1.67598	0.958457
1883.2008.094.Crump.Artic.LTREB.main.lane2.NoIndex	2.71089	2.75788	3.48517	1.55963	3.10289	0.541465	2.53754	2.85391	3.02725	1.32886	0.237277	2.89574		2.78667	3.18565	1.92462	2.34795	2.52035	2.63697	0	3.65287	2.8217	2.62879	2.51752	2.66242	2.26892	2.36219	2.04557	2.482	1.93284	2.68979	2.64988	2.27112	2.33132	1.55394	2.54731	2.4926	2.47077	1.20232		0.761666	0	0.682908	0.392674	1.57502	2.51614	1.02851	2.07594	0.673012
1883.2008.095.Crump.Artic.LTREB.main.lane2.NoIndex	2.72492	2.64154	3.44308	2.08483	2.96899	0.472132	2.27024	2.75559	2.90663	1.41687	0.0655359	2.92785		2.82297	3.00108	2.07832	2.10429	1.88011	2.50478	0	3.59422	2.82478	2.48984	2.28256	2.25188	2.21686	2.30899	2.10488	2.36824	2.01487	2.56626	2.54992	2.30151	1.98749	1.31186	2.50686	2.4523	2.32851	0.617242	0	0.678119	0		0.636514	1.72413	2.421	0.857174	1.9662	0.655482
1883.2008.102.Crump.Artic.LTREB.main.lane2.NoIndex	2.26588	2.48913	2.86919	1.63823	2.96315	0.506268	2.05103	2.43616	2.90692	1.4482	0.180154	2.22151		2.19709	3.09343	1.76159	2.34144	2.18755	2.44928	0	3.31775	2.43321	2.06812	2.41718	2.176	2.09126	2.07757	1.9809	2.11488	1.49154	2.47274	2.31425	2.26873	2.29997	1.41342	2.42457	2.21075	2.39607	1.29834	0	0.656193	0	0.671388	0.907535	1.36948	2.26761	0	1.49044	0.562335
1883.2008.103.Crump.Artic.LTREB.main.lane2.NoIndex	1.89052	2.27275	2.44611	0.88593	2.61978	0.33557	2.30425	2.507	2.6888	1.20148	0.128721	1.86308		1.85152	2.91067	1.6059	2.15974	2.69127	2.28199	0	3.02149	2.52972	1.69461	2.495	2.17782	1.99846	1.91304	1.7905	1.74712	1.23199	2.28893	2.17399	1.99618	2.02855	1.13361	2.08844	2.19851	2.1023	0.975683		0.395407	0	0.690186	0	1.5637	2.12692	0	1.15551	1.27703
1883.2008.11.Crump.Artic.LTREB.main.lane2.NoIndex	2.33438	2.02689	2.86075	0.554335	2.24469	1.12334	1.63944	2.06874	2.23045	0.824172	0.610864	2.95696		2.21875	2.29875	1.3069	1.77029	0.391766	1.89884	1.38629	2.6845	2.42905	1.60399	1.64416	2.13476	1.87531	1.72908	1.4834	1.51404	1.23344	2.06152	1.29937	1.58909	1.56978	1.04079	1.76032	1.78614	1.63572	1.54295		0.412547	0		0.562335	1.92563	1.96763	0	1.22599	1.81998
1883.2008.111.Crump.Artic.LTREB.main.lane2.NoIndex	2.55866	1.92701	3.04756	0.766499	2.21415	1.20902	2.02468	2.01966	2.26171	0.793429	0	3.08423		2.88808	2.23604	1.16648	1.64653	1.19878	1.73614	1.05492	3.18914	2.05505	2.28116	1.59896	2.29298	1.73202	1.57131	1.36815	1.47589	1.67314	2.1288	1.65593	1.34014	1.41982	1.2783	1.80859	1.77389	1.49699	1.68942		1.24271			0	1.93677	1.85104	0	0.600166	1.55711
1883.2008.116.Crump.Artic.LTREB.main.lane2.NoIndex	2.6145	1.89821	3.09319	1.10162	2.01058	1.10496	1.34513	1.79941	2.29548	0.602081	0.894628	2.89222		2.67362	2.38801	1.80222	1.37096	0.84336	1.94089	0	3.00581	2.08289	1.67625	1.26262	1.7669	1.78955	1.62404	1.28367	1.78477	1.7555	1.96959	1.14993	1.30697	1.25204	1.00149	1.78841	1.82771	1.52014	1.04598		0.215033	0	0.693147	0	1.12864	1.80886	0	1.08276	0.847582
1883.2008.117.Crump.Artic.LTREB.main.lane2.NoIndex	2.35666	1.87569	3.07125	1.66457	2.31052	1.23799	1.44459	2.10102	2.37754	0.340575	1.01763	2.71868		2.6569	2.42842	1.66521	1.26735	1.10403	1.81817	0.500402	3.15783	2.38811	1.92848	1.37282	2.26789	1.82899	1.49236	1.15155	1.89987	1.90724	2.01002	1.51533	1.44502	1.13641	1.14188	1.80787	2.1138	1.38232	1.58257		0.394353	0	0	0	1.36458	1.89252	0	1.40602	1.46402
1883.2008.122.Crump.Artic.LTREB.main.lane2.NoIndex	2.96757	2.65122	3.51708	1.69783	2.9324	1.15858	1.81795	2.67481	2.94707	1.44638	0.673012	3.18431		2.70059	2.98535	1.7453	2.35856	1.02596	2.57506	0.562335	3.07174	2.52897	2.15879	2.35184	2.02853	2.30209	2.32391	2.11699	2.47647	2.00519	2.67242	2.43308	2.25655	2.06209	1.22877	2.47069	2.14842	2.42502	1.39015		0.279108	0	0.562335	0.410116	1.56104	2.37878	0	1.87257	1.04732
1883.2008.123.Crump.Artic.LTREB.main.lane2.NoIndex	2.62453	2.06029	2.91395	1.17353	2.06487	0.693147	1.36149	2.14491	2.34811	1.30952	0	2.95402		2.66731	2.08569	1.91012	1.68675	1.08287	1.79739	0	3.10244	1.84853	1.9167	1.96888	1.76595	1.89973	1.78834	1.5078	1.61034	1.68809	1.72428	1.78065	1.59368	1.37368	1.28219	1.99083	2.08456	1.76835	0.693147		0		0	0	1.45135	2.10971	0.686962	0.500402	0.826405
1883.2008.14.Crump.Artic.LTREB.main.lane2.NoIndex	2.37831	1.78083	3.00884	1.16549	2.03356	0.362211	1.1028	1.82601	1.96631	0.899741	0	2.85732		2.79975	2.1303	1.49098	1.31271	1.67268	1.78263	0.693147	3.31203	2.00144	2.33048	1.86786	1.77378	1.53155	1.35159	1.40571	1.3418	1.42842	1.60705	1.11922	1.36792	1.39922	1.19548	1.57418	1.81958	1.4052	1.33771	0	0.450275			0	1.49152	1.53612	0	1.04381	0.755983
1883.2008.141.Crump.Artic.LTREB.main.lane2.NoIndex	2.52001	1.7865	2.94822	1.12132	2.02339	0.860972	1.67224	1.8381	2.14404	1.15791	0	2.78754		3.00021	2.30087	0.894115	1.56736	1.459	1.91474	0	3.08811	2.31225	2.33907	1.90775	1.47529	1.44999	1.38963	1.45536	1.42355	1.38342	1.74961	1.4494	1.53182	1.42294	1.37061	1.61818	1.62073	1.48081	0	0	0				1.05492	1.48017		0.77247	1.30953
1883.2008.142.Crump.Artic.LTREB.main.lane2.NoIndex	2.58463	2.28601	3.18376	0.870603	2.54684	0.682074	1.60785	1.94439	2.61338	1.05895	0	3.03085		2.77318	2.34584	1.46737	2.04724	1.93042	2.10414		2.81079	2.27986	2.07847	1.57833	1.35642	1.74869	1.81093	1.77224	1.61649	1.61115	2.23306	1.65546	1.82348	1.77832	1.81745	2.08942	1.63086	2.11732	0		0.407254		0		0.509137	1.82948	0	0.759547	0.796312
1883.2008.143.Crump.Artic.LTREB.main.lane2.NoIndex	1.99893	1.41	2.72666	0.988154	1.86681	0.579915	1.87836	1.47254	2.13516	0.304636	0	2.87681		2.61144	1.57602	1.84577	1.44061	1.48857	0.855269		2.87833	1.81904	1.93876	0.560819	1.02096	0.731132	0.873331	1.16806	0.505951	0.733542	1.12662	0.673012	0.522569	0.65393	1.32136	0.823959	0.900256	0.99722			0.443307		0		0.636514	1.35304		0	0.661563
1883.2008.144.Crump.Artic.LTREB.main.lane2.NoIndex	2.42649	2.24815	3.01485	0.827645	2.66225	0.793431	1.90024	1.74062	2.60209	1.28433	0.184907	2.87294		2.68063	2.42446	1.69719	2.16211	1.24195	1.99791		2.50291	1.89047	2.11934	1.25214	1.10294	1.78314	1.91258	1.78482	1.74923	1.57266	2.405	1.57639	1.92459	1.58063	1.48626	2.26201	1.45495	2.15293	0		0.155082		0.295439		0.404299	1.83033		0.50705	0
1883.2008.145.Crump.Artic.LTREB.main.lane2.NoIndex	2.41409	2.10096	2.96332	0.952914	2.48339	0.723378	2.24688	1.85097	2.40242	1.14667	0	2.79155		2.79579	2.32547	1.77576	1.80826	1.45546	1.73974		2.49232	1.78161	2.31832	1.54405	1.12155	1.49757	1.64718	1.53249	1.5109	1.41367	1.8326	1.73198	1.6913	1.40288	1.74266	1.84211	1.66073	1.87923	0.682908		0.484302		0.348832	0	0.507675	1.72555	0.693147	0.434707	0
1883.2008.146.Crump.Artic.LTREB.main.lane2.NoIndex	2.28055	1.98692	2.98981	1.30058	2.54832	1.04095	1.27053	1.63926	2.30144	0.905563	0	2.32684		2.93941	2.10727	1.98364	1.88113	1.74561	1.9677	0	1.91853	1.44953	2.1325	1.36867	0.896179	1.27292	1.4392	1.42755	1.47014	1.82122	2.22713	1.71623	1.6229	1.41589	2.48037	2.02978	1.21589	1.77904	0		0.363618		0		0.49045	1.4242		0.387591	0
1883.2008.147.Crump.Artic.LTREB.main.lane2.NoIndex	2.48455	2.30253	3.0858	1.46533	2.64403	0.96292	1.16968	1.90253	2.65711	0.894049	0.223718	2.52161		2.7185	1.99569	1.41086	1.88123	1.82947	2.3582	0	2.07582	1.53771	2.13299	1.46549	1.27872	1.72949	1.8444	1.76778	1.68425	1.46491	2.32744	2.06233	1.78255	1.46599	2.14075	2.19915	1.59378	2.12473	0.673012		0.420992		0		1.16019	1.6827	0	1.28965	0
1883.2008.27.Crump.Artic.LTREB.main.lane2.NoIndex	2.31888	2.12097	3.17541	1.04514	2.59005	1.21632	1.98528	1.91234	2.57862	1.13041	0.500402	3.03837		2.72274	2.21549	1.59548	1.99023	1.67529	2.0266		2.74121	1.89458	1.95905	1.31683	1.30894	1.64937	1.56802	1.77426	1.75508	1.4625	2.11248	1.7108	1.64946	1.14906	1.93069	2.1595	1.42319	2.10874			0.85979		0		0.911018	1.63015		1.09239
1883.2008.271.Crump.Artic.LTREB.main.lane2.NoIndex	2.36061	2.07665	2.73565	0.958296	2.11122	0.942517	0.687651	1.15133	1.82215	0.167944	0	2.37695		2.27486	1.82815	1.01779	1.55793	1.80457	1.93069		2.15068	1.26635	1.95148	1.13632	0.901255	0.713186	1.21409	1.08441	1.42503	1.41584	1.63471	0.325083	1.24991	0.887211	2.08723	1.56659	0.98895	1.2805	0		0.460039		0		0.410116	0.895291		0.167944
1883.2008.272.Crump.Artic.LTREB.main.lane2.NoIndex	1.60483	1.5177	2.61241	0.559114	1.95973	0	0.520283	1.09861	1.90417	0.876092		2.54385		2.21717	1.9974	1.63728	1.17981	1.05492	1.54826	0	2.57778	1.71113	1.44044	0.848686	0.602863	1.35745	1.43533	1.07354	1.53418	0.60509	1.62441	0.9557	1.41452	0.693147	0.916001	1.6005	0.935941	1.55305	0		0				0.636514	1.08988		0.348832	0
1883.2008.273.Crump.Artic.LTREB.main.lane2.NoIndex	2.2834	1.79841	2.91888	0.916142	2.1682	0.77697	1.22891	1.83784	2.14823	1.11924		2.71728		2.81294	2.40188	1.69998	1.54401	1.00834	1.74154	0	2.70734	1.94126	1.99761	1.40348	1.46948	1.62357	1.49907	1.38693	1.44641	1.03851	1.75842	1.25141	1.55708	1.38493	1.43664	1.63866	1.61068	1.50483	0.617242		0.686962				0.809205	1.61241		0.727635	0.410116
1883.2008.274.Crump.Artic.LTREB.main.lane2.NoIndex	2.38542	2.02084	3.02051	1.17409	2.5939	1.17494	1.8013	1.9458	2.34792	1.07358	0.500402	2.77207		2.8217	2.50905	1.7419	1.99787	1.73571	1.90979		2.51674	1.68936	2.312	1.59404	1.47988	1.61519	1.72347	1.45158	1.57579	1.52925	2.06195	1.16075	1.79949	1.25321	1.62632	1.96813	1.56958	1.77275			0.553858		0		0.577091	1.77677		0.540204	0.233792
1883.2008.275.Crump.Artic.LTREB.main.lane2.NoIndex	2.41593	2.23748	3.08197	0.902585	2.70166	0.665697	1.83672	1.72115	2.29985	1.28022	0	2.6994		2.85925	2.55289	1.81521	1.80658	1.61796	2.06128		2.52588	2.01822	2.27095	1.56031	1.31961	1.85326	1.86016	1.75499	1.8238	1.25608	2.22632	1.45669	1.90126	1.73639	1.61161	1.81373	1.50984	1.99182	0		0.673319				0.573703	1.67699		1.23964	0
1883.2008.276.Crump.Artic.LTREB.main.lane2.NoIndex	2.58002	2.19013	3.04918	1.03219	2.6398	0.950568	1.69044	1.90529	2.27984	0.936888	0	2.46529		2.78902	2.32958	1.15144	1.84992	1.62785	2.06578	0	2.12695	1.80442	2.28495	1.63872	1.45314	1.51687	1.62497	1.75752	1.65698	1.42112	1.91626	1.90199	1.49356	1.24068	2.1417	2.10221	1.52304	1.99678	0		0.707053		0		0.271189	1.61651	0	0.841685
1883.2008.277.Crump.Artic.LTREB.main.lane2.NoIndex	2.4268	2.09869	3.16313	1.19592	2.52182	0.784604	1.71157	1.99298	2.46502	1.20797	0	2.58245		2.8542	2.24098	1.16294	2.02972	1.89586	2.00284	0.59827	2.24137	1.92255	2.26098	1.73378	1.16352	1.66695	1.59908	1.65065	1.70242	2.06246	2.13562	1.81004	1.79035	1.68432	2.34379	1.98287	1.97685	1.76704	0		0.551256		0		1.08077	1.5921	0	0.910164	0
1883.2008.294.Crump.Artic.LTREB.main.lane2.NoIndex	3.0331	2.79024	3.76296	2.04962	2.6915	1.1104	2.11634	2.43098	2.84067	1.7113	0.349544	3.52355		3.09551	3.11855	2.01293	2.89327	1.74889	2.94498		3.4998	2.28417	2.18622	2.0224	2.06985	2.01224	2.47487	2.81539	2.9483	2.46606	2.54205	2.58484	2.28408	2.35999	1.0351	2.80855	1.9818	2.74273	0		0.787323	0		0.636514	1.75975	2.21607	0.459693	2.18378	0.665504
1883.2008.295.Crump.Artic.LTREB.main.lane2.NoIndex	2.77218	2.7121	3.60276	1.88174	2.56374	0.938085	1.89727	2.27151	2.83149	1.78219	0.534021	3.19843		2.84353	2.93874	1.80334	2.60884	1.14264	2.66688		3.35685	1.86977	2.17084	1.86022	1.96361	2.36378	2.41594	2.31018	2.58218	2.21557	2.6374	2.17561	2.35145	2.23361	0.942396	2.50453	2.28237	2.3264	0		0.717723		0		1.48345	2.19821	0.458144	1.24024	0.684616
1883.2008.302.Crump.Artic.LTREB.main.lane2.NoIndex	3.01311	2.32734	3.61387	1.90605	2.71976	0.783	1.78558	2.13523	2.62601	1.59737	0.126931	3.38782		3.14391	3.07481	2.09593	2.75123	1.99764	2.71142		3.64342	3.01161	2.58458	1.52264	1.53709	1.46435	2.19867	2.39044	2.70856	2.20597	2.34164	3.0079	2.03271	2.7543	1.33465	2.73354	1.51449	2.571	0.603289		0.978943	0	0.562335	0.693147	1.51761	1.67537	0.333486	2.31354	0.584509
1883.2008.303.Crump.Artic.LTREB.main.lane2.NoIndex	2.96276	2.70314	3.69386	2.12669	2.6694	0.588866	2.00925	2.34353	2.99355	1.26345	0.0757511	3.2814		3.06877	3.13155	2.16322	2.46206	1.43065	2.87432	0	3.55811	2.79257	2.02047	1.97136	2.17024	2.28018	2.52204	2.2979	2.5665	2.41862	2.77423	2.6186	2.46445	2.12824	0.967765	2.7046	2.08057	2.43236	0.780216		0.538853	0	0	0	1.81945	2.26466	0.154076	2.00125	1.08387
1883.2008.31.Crump.Artic.LTREB.main.lane2.NoIndex	3.01786	2.87461	3.67531	1.94879	3.30699	0.818474	1.89339	2.70542	2.99076	1.61732	0.283551	3.14188		2.97272	3.19255	2.14935	2.6222	2.40985	2.74886	0	3.84693	2.79454	2.98222	2.62176	2.42223	2.44503	2.54918	2.34537	2.66391	2.13466	2.64869	2.54459	2.55688	2.52887	1.66826	2.67685	2.49036	2.65412	1.36892	0.410116	0.410721	0	0.649248	0.686962	1.89687	2.64382	0.410116	1.68037	1.31078
1883.2008.311.Crump.Artic.LTREB.main.lane2.NoIndex	2.60676	3.06965	3.36035	1.82864	3.41902	0.75389	2.49588	2.70832	3.02568	1.54877	0.490769	2.64284		2.4963	3.4134	1.68648	2.75063	2.80245	2.96376		3.50566	2.89348	2.62315	2.75227	2.66958	2.66975	2.68661	2.40992	2.7458	1.96139	2.77696	2.63989	2.65295	2.8131	1.36723	2.95549	2.58129	2.88999	1.57651		0.119801	0.0740226	1.06503	1.05492	2.12383	2.89619	0	1.99534	1.67699
1883.2008.329.Crump.Artic.LTREB.main.lane2.NoIndex	2.32681	1.78917	2.92794	0.632278	2.05794	1.03501	1.48185	2.0844	2.23226	0.606397	0.943348	3.06513		2.25618	2.1668	1.8551	1.46677	0.782193	1.76336	0.689009	2.8244	1.38952	1.698	1.63794	2.00253	1.52979	1.54474	1.15741	1.31402	1.33234	1.5365	1.06449	1.25003	1.40295	0.907241	1.57209	1.56307	1.50195	0		0.0621777	0	0	0	1.4815	1.81519	0.636514	1.20818	1.15374
1883.2008.33.Crump.Artic.LTREB.main.lane2.NoIndex	2.20141	2.1486	2.89341	1.25663	2.46941	0.901178	1.92474	2.34681	2.52072	0.472442	0.671717	2.63115		2.41647	2.45589	1.94938	1.76123	0.780437	2.00855	0	3.02257	2.22822	1.69482	1.60886	2.14848	1.92566	1.67273	1.34216	1.65696	1.57021	2.01556	1.27707	1.43783	1.0691	1.05076	1.91814	2.23874	1.62774	1.08501		0.334196	0	0	0	1.19076	2.04566	0.836988	1.60309	1.32072
1883.2008.335.Crump.Artic.LTREB.main.lane2.NoIndex	2.55994	1.62656	2.79062	1.53964	1.78559	0.942862	1.54556	1.64039	2.0651	0.0437178	0.795237	2.62706		2.27594	1.82222	1.51298	0.847004	0.583748	1.35961	0	2.53271	2.16902	1.27326	1.05953	1.66922	1.53165	1.28537	0.791813	1.40267	1.80347	1.49288	0.648376	0.941898	0.568735	0.796651	1.36447	1.75724	1.0683	1.20488		0.0663186	0		0	1.33114	1.66678	0.154076	0.831923	1.07681
1883.2008.336.Crump.Artic.LTREB.main.lane2.NoIndex	2.75352	1.79384	3.00283	1.30191	2.17839	1.19123	1.12916	2.1463	2.22623	0.560405	0.864879	2.76139		2.47451	2.14613	1.46131	1.34989	0.71159	1.77922	0.59827	2.78184	2.13199	1.71886	1.53648	1.92424	1.62851	1.4262	1.28564	1.6439	1.95407	1.8376	1.18503	1.30713	1.25563	1.00083	1.56369	2.02033	1.37537	1.24155		0.350204	0	0.562335	0	1.29345	1.78287	0.348832	1.11314	0.99718
1883.2008.341.Crump.Artic.LTREB.main.lane2.NoIndex	2.44897	1.92609	3.06907	1.57714	2.20334	1.28177	1.46463	1.93803	2.38994	1.26945	1.07202	2.95117		2.65731	2.23524	1.9028	1.70984	0.650984	1.79765	0	2.80789	2.06462	1.32308	1.68276	0.699489	1.54941	1.69789	1.54509	1.6435	2.16	1.91749	1.62984	1.59892	1.39007	0.871187	1.91603	1.7824	1.58519	1.09449		0.0527705	0	0	0	1.11207	1.68882	0	0.316658	0.224451
1883.2008.342.Crump.Artic.LTREB.main.lane2.NoIndex	2.73067	2.40804	3.51917	1.52843	2.86647	0.660579	2.48512	2.31011	2.63227	1.20509	0.660579	3.12407		2.80031	2.64708	2.05015	2.07827	0.611642	2.17402	0.500402	3.25284	2.27494	2.06497	2.17489	1.12121	1.66995	1.91695	1.65563	2.21816	2.18214	2.43473	2.01709	1.76905	1.4874	1.06733	2.19504	2.06772	1.92922	0.944593		0		0	0	1.13383	1.92093	1.03972	1.34132	0.277113
1883.2008.409.Crump.Artic.LTREB.main.lane2.NoIndex	2.57159	2.1994	3.42285	2.09028	2.45244	1.1717	1.41326	2.38308	2.38129	0.993899	0.298436	3.08189		2.98632	2.46404	1.99719	1.81081	1.278	1.95788	0	3.20033	2.56797	1.94594	1.66651	2.16223	1.97745	1.9359	1.54484	1.94393	2.31444	2.0826	1.90337	1.86997	1.25339	1.37464	1.9233	2.25598	1.80062	0.86872		0.652375	0		0	1.67364	2.12157	0	1.31381	1.16112
1883.2008.41.Crump.Artic.LTREB.main.lane2.NoIndex	3.06249	2.40378	3.7018	2.04145	2.85174	1.29068	2.10727	2.70294	2.74367	0.940447	0.357627	3.3633		3.32303	2.92594	2.3018	2.13843	1.54181	2.11152	0.562335	3.40676	2.62266	2.16645	1.97594	2.25562	2.20804	2.06761	1.65771	2.12516	2.39353	2.42619	1.85045	2.0576	1.6174	1.47798	2.30821	2.50377	1.90842	1.3017		0.580039	0		0	1.92835	2.37393	0.500402	1.66423	1.4131
1883.2008.423.Crump.Artic.LTREB.main.lane2.NoIndex	3.17084	2.96044	4.07772	2.07493	3.30893	1.98883	2.67468	2.6677	3.28093	0.984532	0.900365	3.97192		3.68406	3.5863	2.21879	2.74726	2.53218	2.91708	0.514653	4.27298	2.25079	3.21017	2.66968	2.52427	2.59663	2.6454	2.32009	3.04964	2.77704	2.72473	2.37899	2.65054	2.49695	2.66773	2.99143	2.58765	2.8568	1.25975		0.976973	0	0.568761	0.692818	2.04599	2.75153	0.897946	1.8918	0.972304
1883.2008.424.Crump.Artic.LTREB.main.lane2.NoIndex	3.24898	2.60555	3.81697	1.84647	3.3306	1.67121	2.20333	2.8809	3.23758	1.47969	0.646012	3.75537		3.45448	3.48881	1.86931	2.87565	2.60663	2.76405	0.59827	4.05752	2.58749	3.21659	2.72894	2.23965	2.54938	2.46251	2.22826	2.87232	2.63304	2.76257	2.67485	2.74238	2.66961	2.19272	2.93927	2.49407	2.79454	1.32618		0.341923	0	1.25431	0.396883	1.79057	2.6976	0.803742	1.98187	0.760439
1883.2008.425.Crump.Artic.LTREB.main.lane2.NoIndex	3.00493	3.17836	3.91507	2.31663	3.46223	1.84375	2.69005	2.25384	2.56132	1.60214	0.562335	4.03544		3.54507	3.52891	2.31163	2.97315	2.97589	2.87334		4.04028	2.69437	3.39841	2.28619	2.38963	2.749	2.88672	2.62644	3.03111	2.94317	3.03367	2.49576	2.87501	2.76166	2.04016	3.01895	3.00416	2.91663	0.885983	0	1.00951	0.384543		0.392674	2.10627	2.93958	1.20479	1.59883	1.171
1883.2008.426.Crump.Artic.LTREB.main.lane2.NoIndex	2.98014	2.20263	3.50978	2.00765	2.6705	1.36161	2.17417	2.36954	2.68036	1.39088	0	3.61003		3.37751	3.02511	2.29542	2.28452	2.81612	2.31557	0.450561	3.72639	2.85305	2.92815	2.26883	1.44905	1.73344	1.99137	2.00454	2.22459	2.5079	2.52164	2.30307	2.03854	2.26413	2.08029	2.45938	1.73662	2.14518	1.26085		0.889777	0		0.357627	1.58401	1.93671	0	1.71916	0.226145
1883.2008.433.Crump.Artic.LTREB.main.lane2.NoIndex	2.67113	2.32393	3.27038	1.15043	2.43811	1.6716	0.653017	2.48272	2.43745	1.2777	0	3.18539		2.23008	2.56498	0.363533	1.86799	1.79684	2.18113	0	3.15099	1.9304	2.39325	1.91381	1.87891	1.97125	2.11659	1.82289	1.95436	1.96595	2.1518	1.78624	1.94834	2.04164	1.38231	2.00304	2.31168	2.04529	0.585953		0.680234		0	0.278769	1.13124	2.33388	0.257319	1.86473	0.911747
1883.2008.434.Crump.Artic.LTREB.main.lane2.NoIndex	3.14331	2.50437	3.44256	1.0933	2.66661	1.51216	1.80542	2.78799	2.74586	1.18124	0.708688	3.4134		2.26301	2.92388	0.635788	2.10605	1.77192	2.5083	0.689009	3.29962	2.48468	2.82499	2.21915	2.51258	2.14466	2.2874	2.03032	2.18084	2.1011	2.37196	2.21792	2.20088	2.21365	0.936709	2.34465	2.23129	2.30855	1.07158		0.295439		0	0	1.30611	2.48144	0.37677	2.21758	1.30611
1883.2008.435.Crump.Artic.LTREB.main.lane2.NoIndex	3.36167	2.72705	3.79033	2.04371	3.04201	1.48302	2.211	2.84875	3.06429	1.47384	0.77779	3.67741		3.14653	3.28505	1.73526	2.56366	1.29979	2.80532	0	3.5851	2.66219	2.58083	2.30039	2.33679	2.49464	2.40154	2.41547	2.74126	2.68619	2.64653	2.54012	2.47927	2.31958	1.30893	2.75928	2.41648	2.65155	1.01044		0.587917	0	0	0.529706	1.75844	2.60565	0.257319	1.92063	1.11961
1883.2008.436.Crump.Artic.LTREB.main.lane2.NoIndex	3.0918	2.96922	3.9436	2.31689	3.32699	1.46796	2.42694	2.56439	2.80144	1.70879	0.429323	3.92308		3.54618	3.42451	2.13417	2.73507	2.62498	2.92631	0	4.03708	2.68697	3.42442	2.4502	2.25017	2.68855	2.74742	2.47456	2.91685	2.68437	2.754	2.57075	2.8228	2.51037	2.28316	2.83392	2.70634	2.80617	1.37052		0.982155	0	0	0.562335	1.62729	2.79197	0	1.89449	1.0906
1883.2009.111.Crump.Artic.LTREB.main.lane3.NoIndex	2.00833	1.81529	2.50647	0.484875	2.41024	1.08256	1.3952	1.43677	2.13021	0.944136	0.901893	2.24263		2.21124	2.56019	1.52341	1.88634	1.95135	2.17967	0	2.9064	1.66808	1.75037	2.12921	1.95253	1.46665	1.64671	1.35691	1.65985	1.40784	2.07311	1.75464	1.76363	1.58444	1.03243	1.98596	1.34125	1.8008	1.1807		0.78404	0	0	0	0.673012	1.42552		0.768875	0
1883.2009.112.Crump.Artic.LTREB.main.lane3.NoIndex	2.68857	2.44381	3.16114	0.619883	2.78012	1.45723	1.95941	2.55569	2.72792	1.31639	0.927843	3.01887		2.79766	2.74729	1.33669	2.16384	1.67304	2.48283	0.59827	3.38964	2.56616	2.32227	2.378	2.52266	2.09343	2.0028	1.90058	2.15868	1.74558	2.37547	2.15547	1.89562	2.11824	1.46356	2.27458	2.03643	2.16062	1.58726		0.770927	0	0.794357	0.59827	1.87579	2.24513	0.581045	2.4092	1.35924
1883.2009.123.Crump.Artic.LTREB.main.lane3.NoIndex	2.93278	2.69479	3.27586	1.47161	2.75747	1.54382	1.52708	2.18097	2.81898	1.65484	0.784903	3.10461		2.82135	2.95575	1.79295	2.09364	0.609166	2.44925	0.410116	2.99683	1.46251	1.70278	2.0493	2.1613	2.44579	2.38157	1.84795	2.34967	1.90869	2.39729	2.17171	2.15229	1.93769	1.12817	2.7234	2.45098	2.34365	1.03586		0	0	0.682908	0	0.90885	2.43658	1.03611	1.74121	1.0889
1883.2009.143.Crump.Artic.LTREB.main.lane3.NoIndex	2.52024	2.25416	3.07677	0.613146	2.58384	1.16062	1.15573	2.20305	2.34156	0.949687	0.604052	2.70666		2.77409	2.59857	1.46248	2.13375	0.731202	2.12957	0	3.43849	2.28538	2.16635	2.15932	2.3978	1.69512	1.81301	1.56609	1.91968	1.58075	2.22965	2.02945	1.71307	1.93655	1.01923	1.96736	1.776	1.7625	0.209509		0.243759	0	0	0	1.23185	1.95205	0	1.67854	0.867563
1883.2009.15.Crump.Artic.LTREB.main.lane3.NoIndex	2.60699	1.92627	3.24628	2.2156	2.31989	0.964963	0.90079	1.708	2.53638	1.27441	0.693147	3.01683		2.80448	2.53667	1.82951	1.48073	0.932162	1.69206	0.685314	2.96618	2.00207	1.45894	1.77806	1.59007	1.85942	1.57428	1.13083	1.58031	2.10278	1.74138	1.9358	1.58825	1.35341	0.825583	2.10796	1.8817	1.50008	0.941866		0.0254752		0		1.74055	1.90448	0.223718	0.742179	0.721464
1883.2009.151.Crump.Artic.LTREB.main.lane3.NoIndex	2.9049	2.84067	3.74781	1.76562	3.03168	0.835206	2.27658	2.40831	2.91895	1.50064	0.630031	3.5792		3.26068	2.79059	2.3469	2.41184	2.36802	2.70555	0	3.7521	2.53131	2.75233	2.47531	1.98875	2.24387	2.44827	2.36697	2.61936	2.2832	2.86461	2.66188	2.48276	2.27781	1.24441	2.65824	2.35573	2.56583	0.621035	0	0.813297	0		0.673012	1.67247	2.48189	0.823959	1.59619	0.450561
1883.2009.158.Crump.Artic.LTREB.main.lane3.NoIndex	2.69616	2.35652	3.11349	0.499318	2.8142	0.760759	2.26444	2.5135	2.54522	1.18735	0.305842	2.85194		2.7496	2.81466	2.13833	1.97389	2.06941	2.23324	0	3.52932	2.50313	2.43144	2.15838	2.1962	2.02641	1.98048	1.96237	2.05204	1.67848	2.61	1.95132	2.13177	2.31385	0.631754	2.23402	1.88298	2.13005	1.63033		0.361788	0	0	0.514653	1.3845	2.10312	0.223718	1.96914	0.500402
1883.2009.159.Crump.Artic.LTREB.main.lane3.NoIndex	2.72957	2.52487	3.38382	0.727333	2.88957	0.850502	2.24499	2.61074	2.73932	1.37242	0.390996	2.90615		2.79005	2.83447	1.73974	2.19973	1.74817	2.49391		3.59736	2.3106	2.84192	2.52302	2.18883	2.30206	2.16771	2.22502	2.36249	1.79734	2.7401	2.5458	2.25949	2.21387	0.764765	2.27872	1.96825	2.32947	0		0.142506	0	0	0.336496	1.47209	2.22698	0.500402	2.09295	0.693147
1883.2009.262.Crump.Artic.LTREB.main.lane2.NoIndex	2.22864	2.06663	2.7185	0.641768	2.53155	1.40255	1.7832	2.21781	2.32386	1.13908	0.882311	2.81769		2.26559	2.51334	1.742	2.10807	0.562619	1.98389	0	2.49188	1.78716	1.30029	1.91026	2.4673	2.35866	1.92361	1.61867	1.93967	1.00786	2.40963	1.51594	1.82552	2.13932	0.777754	2.44064	1.54862	1.9457	1.69248		0.05616	0	0.304636		2.07132	1.92372	0.636514	1.08924	1.86368
1883.2009.263.Crump.Artic.LTREB.main.lane2.NoIndex	2.04304	1.91737	2.64291	0.344	2.58821	1.07056	1.56383	2.01483	2.14806	0.786391	0.861117	2.50166		2.33485	2.49688	1.7107	1.89792	0.595085	2.03825	0.636514	2.75242	1.90838	1.72241	1.93518	1.95493	1.88501	1.75897	1.3766	1.68856	1.40292	2.17958	1.54183	1.66376	1.77369	1.05317	2.12308	1.56297	1.74912	1.22687		0.230977	0	0	0	1.22028	1.72092	0	0.864316	1.22028
1883.2009.27.Crump.Artic.LTREB.main.lane2.NoIndex	1.92653	2.61481	2.612	1.96361	2.51251	1.14002	1.99438	2.77818	2.94489	1.31853	0.970134	2.06795		2.18372	3.00828	1.60363	2.30668	1.85643	2.51829	0	2.81465	2.18056	1.82503	2.40951	2.60653	2.36494	2.11842	1.89231	2.05305	1.46906	1.8503	2.53611	2.13234	1.55246	1.47279	2.28583	2.79946	2.25428	0.562335		0.962009	0	1.30195	0	1.73093	2.48617	0.304636	2.09658	1.1466
1883.2009.271.Crump.Artic.LTREB.main.lane2.NoIndex	1.94642	2.32972	2.36752	1.52896	2.68789	1.13045	1.19296	2.53359	2.78496	1.01086	1.02402	2.03845		2.11556	2.65415	1.67155	2.06172	1.02058	2.43778	0.9557	2.67167	1.96537	1.68241	2.01168	2.30216	2.04455	1.99149	1.69066	1.67829	1.39258	1.95256	1.91324	1.7632	1.65406	1.01036	1.96856	2.21266	2.03797	1.5119		0.332688	0	0.860549	0.562335	0.725749	2.17672	0.410116	1.8727	1.13841
1883.2009.276.Crump.Artic.LTREB.main.lane2.NoIndex	2.78629	2.79692	3.48199	1.56891	2.94309	1.12633	2.20404	2.72376	2.86562	1.43297	0.650441	3.15129		2.88367	2.7418	2.01295	2.46257	0.981419	2.59834	0.450561	3.35158	2.35153	2.04578	2.51633	2.37045	2.40152	2.44968	2.23891	2.59741	1.73219	2.46398	2.40557	2.41856	1.89315	1.1911	2.42685	2.1636	2.53286	1.01365		0.356762	0.690186	0.562335	0.410116	1.90979	2.43876	0.500402	1.61198	1.56378
1883.2009.305.Crump.Artic.LTREB.main.lane3.NoIndex	1.76219	2.07475	2.31176	0.84466	2.54201	0.55165	1.99211	2.09998	2.50304	0.803909	0.414858	1.91376		2.03346	2.61226	1.68069	1.94887	1.66107	2.17854	0	2.74078	2.27251	1.59886	2.39477	2.62445	1.79035	1.62568	1.47618	1.52047	1.25492	2.18457	1.77287	1.9496	1.62439	1.2879	2.04206	1.76027	1.81688	1.5742		0.559693	0	0.119247	1.03972	1.93767	1.87496	0	1.83965	1.52296
1883.2009.306.Crump.Artic.LTREB.main.lane3.NoIndex	2.03549	2.36401	2.5148	0.883676	2.65174	0.625452	1.49838	2.39897	2.58981	0.807216	0.442809	2.18779		2.18042	2.67615	1.49951	2.18906	1.62807	2.26919		2.85106	2.13002	1.67072	2.35904	2.52867	2.25228	1.91114	1.57353	1.62279	1.33241	2.18165	1.67306	2.18191	1.9665	1.28487	2.25792	2.0672	2.07001	1.39315		0.602529	0	0.801656	0	2.057	2.24074	0	1.53142	1.90089
1883.2009.313.Crump.Artic.LTREB.main.lane3.NoIndex	3.07632	2.05285	3.34263	2.241	2.5717	1.46691	1.7111	2.22711	2.63067	1.10634	0	2.94571		2.62795	2.60232	1.5498	1.57139	0.494368	1.91798		3.03785	2.35463	1.66915	1.90284	1.71976	1.71811	1.69442	1.42901	1.8775	2.17423	2.31153	1.98303	1.73393	1.52926	1.00707	2.07685	1.90245	1.61534	0.562335		0	0		0.682908	1.43923	1.84628	0	1.73169	0.576334
1883.2009.314.Crump.Artic.LTREB.main.lane3.NoIndex	2.5287	2.08209	3.26021	1.54621	2.23941	0.518186	1.79795	1.80041	2.28475	1.59083	0.214559	3.18079		2.88849	2.33137	1.82943	2.28695	1.90389	2.03651		3.29482	2.08601	1.695	1.34883	1.25313	1.65013	1.68118	2.02348	2.41829	1.90994	1.98645	1.02733	1.74137	1.82103	1.29209	2.1966	1.72905	2.16531	0		0.773857				1.46574	1.63628	0	1.27552	0.536359
1883.2009.321.Crump.Artic.LTREB.main.lane3.NoIndex	2.0185	2.52823	2.43055	1.04223	2.86735	0.499327	2.17139	2.58852	2.83625	1.2713	0.177377	1.913		2.02392	2.90677	1.71926	2.26766	2.59695	2.48867	0	2.94137	2.49409	1.40391	2.41498	2.60244	2.16411	2.07752	1.89764	1.65485	1.29997	2.4209	2.20393	2.22299	2.22035	0.911516	2.30084	2.26715	2.31794	1.02109	0	0.592879	0.37677	0.184907	0.636514	1.89138	2.26067	0.59827	1.35676	1.46482
1883.2009.322.Crump.Artic.LTREB.main.lane3.NoIndex	2.33665	2.60995	2.65121	1.33263	2.84585	0.640497	2.58702	2.45193	2.72604	1.33652	0.296378	2.21766		2.17078	2.87584	1.69042	2.31761	2.51751	2.6649	0.562335	3.16442	2.46202	1.94703	2.67648	2.44769	2.05081	2.17117	2.00398	1.83788	1.45683	2.59918	2.38487	2.52022	2.23931	1.13193	2.16906	2.23773	2.31693	1.65096	0	0.268938	0	0	0	1.60944	2.26527	0	1.4559	1.33218
1883.2010.1.Crump.Artic.LTREB.main.lane3.NoIndex	3.25452	3.09454	3.45797	1.73961	3.5139	1.04355	2.67326	1.80547	2.14572	1.23102	0.185341	3.18447	0	3.06046	3.2421	2.048	2.81372	1.93275	2.9288		3.05312	2.64601	3.30374	2.81737	1.69546	2.07555	2.90805	2.30183	2.95635	2.42888	2.3918	2.68205	2.49041	1.41977	2.13097	2.79684	2.30583	2.69518	0.194135	0	0.540204	0	0.129809	0	1.31077	2.69754	0	1.02118	0.500402
1883.2010.292A.Crump.Artic.LTREB.main.lane3.NoIndex	2.73753	1.95676	3.11747	0.499785	2.61995	1.49824	1.91952	2.19437	2.33774	0.904216	0.969782	2.9489		2.78307	2.53583	1.73623	1.9251	1.95779	1.93879	0	3.46002	2.19724	2.2973	2.01805	2.12871	1.80814	1.61658	1.37122	1.74092	1.58262	1.8105	1.45108	1.65889	1.6616	1.01074	1.96625	1.84284	1.75745	1.04887		0.824924	0	0.677412	0	1.40699	1.94659	0.37677	1.41837	1.2973
1883.2010.292B.Crump.Artic.LTREB.main.lane3.NoIndex	1.77638	1.91677	2.61762	0.72601	2.21455	0.769199	1.3414	2.08392	2.23605	0.891935	0.348832	2.83659		2.58612	2.12924	2.07943	1.60677	0.328527	1.85432	1.09478	2.84234	1.59614	1.48854	1.56815	1.93188	2.02262	1.81865	1.36098	1.5982	1.01493	2.09639	1.27012	1.6925	1.12278	0.855972	1.82272	1.62818	1.6202	1.28323		0.0175886		0.500402	0	1.82637	1.93998	0		1.68975
1883.2010.299A.Crump.Artic.LTREB.main.lane3.NoIndex	2.27808	1.87069	2.80088	1.36551	2.27681	1.20827	1.31103	2.20808	2.25821	0.667921	1.03253	2.52028		2.44652	2.35431	1.7752	1.44368	0.84423	1.81343	1.03972	2.8768	2.06185	1.98043	1.51131	2.21006	1.7233	1.47911	1.34498	1.88527	1.83908	2.00308	1.20109	1.37116	1.45247	1.02713	1.75258	2.10699	1.37584	1.63939		0.426285	0	1.16508	0	1.29495	1.88131	0	1.56681	1.33307
1883.2010.299B.Crump.Artic.LTREB.main.lane3.NoIndex	1.60774	2.19618	2.33975	1.63096	2.41882	1.02482	1.53017	2.24003	2.35326	0.460897	0.924009	2.06616		2.09535	2.51739	1.4872	1.61622	0.806742	1.87437		2.75688	1.78706	1.50053	1.73495	1.80724	1.85444	1.7395	1.58222	1.66251	1.30465	2.12078	1.0424	1.75834	1.11243	0.644186	1.97608	2.24948	1.63982	0.636514		0.791276				1.29864	1.96629	0.636514	1.41448	1.12527
1883.2010.306A.Crump.Artic.LTREB.main.lane3.NoIndex	3.11949	2.53465	3.55073	1.8111	2.73208	0.98075	1.87368	2.70759	2.81176	1.00001	0.688035	3.24677		2.88295	2.83221	1.62279	2.03539	2.25891	2.45701	0.682908	3.48979	2.48366	2.51171	2.20997	2.60967	2.42309	2.19692	1.82225	2.08723	2.05657	2.46114	2.16567	2.17627	2.06526	1.45281	2.28457	2.46238	2.15747	1.56671		0.763113	0	0.830524	0	2.04059	2.54281	0.509137	2.09298	1.85379
1883.2010.306B.Crump.Artic.LTREB.main.lane3.NoIndex	2.46261	2.09898	3.14677	0.83682	2.40097	1.0754	1.44991	2.18143	2.49697	1.28545	0.758937	3.02396		2.89163	2.43285	1.75474	1.85631	0.893091	1.98617	0	3.23345	1.92341	2.24835	2.01799	2.42151	2.14454	1.88104	1.52386	1.82226	1.71476	2.13521	1.9015	1.85095	1.57913	1.32268	2.18209	2.10917	1.78191	1.20406		0.110993	0	0		1.98133	2.23695	0	0.334811	1.95646
1883.2010.313A.Crump.Artic.LTREB.main.lane3.NoIndex	3.23936	2.72338	3.57049	1.52995	2.89323	1.27464	2.16789	2.26717	2.66483	1.49451	0.575849	3.50938		2.94614	3.05818	1.94027	2.54094	1.99968	2.44012		3.28195	1.36234	2.80543	2.56383	1.79367	2.03688	2.27799	2.09519	2.48414	1.80428	1.76097	2.15243	2.09656	1.97001	1.10033	2.38623	2.11727	2.32535	0		1.46401			0	1.37129	2.25056	0.529706	1.49681	0
1883.2010.313B.Crump.Artic.LTREB.main.lane3.NoIndex	2.69261	2.40401	3.48736	1.38116	2.68983	0.991004	0.805836	2.10292	2.50887	1.09406	0.708688	3.3696		3.02821	2.75879	2.03549	2.46234	2.08007	2.42953	0	3.43019	2.22585	1.97863	1.78455	1.48442	1.73004	2.14548	2.15904	2.49541	1.80127	2.30601	1.96305	2.04638	1.64444	1.71068	2.43292	2.01535	2.32895	0.822345		0.206192	0.691193	0.693147		1.32645	2.08276	0	1.28015	0.603797
1883.2011.279.Crump.Artic.LTREB.main.lane4.NoIndex	2.23453	2.40186	2.87581	1.11069	2.71655	1.22894	2.2513	1.41356	2.2649	1.31558	0.929674	2.58234	0	2.53316	2.7684	1.85655	1.89493	2.13861	2.41712		3.3172	2.29239	2.00529	2.58546	2.49309	1.84573	1.71868	1.62734	1.74082	1.49859	2.20006	1.86639	1.91717	2.0991	1.80128	2.06828	1.92733	2.13493	1.31078		0.466854		0.163613	0	1.70297	1.97903	0	1.86346	0
1883.2011.28.Crump.Artic.LTREB.main.lane4.NoIndex	2.22437	2.31742	2.8919	0.798423	2.62491	1.28904	1.73824	1.59477	2.22296	1.21217	0.927086	2.60769		2.49394	2.71494	1.58638	1.99524	2.05733	2.35472		3.26698	2.02032	2.09701	2.3652	2.20096	1.81854	1.77612	1.48372	1.77141	1.5919	2.11989	1.99945	1.791	2.08342	1.68278	1.94747	1.86628	1.8877	1.00961		0.4623	0	0.0991187	0	0.636514	2.02034		1.71598
1883.2011.288.Crump.Artic.LTREB.main.lane4.NoIndex	2.53879	1.828	2.9712	0.560054	2.4394	1.34711	2.21147	1.75589	2.27531	0.752871	1.12422	2.91061		2.83621	2.58651	1.50194	1.75851	1.25118	2.1445		3.16379	2.34956	2.17369	2.27863	2.08801	1.56185	1.54552	1.23828	1.90963	1.61093	2.12771	1.62787	1.87385	1.59095	1.31943	1.93003	1.7513	1.64324	1.55085		0.0651064	0	0.0908761	0	1.18762	1.7926		1.69026	1.06709
1883.2011.289.Crump.Artic.LTREB.main.lane4.NoIndex	2.62582	1.76867	3.02658	0.418824	2.52698	1.50166	2.04489	1.88957	2.43193	0.811578	1.17824	2.90152		2.81202	2.48962	1.61613	1.83332	1.23188	2.07869	0	3.20689	2.20676	2.13131	1.95004	2.34608	1.56372	1.38172	1.18454	1.94843	1.62254	2.04763	1.75454	1.6119	1.60664	1.33513	1.84829	1.67641	1.67346	1.45693		0.127553	0	0.761645		1.1945	1.69905		1.71425	1.35801
1883.2011.297.Crump.Artic.LTREB.main.lane4.NoIndex	2.70253	2.46307	3.59399	1.92503	2.73934	1.15932	1.6892	2.16938	2.72681	1.53475	0.603748	3.06423		2.98305	2.65961	1.96929	2.37205	0.917623	2.23933	0	3.15991	2.12157	2.00455	2.21467	1.36224	1.95824	2.02823	1.85681	2.36317	2.38602	2.31877	2.29287	2.14054	1.74928	1.45072	2.34466	2.41754	2.05381	1.48293		0.131864	0	0	0	1.21579	2.10777	0	0.797585	0.56273
1883.2011.298.Crump.Artic.LTREB.main.lane4.NoIndex	2.69818	2.63277	3.53875	2.03057	2.92803	1.42978	1.80004	2.42927	2.87551	1.70883	1.03097	3.13231		3.0431	2.86278	1.97958	2.60297	0.752066	2.55226	0	3.13389	2.21594	1.70309	2.15379	1.47354	1.99595	2.29572	2.21827	2.50047	2.60078	2.3623	2.5083	2.20042	1.9075	1.11317	2.61346	2.3501	2.50597	1.18325		0.0678872	0	0.636514	0	1.42121	2.24666	0.683739	0.725959	0.609627
722.TRRsed1.5.s.6.1.sequence	3.02885	2.11618	3.02505	2.27458	2.33977		2.03632	2.08199	2.03167			3.50186	0	2.23017	1.8985	1.78037	2.23904	1.76756	2.64033		3.59392	2.56754	2.90206	1.36664	2.01	1.83046	1.84693	2.07328	1.80215	2.5174	1.84681	1.34303	2.11555	0.833525	1.82919	1.80422	2.28368	1.90835	0				0		1.52426	2.03971		1.4386
722.TRRsed1.6.s.7.1.sequence	3.03077	2.36786	3.1815	2.18575	2.50897	0.562335	1.88402	2.14227	2.14215			3.67928	0	2.35617	1.69003	2.1228	2.30816	1.95808	2.79072		3.57698	2.58915	2.72306	1.62268	2.34022	2.0332	2.01029	1.98845	2.15815	2.47691	2.08147	1.42246	2.27395	1.24331	2.14357	1.80881	2.48201	1.98607					0	0	1.62656	2.21458		1.61946
722.TRRsed2.1.s.1.1.sequence	2.55062	0.774598	2.56815	1.51554	1.60199		1.29859	1.25049	1.09851			3.14179		1.76081	1.49678	1.16803	1.87257	1.58725	1.33503		2.80716	2.54366	2.28125	1.127	0.966927	0.601264	0.587449	0.540629	0.84531	1.70876	1.20483	0.500402	1.19603	0	0.877333	1.53915	0.907064	0.866862							0.308339	1.22059		0.308339
722.TRRsed2.2.s.2.1.sequence	2.57805	0.862484	2.45565	2.23575	1.57782	0.500402	0.959293	1.22249	0.993893	0	0	2.9181		1.89418	1.50152	0.721464	1.7784	1.43508	1.32619		2.71558	2.22291	2.37607	0.995289	0.919067	0.714476	0.741805	0.830866	0.824547	1.41662	1.0396	0.348832	1.14912	0.691416	1.00276	1.37826	0.80406	0.96143							0.592535	1.27869		0.626405
722.TRRsed2.3.s.3.1.sequence	2.38996	0.976425	2.54329	2.01176	1.83499		1.21205	1.40088	1.12341			3.04644		1.60124	1.50934	0.900256	1.70253	1.46267	1.37034		2.6374	1.93855	1.88896	1.16495	1.03509	0.904991	0.782139	0.852105	1.07179	1.73647	1.36708	0.262674	1.2275	0	1.13016	1.37223	0.909086	0.999555							0.671947	1.24018		0.552131
722.TRRsed2.4.s.4.1.sequence	2.33574	1.20875	2.6524	1.70074	1.89862	1.09861	1.3354	1.56318	1.34064			3.05253		1.94214	1.94981	1.0906	1.99727	1.70462	1.48319		2.66797	2.27279	2.25757	1.30645	1.30821	0.991034	1.03075	1.05891	1.14397	1.68333	1.35979	0	1.25675	0	1.47441	1.58185	0.877853	1.24638							0.982119	1.38964		0.851859
722.TRRsed2.5.s.6.1.sequence	2.4855	1.04733	2.6194	1.9546	1.71236		1.08604	1.30862	1.12029			2.96059	0	1.70804	1.56696	1.09283	2.15463	1.27908	1.30844		2.60734	2.08956	2.25202	1.23698	1.09915	0.855563	0.822671	0.975347	1.01827	1.92472	1.13441	0.809664	1.17322	0	1.20755	1.24404	0.806828	0.991259							0.577997	1.2567		0.59728
722.TRRsed2.6.s.7.1.sequence	2.47505	0.85342	2.58608	1.81085	1.70313	0.673012	1.32982	1.39235	1.38696		0	2.96755		1.84703	1.75654	1.13692	2.01436	1.81407	1.30797		2.62286	1.88268	2.14081	1.21956	0.937084	0.720003	0.643174	0.893085	0.989617	1.60561	1.03139	0.59827	1.16681	0	1.12877	1.09575	0.876546	0.907888			0			0	0.837161	1.19027		0.526583
722.TRRsed2.7.s.8.1.sequence	2.63633	1.03014	2.55292	1.9229	1.71256	1.41448	1.00328	1.31141	1.30783	0		2.99778	0	1.95981	1.81066	1.05492	2.05549	1.1531	1.40503		2.63465	2.03011	2.2197	1.16829	1.12438	0.881917	0.908551	0.75743	0.96953	1.76692	1.32716	1.2553	1.27588	0	1.31488	1.67535	0.928726	1.06338			0				0.945566	1.39727	0	0.662003
722.TRRsed3.1.s.1.1.sequence	2.79177	2.55366	3.1391	2.08023	2.50831	0.562335	1.55799	2.10041	2.19077	0		3.21073	0	1.06114	2.64455	1.04058	2.83492	1.77511	2.35442		2.79414	2.22408	2.83143	1.26243	2.29832	1.99274	1.69205	2.20677	2.71923	2.82866	2.11767	1.5856	2.52256	0	2.29605	1.56654	2.04513	2.41564			0				1.73357	2.40194		1.94389
722.TRRsed3.2.s.2.1.sequence	2.54427	2.25898	3.02387	2.30546	2.36092	0.636514	1.62864	1.68001	1.87844			3.18634	0	0.817853	2.39801	1.65112	2.5692	1.45233	2.07857		2.75176	0.982247	2.58964	1.7422	1.92125	1.75478	1.39007	1.87605	2.5464	2.58738	1.7457	1.67774	2.21797	0.693147	2.00169	2.01828	1.53784	2.06809	0.673012						1.56043	2.10192		2.08894
722.TRRsed3.3.s.3.1.sequence	2.82053	2.13365	3.04562	2.34078	2.1637	0.348832	1.67307	1.70718	1.50684		0	3.23768	0	1.04953	2.2845	1.37882	2.42969	1.82487	2.11879		2.82887	1.51375	2.73303	1.47116	1.65213	1.49438	1.16563	1.92271	2.48794	2.41871	1.74682	1.44411	2.37959	0	1.63378	1.81754	1.95171	1.83103	0						1.10164	2.05894		2.01194
722.TRRsed3.4.s.4.1.sequence	2.72534	2.14534	3.101	2.375	2.30454	0.410116	1.39991	1.51663	1.7374			3.20402	0	0.991529	2.35714	1.43743	2.41665	1.55881	2.04094		2.83651	1.9676	2.80792	1.63421	1.62025	1.54815	1.20146	2.02063	2.43172	2.71724	1.66804	1.32813	2.19426	0	1.71575	1.80301	1.62429	1.94962	0.673012						1.10755	2.07814		1.71358
722.TRRsed3.5.s.6.1.sequence	2.70698	2.22023	3.12045	2.47126	2.39423	0.918964	2.00438	1.7755	1.98416	0		3.1727	0	1.12877	2.62587	1.55826	2.47006	1.94792	2.23763		2.87672	1.96501	2.70937	1.33817	1.85818	1.72452	1.30382	2.05456	2.61178	2.22449	1.92855	1.87529	2.26077	0.59827	1.97812	1.9485	1.78645	2.05801	0		0.693147				1.49666	2.13578		2.16667
722.TRRsed3.6.s.7.1.sequence	2.56422	2.42552	3.1011	2.09437	2.43396	1.15993	1.11448	1.76798	1.89307	0		3.11039	0	0.989664	2.5716	1.09548	2.70009	1.82783	2.21132		2.79483	1.5405	2.75944	1.63551	2.10117	1.80083	1.41265	1.98287	2.63854	2.55729	1.89266	1.7855	2.51246	0	1.96348	1.9097	2.00872	2.09633	0.636514		0		0		1.43482	2.34681		1.78149	0
722.TRRsed3.7.s.8.1.sequence	2.84657	2.42378	3.04538	2.39436	2.35427	0	1.79942	1.6555	1.62876			3.17631	0	0.749131	2.20212	1.38897	2.75591	1.88238	2.11617		2.80822	1.43605	2.80132	1.24703	1.85964	1.81046	1.57157	2.0544	2.69601	2.91472	2.04824	1.14123	2.43384	0	2.06467	2.22497	1.70291	2.04375	0.562335						1.12461	2.16488		2.09485
807.B.F.11.a	2.67841	2.11274	3.2031	0.956435	2.50196	0.07757	1.79995	1.88934	2.02276	1.19374		3.13746		2.61847	2.5051	0.409532	1.69186	1.98579	1.79278		3.26346	2.53108	2.82349	2.13569	1.57715	1.54708	1.56488	1.51842	1.83628	1.9571	2.27393	1.69495	1.75859	1.66483	1.36881	1.36096	1.95369	1.66889	0	0	0.149231			0	0.688139	1.72096	0	1.44356
807.B.F.11.b	2.99358	1.88732	3.1546	1.40363	2.26753	0.132691	1.80015	1.68816	1.8233	1.14294	0	3.05141		2.60733	2.35462	0.85763	1.59167	1.87936	1.66367		3.44273	2.81896	2.98624	1.79088	1.33629	1.33951	1.39496	1.40405	1.66048	1.99163	2.00155	1.60901	1.64104	1.53778	1.51925	1.10224	1.75443	1.42358	0		0.280724			0	0.974315	1.40079	0	1.10744
807.B.S.11.a	2.66582	2.56181	3.5142	1.73618	2.8448	0	1.6484	2.06607	2.36953	1.14557		2.69057		2.35994	2.80338	1.96538	1.85615	2.1307	1.97301		3.13353	2.46235	3.06666	2.21818	1.58911	1.76809	1.77562	1.84997	1.93726	1.50138	2.31514	1.71267	1.93785	1.80945	1.77944	1.71468	2.17085	1.97152	0		0.0678872			0.636514	1.16803	2.27285	0	1.56238
807.B.S.11.b	2.63826	2.39947	3.30616	1.0264	2.74206	0.327855	2.16928	2.14484	2.33083	1.27904	0.348832	3.38853		2.86582	2.7657	0.597603	1.84271	1.97682	2.04092	0	3.17201	2.30325	2.97136	2.13537	1.80978	1.69411	1.69531	1.9752	2.08782	2.01158	2.33326	2.00949	1.82522	1.68446	1.47721	1.40381	1.67656	1.94296	0.682908	0.979971	0.785872			0.651757	1.06281	1.8335		1.63215
807.B.S.12.a	2.77878	2.34243	3.73318	1.45706	2.90194	0.562848	2.56019	1.88638	2.3389	1.14456	0.041195	3.46286		3.0407	2.6126	1.80292	1.91632	2.30973	2.21488		3.83169	2.65434	3.15807	2.26211	1.56247	1.67582	1.80018	1.84492	2.26731	2.36809	2.6333	2.08036	2.2228	2.02081	2.00153	1.74586	2.14634	1.94032	0.562335		0.223917	0	0	0.673012	1.44073	1.71372	0	1.53294
807.B.S.12.b	2.71075	2.2797	3.10702	0.816337	2.64347	0	2.0699	2.03985	2.16544	1.17651		3.27444		2.76016	2.61242	0.795276	1.79577	1.96722	1.94041		2.84438	2.27151	2.79678	2.24611	2.02475	1.65083	1.67152	1.75276	2.00195	1.94936	2.08997	1.93685	1.86307	1.66684	1.46136	1.47324	1.84437	1.81762			0.510689			0.673012	1.25774	1.797	0	1.95596
807.BG.F.11.a	2.51924	2.56772	3.52038	1.8295	2.84488	0.0700543	1.83563	1.71477	2.30459	0.973801		3.17137		2.69317	2.71746	1.85236	1.7988	2.3078	1.96156	0	3.3351	2.37397	2.94416	2.15006	1.27104	1.38537	1.85926	1.65002	1.87942	1.68531	2.47913	1.65566	1.87403	1.87805	1.49002	1.69716	2.13402	2.00853	0.617242		0.707518			0.673012	0.892118	2.3595	0	1.28233
807.BG.F.11.b	2.28058	2.54951	3.47116	1.66229	2.79421	0	1.43415	2.17933	2.38197	1.31061		2.70413		2.15505	2.81704	1.77728	1.79533	2.09271	2.15196	0	3.08235	2.68747	3.01614	2.19441	1.7659	1.85734	2.00148	1.77343	2.21975	1.57464	2.36264	1.76321	2.10121	1.88261	1.87893	1.76349	2.33913	2.05235	0		0.326042			0	0.693147	2.16721	0	1.50468
807.BG.S.11.a	2.49732	2.27716	3.65478	1.19967	2.86814	0.249427	2.4609	2.04084	2.50442	1.24636		3.41119		3.18383	2.52264	2.22279	1.92167	1.98964	1.8997		3.64683	2.89312	2.84814	1.9779	1.49833	1.76882	1.73775	1.84483	1.99008	2.03843	2.55484	1.88559	1.70834	1.81919	1.43745	1.70537	2.05587	1.87511	0	0	0.863653		0	0	1.56053	2.23141	0	1.27818	0.636514
807.BG.S.11.b	2.46418	2.62238	3.63689	1.62009	2.8056	0.32296	2.01317	2.14008	2.43275	1.28733	0	3.16446		2.63436	2.9095	2.00918	1.81403	2.39757	2.23958		3.46795	2.73827	3.0522	2.25481	1.82453	1.83766	1.93568	1.77838	2.25353	2.2348	2.40745	1.84293	2.22527	1.87853	1.79403	1.82717	2.52564	2.05785			0.362211			0.562335	1.52968	2.2751	0.500402	1.73132
807.BG.S.12.a	2.58681	2.68144	3.69851	1.54472	2.93611	0.258359	2.02318	2.18445	2.50656	1.21053		3.22819	0	2.68713	2.96499	2.05203	2.17893	2.48473	2.47533	0	3.48617	2.73478	3.09331	2.17379	1.73782	1.86436	2.14077	2.10206	2.42827	1.98237	2.75187	2.23808	2.36983	2.0353	1.89861	1.92969	2.38269	2.33043	1.0176		0.662577			0.336496	0.953019	2.48812		1.5722
807.BG.S.12.b	2.25305	2.57796	3.48623	1.64504	2.8174	0.208898	1.74794	2.24463	2.52746	1.35007	0	2.93031		2.24628	2.79142	2.21238	1.96664	2.34828	2.34422		3.19353	2.91077	3.14957	2.31986	1.83837	1.91031	2.059	2.04652	2.43333	1.80457	2.40271	1.98073	2.2715	1.77193	1.86459	1.93941	2.45515	2.1759			0.685846			0.881532	1.412	2.32819		1.77562
807.C.F.10.a	2.47206	2.22282	3.30095	1.29612	2.52391	0.0700543	2.13288	1.75311	2.24063	0.801754		3.14302		2.79669	2.4624	1.69346	1.49004	1.69879	1.7463	0.636514	3.55152	2.5151	2.82739	1.81304	1.23792	1.17044	1.52315	1.48643	1.60271	1.34152	1.79986	1.72115	1.57752	1.40452	0.988906	1.72821	1.87263	1.81888	1.35458		0.372481			0	1.49219	1.93159	0.636514	1.1964
807.C.F.10.b	2.29712	2.2554	3.37118	1.69079	2.54971	0.426947	2.08174	1.53142	2.08821	1.12822	0	3.23808		2.96866	2.32597	1.99926	1.53975	1.48623	1.9336		3.41973	1.76391	2.7463	2.06665	0.940902	1.24362	1.48534	1.24637	1.52988	1.54464	1.66618	1.29045	1.76665	1.55875	0.899336	1.56398	1.83062	1.59038			0.717276				0.636514	1.74492		1.25862
807.C.F.11.a	2.2447	2.07245	3.08392	1.12926	2.30891	0.418772	1.19262	1.79122	1.90979	0.916564	0	2.62043		2.29192	2.40644	1.18413	1.501	1.23862	1.71678		3.01989	2.42236	2.79716	1.54076	1.44359	1.38471	1.3848	1.55476	1.70968	1.38726	1.88575	1.35759	1.6662	1.76145	0.89483	1.11193	2.1777	1.61714	0.450561		0.170168				0.325083	1.72444	0	1.3706	0
807.C.F.11.b	2.31988	2.13821	3.16596	1.21307	2.25683	0.160967	1.06648	1.84961	1.89636	0.974079		2.62689		2.38307	2.4165	1.75754	1.52057	1.37735	1.74898		3.13614	2.53699	2.85329	1.60575	1.4728	1.39198	1.39783	1.45647	1.71961	1.28933	1.73977	1.2297	1.76037	1.66092	0.865429	1.06247	2.14943	1.56431	1.06086	0	0.0928313			0	0.752975	1.68078	0	1.34624	0
807.C.S.11.a	2.46015	2.35431	3.443	1.39158	2.64836	0.221754	2.3184	1.7414	2.23512	0.734093		3.40795	0	3.00647	2.59196	1.58966	1.5425	1.93237	1.86716		3.69929	2.61602	2.88436	1.79486	1.05215	1.00142	1.60364	1.41759	1.72752	1.31362	2.11203	1.78324	1.77271	1.37526	1.21168	1.55501	1.92002	1.93444		0	0.857634		0	0	0	1.74098	0	0.968535
807.C.S.11.b	2.55654	2.35253	3.28067	1.26969	2.76199	0.333011	2.05783	1.67513	2.17723	0.79655		3.27126		2.89084	2.62908	1.63278	1.78378	1.91368	2.00622	0	3.495	2.47087	2.78107	1.79935	1.0972	1.04016	1.61931	1.65475	1.77268	1.15506	2.46712	2.01224	1.91169	1.49626	0.852604	2.00246	1.66486	1.99119	0.693147	0	0.650146			0	0.636514	1.63319		1.19585
807.C.S.12.a	2.64091	2.25868	3.40709	1.3863	2.36708	0	1.13174	2.10713	2.06112	1.04355	0	2.91875		2.27973	2.61234	2.07292	1.63883	1.92527	2.13258	0	3.30298	2.79788	2.97502	1.98768	2.06119	1.50062	1.68772	1.65606	1.9237	1.89847	2.40345	1.87873	2.10297	1.90551	1.32268	1.44492	2.22508	1.80301	0	0	0.506261			0.824659	0.9557	1.86879	0	1.89045
807.C.S.12.b	2.4277	2.09797	3.11605	1.32784	2.43935	0	1.93741	1.69973	1.98231	0.905825	0	3.11145		2.80943	2.4016	1.88699	1.43999	1.67955	1.74514	0	3.46363	2.41237	2.75444	1.66744	1.28994	1.2273	1.50314	1.5409	1.57346	1.31627	1.80322	1.61932	1.51448	1.5262	0.968843	1.15343	1.90658	1.6781	0	0	0			0.562335	1.21301	1.78354	0.500402	1.23429
807.E.F.10.a	2.50963	2.4408	3.41797	1.52602	2.71879	0.847226	1.87865	2.33363	2.52347	1.45947	0	3.39489		3.07254	2.94163	1.59916	1.98966	2.35434	2.15509		3.51721	2.357	3.18057	2.31212	1.66081	1.88721	2.00035	1.81005	2.10153	2.31099	2.62723	1.9079	2.02608	1.98399	1.6474	1.55804	2.21413	1.96942	1.42263	0.673012	0.271817			0	1.05791	2.10898	0.124251	1.45437
807.E.F.10.b	2.26764	1.76949	3.19444	1.27137	2.281	0.260339	2.06005	1.80024	1.93156	1.08297		3.03217		3.01917	2.58754	1.86651	1.50196	2.03439	1.65848		3.64196	2.68841	2.96102	1.90638	1.5074	1.3437	1.28984	1.30201	1.82223	1.83492	2.04834	1.47764	1.5674	1.55435	1.69049	1.07401	1.80613	1.34143	1.41232	0	0.112553		0	0	0	1.2093		1.2675
807.E.F.11.a	2.33761	2.02053	3.16626	1.49322	2.4424	0.381169	1.86622	1.8124	2.19323	1.35374		3.00169		2.6403	2.72155	0.889868	1.7299	1.76026	1.81336	0	3.43089	2.62194	2.98935	1.99339	1.24575	1.60243	1.58655	1.44606	2.01228	1.7345	2.05488	1.6064	1.8336	1.51222	1.33942	1.37369	2.08058	1.62069	1.23547		0.718027				0	1.63542	0.348832	0.696901
807.E.F.11.b	2.37893	2.17905	3.21238	1.3544	2.55877	0.206519	2.15948	1.97572	2.27749	1.3406		3.0407		2.70318	2.7094	0.895333	1.79548	1.96407	1.93642		3.44764	2.31811	3.06027	2.04922	1.50436	1.7862	1.71781	1.78198	1.99841	2.04502	2.46553	1.89968	1.76412	1.80014	1.2639	1.44614	1.96773	1.74417	0.682908		0.271189				0	1.72014	0	1.2782
807.E.S.11.a	2.71571	2.49946	3.70782	1.87377	2.99841	0.532325	2.26848	2.04276	2.55034	1.19865	0	3.65363		3.18333	2.86633	2.46315	2.15106	2.36446	2.17519	0	4.0004	2.63463	3.29232	2.16264	1.4546	1.66952	1.86939	2.16563	2.29409	2.30491	2.8434	1.94232	2.05462	2.1682	1.83089	2.16257	2.28351	1.98978	1.38619	0	0.375018			0	1.02355	1.99232		1.62104
807.E.S.11.b	2.52064	2.27573	3.52149	1.67548	2.66166	0.0379503	1.98241	1.94315	2.28136	1.11987		3.2725		2.9924	2.60664	2.4537	1.75377	2.28663	2.0713		3.6988	2.35612	3.01137	1.98498	1.48357	1.57755	1.72338	1.78732	2.0635	2.18667	2.58604	1.65186	2.07661	1.85471	1.74723	1.58647	2.08495	1.83211	0.636514	0	0.203497			0	1.23958	1.75387		1.55074	0
807.E.S.12.a	2.7837	2.45022	3.17112	0.988422	2.6244	0.0700543	1.8112	2.28745	2.33357	1.42921		3.24188		2.8398	2.85245	1.86576	1.83081	2.16536	2.24377		3.34634	2.48755	2.85952	2.35895	2.18649	2.04467	1.97812	2.06111	2.31272	2.27317	2.54923	2.19296	2.08548	2.13996	1.21164	1.64249	2.1339	2.03157	0.325083		0.219452			0.875277	1.25558	1.94633	0	2.00135	0
807.E.S.12.b	2.33633	2.0463	3.38433	1.3572	2.45284	0.360914	1.88252	1.90868	2.14139	1.20572		3.09692		2.66059	2.55639	1.46725	1.82437	2.35771	1.78355		3.54505	2.45592	2.96033	2.14279	1.548	1.6764	1.52674	1.50857	1.92783	1.84946	2.17149	1.36811	1.84381	1.61659	1.30513	1.23947	1.97576	1.56573	0.693147		0.912355				0	1.60521	0	1.58701	0
807.S.F.10.a	2.1399	2.12194	3.28264	1.12305	2.19846	0.271189	1.58618	2.13956	2.20798	1.09432		2.91274		2.70591	2.62584	0.860635	1.58437	1.8679	1.88571		3.22852	2.19446	3.02867	1.97503	1.79491	1.6209	1.49862	1.39402	1.74969	2.02281	2.23533	1.51235	1.84718	1.70102	1.53579	1.28371	2.02853	1.5716	1.06086		0.167944			0	0.682908	1.54094	0	1.40959	0
807.S.F.10.b	1.8514	2.12033	3.42883	1.00014	2.47129	0.309477	1.99024	2.01864	2.23096	1.15478		3.03485		2.72918	2.61401	1.2165	1.70253	2.19029	1.91548		3.41422	2.46281	2.87171	1.8557	1.34434	1.58134	1.50688	1.53054	1.91927	1.8786	2.15899	1.51997	1.79506	1.56988	1.38027	1.32337	2.01515	1.55354	0.562335		0.302784				0.636514	1.52349	0	1.19839	0
807.S.F.11.a	2.37636	2.06859	3.23788	0.970962	2.44814	0.34998	1.89071	2.01187	2.04427	1.22291	0	2.86941		2.52448	2.48313	0.68111	1.5167	1.76867	1.71725		3.1942	2.35994	2.9655	2.10848	1.93542	1.67989	1.51291	1.38022	1.78562	1.99899	2.03771	1.37346	1.77466	1.60362	1.60775	1.41693	2.07118	1.48501	1.33968		0.212702		0.693147		1.25199	1.57667	0.348832	1.56961	0
807.S.F.11.b	2.18825	2.1926	3.28013	1.23819	2.46889	0.678434	1.72289	1.91691	2.25693	1.35942		2.7984		2.42134	2.52796	0.869163	1.69905	1.85962	1.78158		3.17766	2.42131	3.00529	2.04747	1.76863	1.78114	1.62466	1.45491	1.88707	2.0662	2.08119	1.75141	1.87983	1.49569	1.73273	1.49672	1.98614	1.67201	1.23424		0.146145				0.867563	1.7576	0.636514	0.853437	0
807.S.S.11.a	2.32506	2.73087	3.61865	1.02483	2.7898	0.194909	1.68302	2.1541	2.33034	1.26473		3.15901		2.68229	2.80145	1.60275	2.00878	2.00343	2.4753	0	3.12972	2.39358	3.12063	2.08944	2.03113	1.93144	1.99411	2.11261	2.43035	2.14054	2.37986	2.06381	2.16192	1.95037	1.79859	1.68339	2.30943	2.19381	0.947057	0	0.352567			0.735622	0.410116	1.98231		1.97634
807.S.S.11.b	2.42403	2.44124	3.73286	1.58408	2.87988	0.119247	1.95711	1.94248	2.46826	1.1999		3.39253		3.00932	2.73285	1.87491	1.77756	2.32646	2.37168	0.661563	3.64327	2.54845	3.22056	2.27164	1.8526	1.66001	1.77749	1.63317	2.27113	2.49613	2.57624	1.65472	2.22841	1.89793	1.96022	1.84358	2.16928	1.9799	0	0	0			0.562335	1.00563	1.76189		2.02265
807.S.S.12.a	2.81079	2.26318	3.4929	1.68277	2.67423	0.545869	2.02001	1.94811	2.28208	1.2336		3.14998		2.81243	2.63416	2.32527	1.63966	2.30899	2.1133	0	3.76239	2.38074	3.24834	2.38619	2.18584	1.69231	1.62182	1.65735	2.05992	2.35358	2.38128	1.94642	1.95864	1.74356	1.83478	1.58721	2.01587	1.74026	0.877404		0.164865			0.691416	1.30049	1.60283	0	1.71335
807.S.S.12.b	2.76194	2.26217	3.63732	1.73614	2.58063	1.0144	2.2102	2.00434	2.43361	1.21667	0	3.1913		2.72929	2.5959	1.53976	1.85149	2.45178	2.28286		3.50673	2.32645	3.17404	2.30651	2.15219	1.80497	1.69062	1.67442	1.97528	2.52723	2.42801	1.98565	1.90777	1.59098	2.15389	1.5728	2.21646	1.73815	1.05492	0	0.784756	0		0	1.34211	1.79667	0.636514	1.77337	0
807.W.F.10.a	2.27615	2.26235	3.41848	1.50789	2.53276	0	1.69685	2.13223	2.06822	1.17416		3.05609		2.71218	2.74968	1.53338	1.57673	2.0154	1.87828	0	3.41391	2.44678	2.89326	2.14904	1.40053	1.64896	1.5995	1.50672	1.83954	1.79005	2.24314	1.49263	1.68521	1.69928	1.61741	1.24948	2.02335	1.60845	0.617242		0.0594323				1.05492	1.72208	1.03972	1.21798
807.W.F.10.b	2.3029	2.26282	3.46917	1.59664	2.56058	0.139061	1.47561	1.98821	2.08677	1.09341		2.76778		2.30671	2.64849	1.92945	1.57599	2.00501	1.87443		3.22546	2.50972	2.92545	2.15173	1.29214	1.43718	1.61032	1.36343	1.93882	1.19947	2.22821	1.14145	1.7685	1.60733	1.79648	1.19369	2.0951	1.5492			0.496356			0	0.867563	1.71895	0	1.33529	0
807.W.F.11.a	2.51098	2.21937	3.37792	1.64051	2.528	0.549458	1.59086	2.06774	2.02933	1.22128		2.82766	0	2.35768	2.69845	1.5585	1.69435	1.91996	1.83284		3.34228	2.39107	2.97841	2.02552	1.75871	1.65461	1.77485	1.52219	2.09895	1.5259	2.15531	1.32245	1.8712	1.49553	1.72291	1.07717	1.95004	1.53473	0.562335		0.64519			0	0.995027	1.71677		0.998244	0.693147
807.W.F.11.b	2.38988	1.91513	3.27887	1.67045	2.4392	0.24493	1.80915	1.71088	1.95054	0.866746		3.08393		2.68173	2.44804	1.40858	1.26999	2.29902	1.65162		3.45892	2.05163	2.88174	2.07795	1.19072	1.34267	1.39932	1.12003	1.67945	1.6388	2.15701	1.19512	1.53479	1.53833	1.54164	0.862632	1.63296	1.25162	0	0	0.688334			0		1.31102	0	0.802162
807.W.S.11.a	2.55584	2.72598	3.63591	1.51901	2.94026	0.174302	1.87537	2.40618	2.57459	1.45264		3.39068		2.98766	2.96622	1.9647	2.15396	2.03759	2.42192		3.50202	2.59637	2.99324	2.37207	1.8023	2.14614	2.15342	2.129	2.3572	2.32743	2.82691	2.18915	2.36729	2.11753	1.25431	2.30587	2.37459	2.42467	0.693147		1.11108				0.277113	2.47943	0.500402	1.68207
807.W.S.11.b	2.1609	2.28863	3.43319	1.32553	2.5306	0	1.63726	1.97311	2.01678	1.25998		2.8271		2.42469	2.62969	1.73112	1.67714	1.98363	1.96392	0	3.21557	2.46668	2.88089	1.94232	1.53205	1.62058	1.75936	1.72852	1.91621	1.52653	2.33889	1.74007	1.83169	1.66274	1.49018	1.31963	1.95141	1.76922	0	0	0.651462			0.348832	0.759094	1.64268		1.43796
807.W.S.12.a	2.70456	2.58579	3.71896	1.58209	3.0419	0	1.9024	2.46923	2.51319	1.37124	0	3.2291		2.63972	3.05296	2.20369	2.01304	2.27553	2.43917	0	3.57363	2.40594	3.09961	2.53861	1.98105	1.96819	2.02576	2.05049	2.44105	1.75165	2.71821	1.88976	2.15373	1.71636	1.77849	1.7629	2.31535	2.12999	0.410116	0	0.271189		0	0.450561	1.07083	2.21159	0.636514	1.75964
807.W.S.12.b	2.58262	2.27647	3.49638	1.48998	2.662	0	1.30747	2.1868	2.19005	1.225		2.72218		2.22851	2.77796	1.86013	1.72361	2.15466	2.09246		3.20614	2.47924	3.12093	2.37233	1.73627	1.69392	1.79018	1.69311	2.17577	1.85926	2.40154	1.82481	2.16117	1.58088	1.83091	1.5774	2.4033	1.87288			0			0.194909	1.34213	1.99067	0.803315	1.65927	0
1039.I.Fundao.SB.7.8	1.43452	1.38305	1.09191	2.71685	1.65587	1.91548	2.5432	0.792917	1.88272	0.499598	0.673012	1.48494		1.68626	1.94544	1.98434	1.66887	2.49594	1.32172		1.90529	2.21506	1.61756	1.84535	1.10707	2.04435	1.884	1.27185	0.900201	1.01905	1.85843	2.04706	1.1916	0.804736	1.27471	2.17682	1.20843	1.5322	0.611332		1.06812	0	0.474139		1.77574	1.46134	0	1.25441	1.93372
1039.L.Jacarepia.SA	2.64331	0.574908	2.47137	2.25058	1.43593	1.42133	2.21809	1.25434	1.72759	0.0437809	1.05068	3.04439	0	2.90802	1.51554	1.6557	0.936825	0.866878	0.478513		3.74389	2.46956	2.06612	0.763126	0.463365	0.213836	0.20043	0.881461	0.67291	1.92667	0.658388	1.30527	0.457091	0.442786	1.6965	1.40047	1.83394	0.584729	1.31329		0.405687		1.46363		0.843571	1.25198	0.455587	0.50154	0.433399
1039.L.Vermelha.HC	1.58013	1.33299	1.18734	2.56626	1.69947	1.00326	2.18182	0.836325	1.86863	0.0822601	0.286836	1.66177		1.92586	1.86364	1.75637	1.52285	2.16875	1.21138		2.16525	1.8499	1.21306	1.56754	1.01105	1.81934	1.67247	1.17073	0.897229	0.950715	1.63997	1.54606	1.15555	0.73082	1.07241	1.94507	1.20106	1.36066	0.713282		0.804308	0	0.922431		1.77523	1.35249	0	1.09409	1.29722
1039.L.Vermelha.SB	2.49554	1.72125	2.61732	1.9255	1.85703		1.49492	1.72333	0.0616067			2.83063	0	1.28392	1.34733	0.859632	1.23217	0.908535	2.03414		2.86268	1.43132	1.92083	1.27803	0.500402	0.709724	0.482585	0.690186	1.72541	1.91747	1.63377		1.19428	0.745095	1.20204	1.09006	1.33122	1.66273							0.93477	1.0114		0
1039.L.Vermelha.SC.2.3	1.98501	1.71467	1.75401	2.41882	1.99722	0.884839	2.44318	1.2163	1.60118	0	0.410116	2.22408		2.34531	2.24293	1.76773	1.93588	2.28921	1.73832		2.66169	2.08809	1.22903	1.64825	1.51751	1.75658	1.8083	1.66007	1.41088	1.56538	1.61528	1.72975	1.62008	1.34044	1.59609	1.95422	1.71479	1.44951	1.10752		1.14237	0			1.70316	1.84702		1.18319	1.27646
1039.P.Abraao.SA.1.4	2.1928	1.80067	1.95961	2.49877	2.0779	1.69628	2.48465	1.33879	1.88899	0.365473	1.18707	2.38257		2.58534	2.36403	1.7026	2.19444	2.59345	1.88333		2.91976	2.09225	1.85556	1.6946	1.55764	1.81655	1.80642	1.71925	1.56039	1.51754	1.80584	2.07187	1.77398	1.51747	1.63971	1.91325	1.90579	1.53068	1.15497		1.04201	0	1.02632		1.70333	1.8494		1.86651	1.20015
1039.P.Dois.Rios.SA.1.7	0.66302	2.92878	3.51018	0.556089	3.25179	2.11323	1.14642	3.01393	2.6961	1.87294	0.510261	2.81016		3.46134	2.9881	1.69126	2.88063	2.73108	3.04827		3.37168	2.27678	2.15991	3.09979	2.61772	2.78736	2.81475	2.97485	2.97136	1.11678	2.82221	2.6867	2.34785	2.89142	1.08638	3.08427	1.14919	2.25651	1.95127		1.28678	0.691968	0.573146		1.36728	2.93098	0	1.62816	1.66217
1039.P.Dois.Rios.SB	3.0329	2.51669	3.48311	2.73731	2.64101	1.03972	1.26774	1.89171	2.11635	0		3.4928		2.90273	2.90598	2.08474	2.82667	0.995118	2.30305	0	3.25413	2.3024	2.24888	2.06344	1.17701	2.02495	1.87002	1.93585	2.69665	2.68026	2.07406	1.4894	2.26697	2.02088	2.34241	2.16354	2.53142	2.30299	0		1.05563			0	1.46905	1.86991		1.87381	0
1197.SD.20100916.GY01.FFC1.BC.001	1.9601	2.06959	2.69148	1.24296	1.91876	0	1.54232	1.74861	0.993882	0	0	2.77214	1.33218	1.40963	2.00049	1.54502	2.33306	1.11768	2.5373		2.15715	1.4863	2.29599	0.106241	1.03972	1.3526	0.921519	1.35618	1.92892	1.21403	1.62144	0.867563	0.970554	1.41178	1.23929	1.30263	1.32837	1.87202	0	0.693147					0.348832	1.29072	0	1.05492
1197.SD.20100919.GY.FFC4.BC.011	1.7099	1.99729	3.03142	1.29493	2.45486	0.693147	1.17989	1.6937	0.996571	0.198515		3.00876	0	1.8569	1.83662	0.962606	2.08768	1.16533	2.28528		2.96911	1.43461	1.76279	1.35497	0.9409	0.576382	0.129741	0.714606	2.10453	1.29581	2.15179	0.773434	0.94067	1.45088	0.80231	0.451327	0.779397	1.63863		1.09006					0	0.62991		0.65089
1197.SD.20100919.GY.FFC4.BC.011.a	2.10193	2.19059	3.07238	1.37328	2.17007	0.314492	1.41312	1.77776	1.5952	0.637594		3.17463	0	1.83394	2.05156	1.19642	1.89646	1.30623	2.48238		3.0003	1.36325	1.75527	1.70608	1.4941	0.996216	0.743396	1.20893	2.13157	1.69163	1.99586	1.40016	1.84668	1.53814	1.16079	0.508982	1.50408	1.78447							0.796185	1.62786	0	1.15707
1197.SD.20100920.GY.FFMT6.BC.015	1.94015	1.69149	2.65699	1.03722	2.21698	0.358924	1.89594	1.79704	1.36132	0.593496	0	2.72241		1.70182	1.8273	0.3922	1.8767	0.740957	1.75853		2.73224	1.90271	1.83132	1.45606	1.32093	1.23945	0.727791	1.42001	2.05659	1.33334	1.47963	1.40985	1.51863	1.17487	1.22523	0.689009	0.603637	1.36285	0	0					1.08208	0.640359	0	1.34808
1197.SE.20100920.GY.FFMT5.BC.019	1.67497	1.54125	2.01215	0.79279	0.83208	1.11637	0.610864	1.51074	1.48536	0.673012	0	1.90638		1.80006	1.30634	0.742292	1.10406	1.24063	1.17017		1.77487	1.10527	0.826888	1.03657	0.938926	0	0.673012	1.48943	0.432795	0.552044	0.783585	1.08352	1.40678	0.0416737	1.81635	0.804458	1.54844	1.12468	0	0	0.632369		0			1.06957	0	1.04598
1197.SE.20100921.GY.FFMT3.BC.027	2.02316	2.10616	2.76014	1.70871	2.00684		1.40119	1.70822	1.67035	0	0	2.83091	0.636514	1.53848	2.00485	1.05688	2.34983	1.07973	2.38012		2.52477	1.66237	2.06556	1.07686	1.03972	0.811295	1.13296	1.6085	1.85258	1.5465	1.90799	0.754737	1.87929	1.07891	1.72672	1.20598	1.87356	1.37189							0.636514	1.50072		1.18918
1197.SE.20100921.GY.FFMT4.BC.023	1.45933	1.59142	2.45859	1.5997	2.01667	0	1.39966	1.6434	0.498332	0	0	2.50505		1.34285	1.57584	0.464189	1.98144	0.72526	2.17763		2.39964	1.15594	1.81938	0.424	0	0.784663	0	1.07014	1.40371	1.37765	1.58893	0	1.31858	1.428	0.559834	1.00993	1.1294	0.884572	0	0.387212						1.00458	0	0
1197.SE.20100922.GY.LBNL3.BC.031	2.44348	2.75092	3.28515	1.39859	2.32467	0.548874	1.49147	1.63084	1.97736	1.31261	0.548874	3.365	1.54983	2.29317	2.55668	1.80102	2.12216	1.12564	2.64652		3.27295	1.62893	2.10558	1.90705	1.81248	1.1411	1.68891	1.6757	2.5984	1.85698	2.22781	1.68244	1.901	1.9939	1.91722	0.970103	1.59624	1.7695	0.548874	0.548874						1.94574	0.548874	1.74898
1197.SE.20100922.GY.LBNL3.BC.031.a	2.56239	2.68799	3.28639	1.56766	2.15206	0.296951	1.70478	1.62201	1.66164	0.902447	0.266954	3.45893	0.421521	2.18085	2.42303	1.77106	2.16585	1.18185	2.64242		3.39568	1.60069	2.14218	1.87733	1.48589	1.29749	1.1335	1.5391	2.6489	1.8368	2.11683	1.35752	2.00919	1.83259	1.59972	1.04617	1.58109	1.70778	0.184907	0.184907			0			1.78292	0.184907	1.63404
1197.SE.20100926.GY.NF.010.BC.053	2.50357	2.43696	2.95879	1.14163	1.79091	0.0745891	1.45363	1.44142	1.5404	0.879026	0	3.17899	1.27703	2.03317	2.20833	1.57965	2.15702	1.57712	2.36831		3.38326	2.00819	1.9813	1.62914	1.32349	1.31933	1.55235	1.43652	2.56468	1.4915	2.11768	1.2959	1.97241	1.50765	1.91108	0.98191	1.64404	1.67719	0	0.211688				0	0	1.41352	0.393321	1.36503
1197.SE.20100926.GY.NF.010.BC.053.a	2.64263	2.77009	3.18623	1.32074	2.02439	0.250021	1.4763	1.71061	1.72305	0.897981	0	3.40707	1.73798	2.05685	2.55178	1.80011	2.3741	1.73296	2.68021		3.49159	2.04354	2.08506	1.84205	1.67083	1.74066	1.87412	1.78359	2.7155	1.78045	2.36647	1.51337	2.13934	1.60643	2.19506	0.993239	1.57416	1.93687	0	0				0	1.03972	1.67455	0.607101	1.68848
1197.SE.20100926.GY.NF.011.BC.057	2.41423	2.64574	2.95645	0.96167	2.30126	0.691473	1.4567	1.62283	1.68884	1.34793	0	3.1978	0.848686	2.37586	2.30291	1.6279	2.08932	1.55561	2.46629		3.28729	1.76401	1.80803	1.72284	1.71202	1.59082	1.19221	1.40603	2.56583	1.813	2.20345	1.70424	1.77641	1.7691	2.13485	0.549657	1.47761	1.6633	0	0					0	1.66917	0.55479	1.77905
1197.SE.20100926.GY.NF.011.BC.057.a	2.34166	2.45574	3.17021	1.10372	1.96613	0.518054	1.45711	1.77414	1.65485	0.999119	0	3.39404	1.05492	2.32874	2.51536	2.02206	2.25618	1.67453	2.49267		3.32641	1.94177	2.06118	1.53342	1.38707	1.75235	1.71031	1.82689	2.63694	1.60315	2.25269	1.30585	1.7802	1.42622	1.8295	0.74152	1.45678	1.97477	0	0					0	1.46719	0.295439	1.46735
1197.SE.20100926.GY.NF.012.BC.058	2.48616	2.60584	3.00188	1.38381	2.06208	0.198515	1.36893	1.52637	1.61353	1.09823	0.198515	3.27154	1.69574	2.13405	2.474	1.78665	2.15562	1.7213	2.50676		3.48186	1.69587	2.18642	1.85652	1.44959	1.07373	1.52582	1.69834	2.46033	1.54775	2.22671	1.38967	1.75129	1.73767	2.11159	0.925676	1.52506	1.82282	0.198515	0.346832					1.03972	1.53326	0.361769	1.52009
1197.SE.20100926.GY.NF.012.BC.058.a	2.52947	2.50619	3.11092	1.17826	2.15929	0	1.53041	1.74006	1.69035	1.18334	0	3.4018	1.32089	2.28578	2.40695	1.78736	2.00253	1.84817	2.56876		3.42795	1.80733	2.07296	1.72656	1.46609	1.14101	1.13817	1.6536	2.53133	1.5503	1.82171	1.37317	1.72472	1.88835	2.48215	0.974266	1.50119	1.85408	0	0.201003					0	1.46609	0.22057	1.5545
1197.SE.20100927.GY.ALTNF015.BC.070	2.11182	2.67384	2.34555	1.24539	2.48885	0.608045	1.38274	1.41138	1.26131	1.16477	0	2.81525	0.325083	1.6079	1.51529	1.15545	2.03176	1.4785	2.03972		2.93521	1.6439	1.88383	1.82081	1.93091	1.48054	1.13455	1.03946	1.93845	1.65134	1.93779	1.84492	1.80705	1.95202	1.85603	1.01982	1.57299	1.7298	0	0					0	1.88104	0.201003	1.96052
1197.SE.20100927.GY.ALTNF015.BC.070.a	2.26391	2.65133	2.76495	1.10899	2.28772	0.421844	1.40997	1.51234	1.54846	0.894342	0	3.21604	1.48612	1.65199	1.84007	1.27669	1.98701	1.47678	2.26377		3.22681	1.62065	2.07167	1.70654	1.77454	1.67514	1.61106	1.24396	2.18036	1.68439	2.26412	1.57867	1.82946	1.78984	1.32238	1.0375	1.62848	1.76917	0	0					0.500402	1.80665	0.120865	1.68938
1197.SE.20100927.GY.LBNL17.BC.074	2.76714	2.89316	3.07463	1.62232	2.86768	1.05992	1.93579	1.98159	2.16001	1.54348	0.693147	3.68509	1.38629	2.63457	2.6664	1.68759	2.49608	1.85125	2.68559		3.54512	1.82976	2.46997	2.22185	2.04811	2.01149	2.08043	1.67487	2.67782	2.02324	2.69847	2.01077	1.91522	1.97746	2.39109	1.20739	1.47533	2.22108	0.926243	1.17536			0		0.693147	2.14587	0.693147	2.12773
1197.SE.20100927.GY.LBNL17.BC.074.a	2.6794	3.10196	3.20244	1.42389	2.57092	1.00602	2.15434	1.96889	2.05471	1.44	0.653418	3.65899	1.24245	2.61173	2.67767	1.61005	2.66575	1.84143	2.83441		3.56966	1.84106	2.24363	2.22564	2.38371	2.30548	2.04575	1.81387	2.8877	2.23448	2.63138	2.18269	2.2664	2.19715	2.3961	1.46506	1.81709	1.92585	0.910723	0.833951		0		0	0.950271	2.43785	0.653418	2.03031	0.410116
1197.SE.20100927.GY.NF013.BC.062	2.36588	2.53912	2.81888	1.06356	2.14405	0.66006	1.32771	1.64149	1.33526	0.748969	0	3.14337	0.885894	1.94859	2.24271	1.80598	2.01114	1.63383	2.42543		3.27957	1.42043	1.84752	1.33784	1.41447	1.21943	1.2087	1.50628	2.35917	1.57667	2.09587	1.24308	1.90179	1.46112	1.52259	0.613853	1.47562	1.53174	0	0					0	1.33037	0	1.33085
1197.SE.20100927.GY.NF013.BC.062.a	2.36737	2.60935	2.94646	1.15044	2.36423	0.682908	1.41698	1.6889	1.48769	1.00466	0	3.34606	0.759547	2.53376	2.40355	1.73319	2.13051	1.50709	2.5532		3.28128	1.40104	2.01296	1.61883	1.54915	1.47091	1.51446	1.54042	2.44625	1.57316	2.05132	1.37445	1.76346	1.57734	1.65675	0.913138	1.50609	1.58905	0	0					0.693147	1.43016	0	1.6176
1197.SE.20100927.GY.NF014.BC.066	2.72696	2.95781	3.25643	1.70367	2.59845	0.52629	1.65951	1.83631	1.80777	0.937421	0	3.6263	0.348832	2.29669	2.41093	1.90512	2.49497	1.50696	2.65931		3.41419	1.75442	2.33178	1.65722	1.61594	1.71128	1.85527	1.52167	2.67481	2.05575	2.549	1.72083	1.94921	2.18592	2.19773	1.07576	1.5703	1.82236	0	0						1.85309	0.201003	1.66621
1197.SE.20100927.GY.NF014.BC.066.a	2.62183	2.54339	3.1282	1.31624	2.364	0.601154	1.30505	1.67332	1.86448	1.23983	0	3.35203	1.05492	1.99042	2.27382	1.59894	1.95279	1.19468	2.49956		3.3394	1.48236	2.1991	1.94912	1.62498	1.37644	1.3284	1.45641	2.41242	1.50405	1.98463	1.61679	1.65072	1.94003	1.25151	0.600483	1.36736	1.63708	0	0						1.85672	0	1.68689
1197.SE.20100928.GY.LBNL05.BC.101	2.51607	2.44263	2.99879	1.34245	1.87742	0.276405	1.14855	1.62605	1.50223	0.999151	0.191444	3.3609	1.56071	1.9264	2.51679	1.62841	1.81572	1.7718	2.31052		3.1375	1.50139	1.84297	1.56771	1.38729	1.3419	1.39216	1.72444	2.47943	1.48792	2.27296	1.29105	1.94421	1.36479	1.98407	1.24833	1.56065	1.81004	0.191444	0.191444					0	1.32941	0.191444	1.1727
1197.SE.20100928.GY.LBNL05.BC.101.a	2.5294	2.56011	3.06097	1.19767	2.21011	0.348832	1.05342	1.89725	1.58034	0.94115	0	3.40947	0.566086	2.49017	2.50646	1.60305	2.24901	1.52601	2.50684		3.1896	1.73865	1.97716	1.68884	1.59763	1.89174	1.76233	1.95235	2.49005	1.54132	2.35391	1.42717	1.95283	1.33924	2.56904	1.47792	1.59496	2.17566	0	0				0	1.0114	1.26299	0	1.54844
1197.SE.20100928.GY.NF.009.BC.097	2.62673	2.60338	3.31112	1.1379	2.44662	0.525866	1.45243	1.86124	1.76503	0.90722	0	3.56076	0.796312	2.3365	2.55412	1.98106	2.02269	1.66304	2.59264		3.27427	1.85096	1.94055	1.78677	1.67343	1.59594	1.42572	1.7679	2.67603	2.03089	2.35158	1.46768	1.90199	1.96484	1.56195	0.782606	1.54137	1.81218	0	0			0	0	0.925074	1.63757	0.610864	1.65681
1197.SE.20100928.GY.NF.009.BC.097.a	2.61227	2.58586	3.33517	1.15478	2.08208	0.673012	1.17831	2.25956	1.13706	0.313	0	3.38497	0.950271	2.27456	2.60408	1.83524	2.07863	1.65026	2.45368		3.21961	1.57834	1.93806	1.41992	1.48147	2.01634	2.02656	2.07295	2.62143	1.63929	2.49629	1.28977	1.88568	1.60089	2.24068	0.673108	1.67135	2.30305	0		0		0.348832		1.32966	0.981504		1.08557
1197.SE.20100928.GY.NF008.BC.093	2.12239	2.32468	2.98265	0.982489	2.08823	0	0.821116	1.48434	1.37254	0.528183		3.2033	1.71409	1.79508	2.1598	1.78723	1.58793	1.70501	2.21878		2.95191	1.69882	1.91202	1.36453	1.30034	1.27626	1.67673	1.29695	2.30708	1.32259	2.30157	1.18281	1.60791	1.55111	1.89632	0.783843	1.59364	1.33707							0.425328	1.44975		1.41199
1197.SE.20100928.GY.NF008.BC.093.a	2.13404	2.46625	3.2516	1.01561	2.2236		1.18689	1.81326	1.39396	0.533962		3.3384	1.54983	2.1682	2.50022	2.05369	1.60462	1.64027	2.46101		2.90113	1.6787	1.71592	1.3613	1.19576	1.43117	1.55046	1.87616	2.61532	1.61121	2.20141	1.00161	1.74499	1.53124	2.29116	1.20069	1.65047	1.44261							0.29021	1.53832		1.33412
1197.SE.20101001.GY.ALTNF001.BC.139	2.14865	2.25441	3.20914	0.958103	2.20416		1.32771	2.00236	1.7745	0.886781		2.97976	1.53799	2.08903	2.11319	1.74179	1.75282	1.10623	2.4192		2.87452	1.18276	1.75658	1.71581	1.51584	1.02333	0.881144	1.19695	2.52537	1.497	1.46988	1.44835	1.49632	1.19847	1.48656	0	1.7539	1.79685							0.482578	1.51516	0.617242	1.24403
1197.SE.20101001.GY.ALTNF001.BC.139.a	1.92229	2.02335	3.02823	0.958217	1.97416	0	1.5077	2.20119	1.66902	0.716378		2.79652	1.03177	1.93133	1.69628	1.27708	1.48405	0.54316	2.08023		2.50774	0.936591	1.59406	1.31919	1.42156	1.70569	1.48011	0.421904	2.27347	1.2595	1.74258	1.25079	1.33325	0.960672	1.55711		1.71929	1.8249							0.974315	1.20639	0.691761	0.767065
1197.SE.20101001.GY.LBNL1.BC.120	2.10694	1.59096	2.57443	1.53429	0.897618		1.44639	1.71339	0.873188	0.013338	0	2.86037	0.765434	1.52373	1.8499	1.3606	2.37979	1.42973	1.70497		3.23843	2.02983	2.17197	1.09081	0.767749	1.32699	0.63875	1.55908	1.92076	0.80669	1.81021	0.76826	1.68985	0.26133	2.21442	0.804266	1.89686	1.69214		0					0.588169	0.219125	0.241379	0.753057
1197.SE.20101001.GY.LBNL1.BC.120.a	2.22669	1.68568	2.86843	1.63907	1.05265	0	1.97808	1.72634	0.92068	0.0357243	0.500402	3.30028	0.362211	1.50347	1.77716	1.38448	2.46447	1.21574	1.53837		3.29384	2.01471	2.21261	1.39207	0.80745	1.57045	0.609925	1.40007	1.97001	1.3914	2.24255	0.921546	2.24999	0.661811	2.13353	1.08873	2.18885	1.71058	0	0	0		0		0.544534	0.882626	0.37677	0.75043
1197.SE.20101001.GY.NF006MOD.BC.143	2.11113	2.22083	3.03441	0.834516	2.06223	0	0.454747	1.53957	1.3018	0.441803		2.88849		1.78886	1.73839	1.53232	1.57102	1.13159	2.32872		2.87039	1.44058	1.52771	1.5261	1.21789	1.86173	1.09999	1.13583	2.40018	1.76558	1.8383	1.26809	1.48361	1.08399	1.09776	0.752975	1.73475	1.62982							0	1.4921	0.682908	1.39925
1197.SE.20101001.GY.NF006MOD.BC.143.a	2.04942	2.02691	3.04302	0.829189	1.67344	0	0.452508	1.92177	1.25424	0.304636		2.98966	0.562335	1.89031	1.7277	1.6477	1.65218	1.25164	2.18227		2.83207	1.52466	1.4719	1.39401	1.08383	1.69274	1.28932	0.864078	2.37246	1.30282	1.61234	1.08383	1.39358	0.62217	1.9729	0.585953	1.69525	1.64434							0.636514	0.966942	0.585953	1.04198
1197.SE.20101002.GY.FF005.BC.147	2.2829	2.7691	3.40587	1.3387	2.30349	0.387212	2.08878	1.8954	1.79106	0.841696	0	3.6219	1.79176	2.26589	2.44537	1.72986	2.44138	1.55213	2.67717		3.49568	2.08426	1.73366	2.07411	1.64134	1.93297	1.28882	1.72844	2.76983	1.87989	2.42412	1.76218	1.54321	1.66934	1.96342	1.42532	1.38293	1.8364	0	0.450561					0	1.86396	0.679264	1.78837
1197.SE.20101002.GY.FF005.BC.147.a	2.36922	2.84502	3.45463	1.06479	2.21939	0.513793	2.12835	2.20371	1.77037	0.853466	0	3.59705	1.56071	2.39395	2.48416	1.86752	2.39877	2.10506	2.67859		3.58833	1.96761	1.63641	1.92401	1.68693	1.92487	1.47585	1.59207	2.74506	1.71548	2.08299	1.66079	1.57963	1.73638	1.73069	1.22751	1.36861	1.70921	0	0.348832					0.500402	1.75862	0.843483	1.68694
1197.SE.20101002.GY.FF010.BC.151	2.27083	2.46642	2.75627	0.623237	2.4116	0.5497	1.51346	1.69892	1.44168	0.803256	0	3.12462	0.410116	2.13277	2.09842	1.42133	1.90309	1.88443	2.29702		2.91452	1.40371	1.63325	1.60571	1.8846	1.76556	1.50606	1.50265	2.30934	1.43996	2.26419	1.70272	1.788	1.4605	2.11643	1.00438	1.53855	1.75431	0	0.562335					1.20479	1.4844	0.610864	1.78135
1197.SE.20101002.GY.FF010.BC.151.a	2.34059	2.4444	2.7638	1.10983	2.16346	0	1.5039	1.41721	1.09624	0.408698		3.13545	0.271189	1.94423	2.0688	1.56439	1.7706	1.51894	2.18501		2.90347	1.0993	1.78432	1.35125	1.46792	1.51765	1.62205	1.21333	2.18321	1.50439	2.07016	1.21428	1.81539	1.53475	2.23945	1.07102	1.5286	1.88247							0.9557	1.36946	0	1.25444
1197.SE.20101002.GY.LBNL7.BC.155	2.30283	2.59676	2.89177	1.25734	2.49179	0.585953	0.799003	1.58206	1.52977	1.11961	0	3.25593	1.42706	2.58764	2.29924	1.71374	2.28943	1.80889	2.49936		3.13904	1.45063	1.9664	1.67014	1.7466	1.8146	1.67526	1.46278	2.32312	1.66734	2.30799	1.67927	1.81566	1.73056	2.08153	0.989166	1.62047	1.85508	0	0					0.693147	1.67941	0.24493	1.64369
1197.SE.20101002.GY.LBNL7.BC.155.a	2.17705	2.5381	2.83168	1.06954	2.21153	0.253037	0.924076	1.39573	1.36778	0.86757	0	3.20617	0.431071	2.26088	2.14588	1.61495	2.15705	1.88044	2.30747		3.03521	1.65489	1.94567	1.47581	1.46112	1.84575	2.1433	1.53233	2.2184	1.69783	2.56424	1.24856	1.74999	1.68078	2.16158	1.17532	1.54331	2.24133	0	0					1.03972	1.32844	0	1.28996
1197.SE.20101003.GY.FF004.BC.174	2.62673	2.6068	3.56439	1.94026	2.41617	0.239355	2.07732	2.21356	1.90395	0.356163	0	3.47221	0.636514	2.08578	2.37498	1.38429	2.7066	1.73672	2.73781		3.32684	2.10461	2.16502	1.39612	1.86614	2.0161	1.60404	1.62919	2.6491	1.99133	2.36935	1.87171	1.92243	1.6897	2.34349	1.17967	1.92087	1.74473		0	0		0.692013		0.976028	2.05362	0.830895	1.79611
1197.SE.20101008.GY.ALTFF012.BC.182	2.69612	2.22331	3.1836	1.74827	2.3784		1.85576	1.94641	1.88445	1.16312		3.4676	0	2.20002	2.46989	2.07398	2.39205	1.55414	2.33551		3.39623	2.1993	1.51974	2.0658	1.85671	1.24558	1.31638	1.70615	2.61383	2.36023	2.03258	1.68927	1.52781	1.7765	1.67465	1.1329	1.3257	1.75762		0.693147					1.09218	1.56167	0.450561	1.72988
1197.SE.20101008.GY.D015S.BC.178	2.22969	2.70882	3.36127	1.68788	2.58503	0.109123	1.56656	2.01074	1.97567	1.20129	0	3.22334	1.27703	2.22209	2.80184	1.67266	2.56586	1.16421	2.94912		3.0729	1.38306	2.33136	1.65405	2.00842	1.49686	1.80276	2.10669	2.22891	1.77827	2.39567	1.82864	1.54053	1.7262	1.97472	0.590837	1.27933	2.41044	0	0.436162				0	1.32966	1.89021	0	1.70871
1197.SE.20101008.GY.FF011.BC.205	2.06328	1.94065	2.48509	1.43403	1.96189		1.47402	1.58359	1.51494	0		2.34624	0	1.64754	1.52886	0.687153	2.29909	0.533392	2.12804		2.18523	0.982008	1.38576	0.673564	0.9557	1.14465	0.782833	1.04811	1.75674	1.59923	1.39478	0.687092	1.18845	1.11695	0.832275	0.570169	0.800672	1.55159							0.348832	1.30316		0.995027
1197.SE.20101008.GY.LBNL11.BC.186	2.58092	2.76518	3.20942	1.43059	2.12989	0.679193	1.77123	1.91035	1.73342	0		3.34779		1.74596	2.33657	1.6315	2.50629	1.08151	2.74748		2.86718	1.59224	2.02778	1.10755	1.97464	1.99911	1.59769	1.62179	2.51978	1.74528	2.21035	1.67517	1.96363	1.4402	1.61019	1.02929	1.58132	1.91534							0.500402	2.05324		1.97228
1197.SE.20101008.GY.LBNL11.BC.186.a	2.64267	2.86396	3.15406	1.41773	2.31011	0.673012	1.37661	2.00295	2.12227	1.16828		3.14469	0.693147	1.3562	2.55906	1.65848	2.28018	0.86914	2.83213		2.72044	1.51962	1.91528	1.32983	2.08272	1.95302	1.61657	1.93999	2.5298	1.89998	2.38762	2.21982	1.94304	1.60274	1.71622	0.661563	1.66061	1.85446							0.693147	2.18266		2.26925
1197.SE.20101009.GY.ALTFF002.BC.225	2.37342	2.2732	3.30596	2.49949	2.31931	0	2.40198	2.61648	1.82503	0		3.18195	0.950271	2.09202	2.22301	1.79162	2.57243	2.41358	2.03462		2.85645	1.98814	2.88765	1.25596	1.13756	1.06437	1.16096	1.02373	2.59649	2.25414	2.24581	0.500402	2.21176	2.01453	2.54114	0	1.84312	1.49782	0	0					1.32161	1.77911	0.693147	0.636514
1197.SE.20101009.GY.ALTFF002.BC.225.a	2.50922	2.69162	3.60071	2.10805	2.46193		2.09915	2.78641	2.35746	0	0.500402	3.34803	1.03972	2.06076	2.66871	1.7507	2.38341	2.46708	2.54564		3.10631	2.16795	2.37429	1.78033	1.9916	1.87221	2.13309	2.04323	2.64048	2.21819	2.84736	1.35168	2.5068	1.85143	2.54311	1.37958	2.12757	2.16565		0.410116				0	1.70442	2.14821	0	1.70075
1197.SE.20101009.GY.D014S.BC.213	2.74663	2.66124	3.48266	1.23251	2.13757	0.149995	1.7171	1.69644	1.70177	0.894236	0	3.72871	0.900256	2.24837	2.54383	1.77185	2.28892	1.50421	2.71969		3.61524	1.85937	2.36683	2.09305	1.69054	1.59926	1.56362	1.88925	2.5091	1.77652	2.52404	1.51152	1.76941	1.87248	2.05213	0.900401	1.34339	2.17264	0	0.149995					0.562335	1.58533	0	1.63385
1197.SE.20101009.GY.D017S.BC.209	2.70698	2.54066	3.09841	1.24786	2.28709	0	1.18643	2.06368	1.59553	0.639032		2.93986	0.693147	1.62203	2.46544	1.50544	2.20328	0.553352	2.49264		2.70349	1.99345	2.03592	1.22162	1.59053	1.92407	1.35856	1.46422	2.48581	2.01706	1.91028	1.72044	1.54893	1.58174	1.91397	0.24493	1.3608	2.22248							0.693147	1.64638	0	1.48639
1197.SE.20101009.GY.D019S.BC.217	0.952988	1.33467	2.06986	0.264052	1.75712	0	0.701879	1.16545	0.610184			2.11586	0.693147	1.08434	0.219033	0.304636	1.20622	0.602011	1.60939		1.82422	0	1.32635	0.686548	0	1.05096	0	0	1.62692	0.888128	0.701257	0.682908	0.521394	0.686962	0	0.501047	0.368673	1.03767								1.00769		0.562335
1197.SE.20101009.GY.FF001.BC.229	2.37572	2.14721	3.23139	1.81613	2.34181	0.500402	1.8224	2.17877	2.24844	0.514653	0	3.42033	0	2.63742	1.82232	1.90057	2.52604	2.30823	2.10316		3.02274	2.14155	2.42051	2.12912	1.4649	1.77614	1.44531	1.38295	1.95145	1.76075	2.22569	1.07869	2.448	1.12586	2.80354	1.91259	2.0933	1.94064	0.482578						1.40645	2.2161		1.19913
1197.SE.20101009.GY.FF003.BC.221	2.14661	2.36043	3.38979	2.13878	2.46568	0.693147	2.09655	1.77433	2.04436	0.86474	0.636514	3.53556	0.59827	2.37077	2.63512	2.25243	2.59202	1.51533	2.5479		3.17402	2.08555	2.6295	1.43943	1.80721	1.87517	1.28406	1.48505	2.55289	2.21157	2.18218	1.41107	2.26508	1.44199	1.62751	0.907043	2.18194	1.38135		0	0		0	0	1.18378	1.98556		1.53317	0
1197.SE.20101010.GY.D053S.BC.241	1.93481	2.24069	2.93553	1.74766	2.12151		1.56689	1.24784	1.18145	0.636514		3.0913		1.53989	1.87433	1.00208	2.12535	1.41341	2.50666		2.78481	1.4107	1.82481	0.599649	0.636514	0		1.3857	2.02198	1.82695	2.163	0.636514	1.32879	1.38882	1.27427	0.745001	1.38913	1.36456		0.605797						1.15673		0.636514
1197.SE.20101010.GY.D062S.BC.233	2.43603	2.25705	2.40964	1.6056	1.93595	0.500402	1.00355	1.75904	1.72832	1.09268		3.05561	0	1.40764	1.81592	1.15958	1.96169	1.21602	2.44709		2.09638	1.82747	2.19064	1.87829	1.5833	1.63662	0.576856	1.44955	1.90184	1.55696	2.07628	1.61026	1.63982	1.35469	1.92285	1.36851	1.30276	1.86809		0.500402					0	1.96052		1.74578
1197.SE.20101010.GY.FF013.BC.237	1.85634	2.03596	2.69405	1.56852	2.291		1.24806	1.38936	1.55588	0.936888		2.83558		1.88023	1.69933	1.05769	2.21923	0.897671	2.49853		2.56945	1.41866	2.03161	1.04896	0.936888	0.80231	0.636514	0.911607	1.8451	1.48988	1.87917	1.23514	1.6953	1.48729	0.909708	0.882957	1.4603	1.91831		0.693147						1.89362		1.40311
1197.SE.20101011.GY.D064S.BC.245	1.52368	1.34333	2.72497	1.64933	2.12071	0	1.37272	1.56833	1.12247	0	0	2.81294		1.3942	1.81049	0.802978	1.87516	1.03325	2.2332		2.66114	1.11926	2.00467	0.736617	0	0.768357		1.16881	1.42847	1.04971	1.54958	0	1.34734	1.22502	1.43758	0.768448	1.14618	1.22041		0.693147					0	1.5972		0.410116
1197.SE.20101011.GY.D064S.BC.245.a	1.76783	1.88182	2.57724	1.79444	2.17443	0	1.41275	1.84393	1.27186	0.693147		2.74528	0.233792	1.57654	1.71405	0.650143	2.04652	0.890528	2.49452		2.47411	1.19546	1.85062	0.709195	0.693147	0.649248	0	1.23549	1.82766	1.49002	1.77502	1.07899	1.21705	1.5162	1.515	0.745543	1.20651	1.59127		0.693147					0	1.53519		0.693147
1197.SE.20101012.GY.D003S.BC.261	1.84702	2.17423	2.64193	1.40001	1.96453		1.20198	1.63951	1.15956	0		2.7564	0.636514	0.842115	2.16006	0.979317	2.01746	0.891792	2.28911		2.48972	0.913874	1.94809	0.866156	0.813293	0.26666	0.434595	1.63777	1.91132	1.61271	1.45381	0.93477	1.9567	1.29464	1.35866	0.500402	1.77081	1.21064							0	1.10083		0.785404
1197.SE.20101012.GY.D003S.BC.261.a	1.9895	1.74342	2.89154	1.43032	2.12768	0	1.31038	1.47085	1.65547	0.730588		3.06531	0.636514	1.35832	1.87272	1.53669	2.26731	1.05738	2.07474		2.90826	1.1441	2.09065	1.46972	0.965247	0.259283	0.483142	1.18657	2.0142	1.69709	1.98128	0.965247	2.13284	1.57655	1.44224	1.23705	2.06708	0.720688						0	0	1.2725		1.17272
1197.SE.20101012.GY.D006S.BC.265	1.23305	1.51335	1.63245	1.4494	1.82962		0.847941	1.42794	1.098	0		1.69363	0	0.867563	1.21662	0.0908761	1.58094	0.40753	1.83927		1.32623	1.06599	1.59918	0.136717	0.636514	0.429323	0	0.826051	1.68297	1.33671	1.22063	0.636514	0.764167	1.04917	1.04162	0.856998	1.06203	0.851703							0	1.0642		0.693147
1197.SE.20101012.GY.D007S.BC.249	2.26093	2.39856	2.89724	1.85274	2.37924	0	1.89759	2.01488	1.4501	0.93477	0	3.10344	0.693147	2.15277	2.60238	1.47519	2.20973	0.806389	2.62273		2.49544	1.27515	2.2609	0.883809	1.36671	1.43033	0.676009	2.02894	2.47215	1.92738	1.92778	1.36671	1.73892	1.77043	1.28511	1.14513	1.42595	1.92634	0	0.867563					0.562335	1.37987	0	1.27402
1197.SE.20101012.GY.D008S.BC.253	2.41659	2.40512	3.02441	1.74014	2.18657	0	1.58938	1.8421	1.36547	0.905185	0	3.08032	0	1.51569	2.51598	1.79089	2.31187	0.887922	2.43682		2.6879	1.63178	2.28195	0.548858	1.31296	1.04268	0.671388	1.63253	2.31556	1.87713	1.5323	1.05938	1.81149	1.9147	1.65212	1.23121	1.37712	1.93031	0	0					0	1.47866	0.610864	0.84278
1197.SE.20101012.GY.D013S.BC.257	1.96949	2.64844	2.96031	1.71142	2.20152	0	1.78691	1.57639	1.08146	0.49791	0	2.91852	1.33218	1.95277	2.10139	1.33966	2.37618	1.05244	2.94807		2.79723	1.0918	2.06363	1.34183	1.25106	1.05563	1.10436	1.63551	2.18975	1.78179	2.17865	1.25106	1.57444	1.71278	1.32368	0.894838	1.08838	1.30799	0	0.324508					0.689009	1.54395	0	1.31133
1197.SE.20101013.GY.D055S.BC.269	2.71588	2.61466	3.23797	2.24335	2.5059	0	1.90616	2.03709	1.97097	1.17272	0	3.32299	1.04815	2.12411	2.36631	0.915949	2.71167	1.79416	2.484		3.34709	2.03782	2.47948	2.07687	2.0058	1.72799	1.58314	1.50418	2.70435	2.31826	2.55248	1.91077	2.13912	1.71572	2.4183	1.45016	1.82676	2.15791	0	0			0	0	1.89794	2.09757		1.80232
1197.SE.20101013.GY.FFMT2.BC.273	2.32466	2.35888	3.63133	2.1684	2.33136	0.958945	1.91638	1.98501	1.61298	0.707203	0.636514	3.31072	0.734211	2.61682	2.39779	1.47618	2.81117	2.44815	2.84185		3.20079	1.96839	2.15411	1.6009	1.63289	1.99036	1.21973	2.1352	2.38267	2.25934	2.34008	1.59027	1.66809	1.53263	2.22899	0.899412	1.83171	2.46677	0	0.690923	0		0		0.386675	1.93697	0.24493	1.78302
1197.SE.20101017.GY.D031S.BC.278	2.48128	2.07262	3.12411	0.753264	2.24303	0	1.58799	1.88189	1.80381	0.670009		3.3979	1.27303	1.33615	1.83235	1.5039	1.82677	1.39968	2.2816		3.2592	0.873671	1.75977	1.48691	1.82588	1.73788	1.34962	0.904653	2.46359	1.49117	1.89129	1.61868	1.67835	1.27974	2.09991	0.496415	1.77031	1.05187							0.379535	1.09922	0.661563	1.19997
1197.SE.20101017.GY.D031S.BC.278.a	2.42694	1.79086	3.05427	0.697634	1.9991	0	1.4165	1.67003	1.74657	0.64456		3.33233	0.796312	1.05778	2.02782	1.77581	1.7035	1.55473	2.35049		3.25219	0.945484	1.73045	1.44033	1.56645	1.5119	0.875679	1.18976	2.37914	1.18477	1.62871	1.38652	1.65316	1.16112	2.0443	0.965389	1.79424	0.928385							1.03972	1.1164	0.661563	1.52309
1197.SE.20101017.GY.D034S.BC.296	2.25944	2.48972	3.42593	1.42846	1.9658		1.27845	1.87491	1.09432	0.132691		3.4293	0.636514	1.61984	2.43755	2.16772	2.53058	1.10353	2.30479		3.33543	1.87671	1.70401	1.64151	0.601847	1.56501	1.86773	1.25052	2.65109	2.02382	2.16157	0.637101	1.79377	1.40881	2.10603	1.07297	1.53338	1.76256		0				0	0.693147	0.830601	0	1.07451
1197.SE.20101017.GY.D034S.BC.296.a	2.03667	2.31456	3.32284	1.60093	2.03655	0.795262	1.76471	2.05036	1.48514	1.02893	0.617242	3.5043	1.03972	2.00898	2.31804	2.11429	2.37392	1.00493	2.29697		3.21955	2.04667	1.77921	1.67367	0.883496	1.54988	1.41563	1.16711	2.56882	1.88448	1.86982	0.714079	1.70215	1.19774	1.932	1.48436	1.61494	1.85299	0.617242	0.795262					0	1.18014	0.811105	1.01367
1197.SE.20101017.GY.D038SW.BC.331	1.74054	1.88046	2.7771	0.834483	1.57882	0	1.35641	1.88952	1.0259	0.42694		2.93857	0.562335	1.81337	1.70519	0.996361	0.823997	1.56399	2.04939		2.33906	1.02179	1.55398	1.27308	0.985886	1.28818	1.07136	0.396168	2.11956	1.21123	1.60228	0.908324	1.24149	0.468372	2.16918		1.69959	1.73567							0.730588	1.13855		1.05012
1197.SE.20101017.GY.D038SW.BC.331.a	1.7686	2.23184	3.05373	1.06553	2.03477	0	0.913998	1.88059	1.62728	0.457045		3.08591	0	1.52658	2.29695	1.69009	1.5165	1.47094	2.28531		2.48819	0.849725	1.55356	1.5908	1.60403	1.26748	1.29202	1.23175	2.39225	1.34065	2.02366	1.30499	1.22025	0.602291	2.13082	0.500402	1.67791	1.68479						0	0.843587	1.51256		1.47882
1197.SE.20101017.GY.D040S.BC.315	2.13549	1.90251	3.01905	0.897516	1.89784	0	0.780182	1.26538	1.56761	0.562335		2.93394	1.56071	1.3376	1.78532	1.57024	1.10591	1.32235	1.95376		3.07774	0.974452	1.82246	1.43211	1.16803	1.15556	0.721464	0.938122	2.04899	1.25687	1.46018	1.16803	1.54735	0.752975	1.70008		1.822	0.953813								1.42163	0.500402	1.2588
1197.SE.20101017.GY.D040S.BC.315.a	2.16012	2.22308	2.91737	0.815923	1.92387	0	0.780678	1.36825	1.50363	0.636514		2.85998	0	1.70989	1.89622	1.65781	1.29488	0.247902	2.14779		2.82692	1.03708	1.48962	1.45174	1.30196	1.17821	1.21454	0.941286	2.12856	1.6382	1.42177	1.25751	1.34668	0.775663	1.64047	0	1.68892	0.907042							0.636514	1.66801	0.636514	1.37224
1197.SE.20101017.GY.D042S.BC.350	1.78004	2.32686	3.2854	1.19419	1.74495	0	1.3613	2.09189	1.26708	0		3.38744	1.03356	2.3595	2.2609	2.06642	1.93581	1.36642	2.40557		2.94802	1.60317	1.44199	1.41149	0.983292	1.72725	1.38731	1.05927	2.51791	1.48961	2.25192	0.904123	1.40795	0.962819	2.16198	1.27303	1.43014	1.72014							1.43408	1.25102	0.562335	1.09446
1197.SE.20101017.GY.D042S.BC.350.a	2.10666	2.48622	3.17819	0.964808	1.88631	0	0.838269	1.721	1.53539	0.410116		3.27736	0.562335	1.93908	2.33463	1.94887	1.50477	1.54375	2.55658		3.12968	1.83442	1.20079	1.42894	1.22239	1.38851	1.25189	1.47424	2.53342	1.52682	1.6927	1.18808	1.35264	1.30453	1.89719	0.619376	1.38616	0.870643							1.04335	1.28579	0.693147	1.45317
1197.SE.20101017.GY.D044S.BC.366	2.26472	2.4658	3.15166	0.690684	2.46491	0.683988	0.662425	1.69043	1.55397	0.888677	0	3.34912	1.05492	2.21237	2.32785	1.93234	1.82421	1.70927	2.54392		3.08403	1.41991	1.51015	1.4502	1.37458	1.60088	1.08955	1.63001	2.4351	1.32034	2.15092	1.24545	1.59424	1.62272	2.00779	0.585649	1.38054	1.84102	0	0				0	0	1.67781	0	1.60168
1197.SE.20101017.GY.D044S.BC.366.a	2.29633	2.39952	3.19643	0.886328	2.19322	0	0.791731	1.92433	1.61825	0.56883		3.41371	1.24245	1.56427	2.39559	1.78408	1.97127	1.54741	2.64896		3.07205	1.50765	1.53413	1.58273	1.57692	1.61684	1.40042	1.73913	2.56822	1.32781	2.35779	1.52745	1.49459	1.48247	2.00424	0.611814	1.36511	1.79722							1.0362	1.26911		1.52305
1197.SE.20101018.GY.D002S.BC.382	1.76387	2.06534	2.64449	1.4167	2.13986		1.30765	1.73231	1.69498	0.950271		2.83744	0	1.15521	1.9818	0.49852	2.13253	0.948898	2.18682		2.39033	1.02202	1.97552	0.714988	0.897946	0.878719	0.784123	1.55502	2.00809	1.62602	1.64243	1.12095	1.5904	1.39961	1.43498	0.791847	1.5547	1.30027		0					0	1.39622		1.00424
1197.SE.20101018.GY.D002S.BC.382.a	1.76871	1.41889	2.18636	1.73129	2.00015		1.38042	1.32278	1.23673	0.636514		2.39393	0.636514	0.598521	0.96014	0.235789	1.73357	0.62314	1.5022		2.05952	1.19445	2.17521	0.713727	0.627705	0.219033	0	0.658464	1.75398	1.6521	1.17165	0.627705	0.790135	1.26553	1.06836	0.529706	1.42469	0.787325		0					0	1.34709		0.848686
1197.SE.20101018.GY.D004S.BC.386	2.01472	2.29911	2.87907	1.82332	2.29727	0	1.66644	2.08003	1.34933	0.693147	0	2.89402	1.38629	1.8589	2.67201	1.05905	2.21806	1.02494	2.54055		2.56556	1.34368	2.40597	1.04798	1.14906	1.27984	1.39958	2.07597	2.1494	1.6655	1.96597	1.20091	1.37363	1.49155	1.62967	1.05492	1.59866	1.86991	0	0.500402					0.636514	1.25591	0	0.988154
1197.SE.20101018.GY.D010S.BC.390	2.38274	2.69304	3.42479	1.71019	2.34883	0.535961	1.89046	1.80846	1.75544	1.09173	0.535961	3.37851	1.51711	2.2188	2.61648	2.10684	2.33182	1.50238	2.79564		3.31934	1.67622	2.58327	1.54277	1.51556	0.535961	0.223718	1.84523	2.51997	1.79236	1.92413	1.51556	1.86853	1.94877	1.4855	0.914876	1.35015	1.71883	0.535961	1.18392					0	1.70567	0.535961	1.6633
1197.SE.20101018.GY.D012S.BC.394	2.63504	2.81239	3.63935	1.72582	2.55351	0.729642	1.99993	2.18207	2.14797	1.3751	0.778782	3.72899	1.2893	2.31181	2.75446	2.06926	2.57106	1.96917	2.87576		3.58609	1.83138	2.48461	2.12744	1.84638	1.66843	1.33822	2.1191	2.71856	2.00835	2.25576	1.69626	1.78642	2.202	2.44232	0.911913	1.17716	2.47938	0.655482	1.46083			0	0	1.07665	1.92991	0.655482	1.80088
1197.SE.20101018.GY.D012S.BC.394.a	2.55988	2.66967	3.48803	1.36987	2.51831	0.98478	2.1292	2.04964	2.1619	1.38978	0.891867	3.65793	0.693147	2.40998	2.65215	2.02904	2.26576	1.59529	2.78854		3.45623	1.7202	2.27003	2.06542	1.83621	1.52486	0.926196	1.83679	2.74554	1.6572	1.9459	1.76896	1.57997	2.16999	2.12492	0.816808	1.21507	2.28373	0.891867	1.56283					0	1.91143	0.977211	1.87089
1197.SE.20101018.GY.D021S.BC.398	2.61863	2.66824	3.04469	1.49681	2.17602	0.205131	1.46169	1.64377	1.75742	0.976831	0	3.37819	0.693147	2.14966	2.29168	1.66871	2.30328	1.52441	2.43504		3.37233	1.56341	2.11546	1.84601	1.52289	1.21071	1.45847	1.29448	2.46153	1.79129	2.22843	1.68135	1.66986	1.9987	1.93412	0.872391	1.40999	1.82527	0	0.281402						1.84489	0	1.64187
1197.SE.20101018.GY.D021S.BC.398.a	2.65801	2.75898	3.11614	1.42319	2.51779	0.603964	1.45047	1.83095	1.87808	1.27003	0	3.41845	1.56071	1.89778	2.36106	1.75992	2.24406	1.24576	2.60309		3.37415	1.36403	2.14453	1.9736	1.87145	1.46336	1.04973	1.51225	2.612	1.57531	2.36584	1.72173	1.58067	1.95278	1.77913	0.857434	1.33065	1.78639	0	0.700161					0	1.92325	0	1.82731
1197.SE.20101019.GY.D068S.BC.402	2.57329	2.61988	3.21275	1.53593	2.65622	0.986463	1.48672	2.02001	1.93535	0.849124	0	3.39584	0.636514	2.20889	2.42415	1.36898	2.47882	1.52513	2.58271		3.44878	2.05004	1.85018	2.14961	1.97981	1.91968	1.8429	1.64114	2.48065	2.04112	2.51457	1.99118	1.73483	1.77053	2.4828	1.37966	1.6078	2.14658		0				0	1.89927	1.93911		1.90829
1197.SE.20101019.GY.LBNL10.BC.501	1.63056	1.92031	2.06448	1.48675	2.27658		1.69283	1.18986	0.96393	0.53596		2.44992	0.500402	1.80909	1.27411	1.24428	1.72659	1.13892	1.84805		2.67067	1.38742	1.2656	1.88868	1.42863	1.1783	0.897786	1.08289	1.59238	1.7509	1.87408	1.54814	1.66468	1.29264	1.07509	0.568636	1.16141	1.68958		0					1.33289	1.29272	0	1.51195
1197.SE.20101019.GY.LBNL10.BC.501.a	1.94971	2.01995	2.45073	1.36476	2.14402		1.59791	0.993378	0.888531	0.619449		2.75814	1.09861	1.68993	1.23673	1.44441	1.82406	1.36964	1.79618		2.81194	1.85381	1.54811	1.31319	1.04682	0.859717	0.360972	0.827431	1.82511	1.86034	1.59461	1.27443	1.83153	1.5821	1.53309	1.09406	1.34233	1.67652		0					1.02857	1.29759		1.26286
1197.SE.20101019.GY.LBNL13.BC.482	2.00681	2.71656	2.43356	1.62521	2.46397		1.50122	1.12154	0.86348	0.823959	0	3.1248	1.06086	2.08277	1.78721	1.07135	2.56178	1.80493	2.26756		3.08364	1.6637	2.14656	1.60334	1.79268	1.74836	1.80783	1.37403	1.78908	1.95446	2.44355	1.72645	1.98817	1.82794	2.03621	0.903453	1.37256	2.17888		0			0		1.72301	1.77339		1.82428
1197.SE.20101019.GY.LBNL13.BC.482.a	2.2668	2.42749	2.80302	1.35347	2.45378		1.44243	1.29004	1.34514	1.07679		3.26282	0.916465	1.83873	2.0562	1.07176	2.51977	1.50336	2.51641		3.09039	1.5446	2.3005	1.61953	1.64204	1.29057	1.1297	1.43895	2.05004	1.65158	2.18483	1.5584	1.65974	1.69801	1.3077	0.549624	1.39355	2.02924					0		0.59827	1.55444		1.6171
1197.SE.20101019.GY.LBNL14.BC.406	2.60392	2.5578	3.0201	1.54694	2.15791	0	1.3525	1.52485	1.32166	0.735622		3.27163	0.562335	2.1027	2.34826	1.61436	2.09895	1.27314	2.38031		3.17502	1.42776	2.09134	1.52968	1.35483	1.32132	1.36255	1.30588	2.40567	1.62279	1.95582	1.13967	1.84022	1.87565	2.15815	0.755825	1.63013	2.1403						0	0.693147	1.27452	0	1.1495
1197.SE.20101019.GY.LBNL14.BC.406.a	2.41103	2.40729	2.85429	1.19839	2.1736	0	1.1532	1.26737	1.30262	0.730167		3.23114	1.33218	1.88561	2.14974	1.50527	1.70072	1.25243	2.30105		3.1841	1.58573	1.94474	1.50294	1.27781	0.995521	0.802358	1.16663	2.28404	1.62688	1.99089	1.17661	1.83048	1.75397	1.94739	0.550714	1.53458	1.67014							0	1.35961		1.28583
1197.SE.20101019.GY.LBNL4.BC.425	2.62542	2.51801	3.15026	1.10645	2.46598	0	1.76078	2.00207	1.81324	1.24752	0	3.42014	1.69574	2.18552	2.51926	1.82541	1.76645	1.95437	2.44531		3.20711	1.84415	1.69541	1.62765	1.76615	1.12404	1.21242	1.70821	2.56317	1.92486	2.01921	1.66645	1.9937	2.01759	2.28285	1.1438	1.37023	1.76406	0	0					1.2652	1.59631	0.317937	1.67516
1197.SE.20101019.GY.LBNL4.BC.425.a	2.47984	2.52454	3.00443	0.999352	2.31687	0.653418	0.962472	1.71443	1.69393	1.05963	0	3.33023	1.34211	2.15779	2.27484	1.77207	2.02506	1.84416	2.45992		3.32835	1.57032	1.98532	1.57521	1.55497	1.55512	1.0751	1.50624	2.51919	1.64222	1.89173	1.52566	1.8815	1.71412	2.32766	0.997337	1.46758	1.90778	0	0.693147				0	0.233792	1.53224	0	1.54556
1197.SE.20101019.GY.LBNL8.BC.444	2.58213	2.51257	3.0991	1.34389	2.11537		1.87255	1.35301	0.827412	0.348832		3.48082	1.59417	1.55628	2.05998	1.66528	2.11329	1.50021	2.25359		3.39921	1.82565	2.11231	1.41217	0.639032	1.19776	0.947455	1.02784	2.35482	1.83521	2.02856	0.348832	1.52622	1.86543	1.97386	1.16019	1.46275	1.84429						0		1.02423	0	0.832884
1197.SE.20101019.GY.LBNL8.BC.444.a	2.82553	2.51747	3.17846	1.8087	2.63189		1.71314	1.60773	1.56091	0.848686		3.54332	1.67623	2.13256	2.37967	1.65559	2.29556	1.66299	2.57463		3.4413	1.72543	2.35378	1.97683	1.58593	1.52974	1.69049	1.48966	2.42867	2.04958	2.31544	1.58593	1.62924	2.16985	2.1641	0.642858	1.55977	2.21424			0				1.2239	1.40596		1.6611
1197.SE.20101019.GY.LBNL9.BC.463	2.42127	2.37013	2.68688	1.67969	2.05114	0	1.72107	1.27582	0.927208	0	0	3.33777	0	2.11086	1.60432	1.40431	2.41673	1.82199	2.35459		3.21461	1.94547	1.70203	1.44766	1.06027	1.85809	1.41381	1.1217	1.91509	1.94154	2.243	1.11799	2.18216	1.48008	2.30161	1.15743	1.71683	2.18981							1.27303	1.22049	0	0.976325
1197.SE.20101019.GY.LBNL9.BC.463.a	2.68618	2.41679	3.21104	1.83171	2.34539	0	2.08885	1.94655	1.3994	0.547099		3.74792	0	2.52291	2.08409	1.89251	2.50313	1.9194	2.65598		3.54297	1.99392	2.16803	1.64922	1.34111	1.84863	1.3705	1.42842	2.25629	2.18353	2.53	1.2654	2.24671	1.76841	1.97311	1.84561	1.81064	2.07901	0				0.693147		1.28847	1.80383	0	1.26171
1197.SE.20101020.GY.LBNL12.BC.520	2.25254	2.03918	2.85673	1.32585	2.04154	0	0.952486	1.59015	1.03766	0.37677	0	3.21912	0.450561	1.63324	1.65244	1.20237	1.55215	1.8263	2.45446		2.97467	1.60588	1.91492	1.67079	1.54122	1.06844	1.25473	1.37828	2.2848	1.67765	2.53139	1.30265	1.65086	1.64527	1.89663	0.889014	1.28821	1.55867					0		1.03972	1.22022		1.14156
1197.SE.20101020.GY.LBNL12.BC.520.a	2.37094	2.6357	3.02785	1.21027	2.53983	0	1.67727	1.6908	1.27724	0.450561		3.39073	1.22061	2.14941	2.2779	1.04895	2.34722	1.91753	2.53081		2.99657	1.81348	2.04788	1.98301	1.86427	1.88316	1.93643	1.62239	2.52978	1.75137	2.57754	1.56177	1.64015	1.77422	2.23039	0.945483	1.29338	2.27575		0.693147			0		1.27303	1.47508		1.5941
1197.SU.20100919.GY.FFC7.BC.007	1.86943	1.88483	2.99267	1.67727	2.23901	0	1.42387	1.47534	1.29994	0.693147		3.05532	0.693147	1.80816	1.94404	1.01953	2.10785	1.04884	2.56318		2.81716	1.44802	2.18519	1.20514	1.03972	0.824371	0.688457	1.39069	1.63676	1.06423	1.56089	1.03972	1.61693	1.26086	1.52493	0.747685	1.30681	1.02532		0					0.206192	1.45797		1.09861
1198.ANT02.S1M2	2.18796	2.51162	2.6708	0.809341	2.40095	0	0.779396	1.63033	2.39814	0		2.28135		2.17017	2.35123	0.923332	2.14179	1.62443	2.10307		3.04354	1.52253	1.77381	1.69703	1.65544	0.984416	1.70194	0.952349	2.36187	1.79808	2.14652	1.41955	2.16384	1.01382	1.97799	1.08458	2.49525	1.48812	0					0.562335	0.760688	1.43647		1.29503	0
1198.ANT03.S1M3	2.60586	1.52919	2.19369	1.54001	1.59304		0.899139	1.06153	1.5752	0.178845		3.04121		2.33205	1.5478	1.63088	1.6512	1.29803	1.44699		3.04861	1.32316	2.01162	1.42441	0.904532	1.0982	0.9952	0.995276	1.9048	2.06768	1.34939	0.776834	2.57588	1.0879	1.333	1.20804	2.34166	1.04388						0.562335	0.662436	1.79487	0	0.910994
1198.ANT04.S2M1	2.37742	2.02013	2.8152	0.639695	2.20039	0.450561	1.43454	1.07857	1.6501	0.636514		2.6433		1.68584	2.06834	1.06142	1.78584	1.31809	1.66599		2.98998	1.00731	2.06414	1.3613	0.891234	1.08742	0.841036	1.08775	2.29978	1.96909	1.5671	0.927718	2.40503	0.998883	1.46403	0.450561	2.24055	0.939763							0.741242	1.52209		0.736297
1198.ANT05.S2M2	2.30122	1.81745	2.62067	0.937762	1.9621		0.793634	1.03408	1.8287	0.348832		2.29103		2.00257	1.87574	0.56635	1.63839	0.790785	1.57353		2.7968	0.714399	1.67876	1.57415	0.865879	0.974507	0.988909	0.823149	1.91519	1.54528	1.7726	0.755585	2.14805	1.391	1.56706	0.947065	2.33692	1.03303						0	0.579915	0.988284		0.981157
1198.ANT06.S2M3	2.33855	1.88848	2.70979	1.21102	2.00657		1.08338	1.4604	1.76736	0.0574179		2.43473		2.13835	1.97091	1.08473	1.95531	1.6855	1.82136		3.10045	1.89256	1.84306	1.67607	0.921396	1.0554	0.904542	1.21803	2.26001	1.70695	1.48389	0.76211	2.08134	1.41165	1.60941	0.079487	2.31322	0.907528						0	0.557632	1.17375	0	0.99898
1198.ARG03.MC08.UshuaiaC	2.39016	1.35093	2.03347	1.86518	1.80282	0	1.11413	1.11524	1.6186	0.509816		3.19634		1.95246	1.42364	1.39406	1.33438	1.6421	1.37457		3.09686	1.05437	1.33178	1.35839	1.08808	0.752865	0.96216	0.685694	1.81332	2.31893	1.64356	1.07245	2.32728	0.984634	1.23365	0	2.21149	1.00887			0				0.603796	1.69179	0	1.207
1198.ARG04.ORi08.InfralitoralA	2.59969	1.43997	2.40804	1.83706	1.76949	0.942949	2.09528	1.3196	1.61777	0.995512		3.03785		2.15847	1.42549	1.53061	1.55638	1.91972	1.85568		2.8191	1.77812	2.01075	1.39549	0.973954	1.06476	1.04587	1.01211	1.87849	2.64412	1.74239	0.955469	2.95534	1.41539	1.63524	1.39576	2.79049	1.34809				0			1.19536	2.33044		1.17314
1198.ARG05.ORi08.InfralitoralB	2.66036	1.42119	2.51809	1.95142	1.586	0.605797	2.26383	1.17056	1.16476	0		2.77456	0	1.82344	1.32074	1.82469	1.47618	2.12369	1.89767		2.64707	1.48093	1.9366	1.22588	0.800609	0.989659	0.885408	0.915467	1.80504	2.25313	1.76211	0.827804	2.71508	1.24021	2.08075	0.589706	2.52535	1.25733							1.48219	2.13541	0.562335	0.810551
1198.ARG06.ORi08.InfralitoralC	2.64943	1.31778	2.49056	1.75969	1.72258	0.897946	2.14151	1.21036	1.56789	0.529706		3.21852		2.35333	1.33451	1.9611	1.48608	2.1009	1.84468		3.18697	1.79826	2.37719	1.35651	0.946876	0.876228	0.832946	0.925181	1.98433	2.72595	1.60086	1.06407	3.06063	1.62502	2.02185	1.29018	2.87873	1.33625							1.04034	2.34075	0.636514	1.17235
1198.NOR01.STA1.CORE1.1of4	2.28324	1.71736	2.63667	1.66703	1.85584	0	1.19365	1.37638	1.93626	0.245683	0	3.21141		2.59122	1.87974	2.04676	1.94124	1.77339	1.8275		3.27546	1.50393	1.62307	1.56101	1.26627	1.32278	1.18478	1.33684	2.31878	2.17033	1.59801	1.2445	1.77876	1.12325	1.35577	1.78039	1.90418	1.49475				0		0	1.08369	1.98607	0.562335	1.34467
1198.NOR02.STA1.CORE1.2of4	2.15217	1.70214	2.57895	1.62397	1.80703	0.693147	1.11756	1.33743	1.88496	0.57385	0	3.18598	0	2.46291	1.81086	1.8458	1.89393	1.49794	1.82339		3.30303	1.61543	1.75249	1.57363	1.31319	1.40603	1.19514	1.46511	2.30504	2.10512	1.6745	1.31497	1.76456	1.34874	1.13299	1.77643	1.78127	1.53541	0		0				1.02145	1.89823	0	1.26929
1198.NOR03.STA1.CORE1.3of4	2.27427	1.48039	2.4157	1.85108	1.59892	0.636514	1.75699	1.15754	1.69647	0.161688	0	3.1469	0	2.63873	1.543	2.09172	1.69967	1.67406	1.59604		3.29541	1.73492	1.81466	1.49709	1.30625	1.16404	0.982401	1.18562	2.15947	2.26781	1.43715	1.22311	1.72476	0.993715	1.24496	2.074	1.90381	1.30825	0		0			0.636514	0.963575	2.11759	0.693147	1.33226	0
1198.NOR04.STA1.CORE1.4of4	2.18695	1.60427	2.51245	1.63053	1.74277	0	1.15632	1.30437	1.82904	0.206694	0	3.01123	1.05492	2.28253	1.676	1.80225	1.74061	1.59791	1.77645		3.2547	1.53836	1.73065	1.49591	1.37839	1.23149	1.13929	1.25676	2.20421	2.08828	1.51689	1.28989	1.75325	1.13831	1.31416	1.27932	1.87272	1.29022	0.410116					0	1.0031	1.84793	0	1.26712	0
1198.NOR05.STA1.CORE2.1of3	2.58734	1.73704	2.77366	1.61218	1.98838	0.864427	0.847873	1.33101	1.97923	0.368048	0	3.33291		3.02992	1.81268	1.53378	1.9779	1.43617	1.83563		3.41867	2.19959	2.10305	1.53122	1.52205	1.3385	1.15092	1.33676	2.46725	2.55752	1.58716	1.50995	1.80747	0.944756	1.2815	1.56754	1.95869	1.77678	0		0	0		0	0.963734	2.12234	0	1.19985	0
1198.NOR06.STA1.CORE2.2of3	2.27872	1.97628	2.87293	1.57631	1.97037	1.27985	1.35227	1.56459	1.95957	0.307841	0	3.20648		2.61685	2.10767	1.91171	2.07859	1.49251	1.98793		3.18184	1.75922	1.63213	1.81998	1.50208	1.4472	1.31416	1.61407	2.41313	2.14427	1.77411	1.42865	1.62136	1.19944	1.47006	1.38473	1.80745	1.70312	0		0			0	1.22145	2.03026	0	1.54421
1198.NOR07.STA1.CORE2.3of3	2.27865	1.91706	2.92238	1.62167	2.07456	0.576382	1.41044	1.53706	1.95616	0.44281	0	3.24321		2.71761	1.97969	1.60678	2.10595	1.31123	1.99245		3.21247	2.1093	1.69408	1.76756	1.51327	1.53679	1.3039	1.58244	2.49348	2.47419	1.91839	1.57816	1.60791	1.24943	1.49362	1.68509	1.73256	1.94886	0		0			0	1.1275	2.30626	0	1.45644
1198.NOR08.STA1.CORE3.1of3	2.11116	1.51502	2.47591	1.64154	1.54831	1.41222	1.53706	1.18101	1.65403	0.155326	0.636514	3.07039	0.636514	2.6234	1.5368	1.84679	1.61617	1.31536	1.60702		3.01363	1.80575	1.5892	1.41773	1.29818	1.20339	1.00226	1.11139	2.08794	2.18508	1.44353	1.20121	1.67907	1.49016	1.31811	1.01724	1.75509	1.34067	0.410116		0				0.912821	2.05221	0.636514	1.15875	0
1198.NOR09.STA1.CORE3.2of3	2.03876	1.43884	2.26197	1.33774	1.63478	1.35274	1.12334	1.17165	1.70028	0.308485	0.693147	3.12297		2.75975	1.54303	2.0792	1.56647	1.48834	1.53884		3.21822	1.88982	1.65897	1.39222	1.16879	1.18589	1.00825	1.15552	2.06634	2.20506	1.41482	1.15646	1.64265	1.16904	1.02622	1.5519	1.69502	1.40669	0		0				0.807891	1.9432	0.693147	1.28814
1198.NOR10.STA1.CORE3.3of3	2.31199	1.83531	2.78	1.25634	1.84967	0.636514	1.80605	1.59688	2.04317	0.431071	0	3.01194	0	2.51304	1.93442	1.95939	2.00867	1.59871	1.86541		3.24954	1.52175	1.58262	1.47461	1.41268	1.50164	1.26198	1.53456	2.2271	2.37163	1.59417	1.31811	1.75647	1.26535	1.29688	1.37782	1.86256	1.75794			0	0			1.14128	2.16737	0.63304	1.55331
1198.NOR11.STA2.CORE1.1of3	1.96331	1.08516	1.72372	1.35142	1.09647	0	1.6207	0.867546	1.26539	0.233792	0	2.77512		2.27731	1.12809	1.81949	1.13299	1.07844	1.21961		3.05567	1.70863	1.76314	1.13313	0.847411	0.880767	0.793706	0.850643	1.52926	1.9917	1.06	0.82665	1.63882	1.18132	0.921144	0.892118	1.8793	0.990414		0		0			0.783913	2.04463		0.910307
1198.NOR12.STA2.CORE1.2of3	2.17939	1.14194	1.93303	1.31352	1.23038	0.693147	0.402075	0.988057	1.41572	0.160681	0.693147	2.98854		2.60097	1.21371	1.80879	1.23285	1.17009	1.31691		3.06956	1.81983	1.7845	1.18372	0.851949	0.914401	0.808645	0.873723	1.69248	2.49416	1.05679	0.846573	1.96929	1.00374	1.10815	0.941403	2.04562	0.984921	0					0	0.670128	1.94884		0.920938
1198.NOR13.STA2.CORE1.3of3	1.33652	0.835798	1.1074	1.15335	0.860064	0	1.12256	0.775449	0.875855	0.348832	0	2.01618		2.58452	0.875884	1.09833	0.924997	0.885465	0.866941		2.61716	1.49284	1.65042	0.830184	0.704446	0.750281	0.726696	0.811914	1.0854	2.25614	0.847873	0.694327	1.89957	1.67926	0.751821	0.167944	1.89786	0.805843							0.670175	1.62086		0.723584
1198.NOR14.STA2.CORE2.1of3	2.04888	1.52469	2.34055	1.62259	1.50511	0	1.15209	1.27075	1.55697	0.322408	0	2.66794		2.30929	1.47659	1.50765	1.59966	1.07557	1.63611		2.99238	1.39565	1.38493	1.35758	1.11687	1.09729	1.04643	1.16816	1.96192	2.24061	1.22375	1.02532	1.64206	1.05011	1.09862	0.167944	1.68584	1.32879							0.980336	1.99433	0	1.17135
1198.NOR15.STA2.CORE2.2of3	1.96762	1.3582	2.30197	1.56339	1.43803	0	0.747369	1.11436	1.43872	0.0453948		2.77589	0	2.08492	1.47615	1.379	1.50558	1.30182	1.59016		2.94311	1.52727	1.48194	1.25786	1.0648	0.98905	0.905957	1.00156	1.85721	2.02252	1.10765	0.965683	1.48656	0.811699	1.04771	0.223718	1.7741	1.02798			0			0	0.953349	1.6064	0	1.07192
1198.NOR16.STA2.CORE2.3of3	1.97886	1.04909	1.95229	1.32639	1.17968	0.636514	1.35695	0.837265	1.36186	0	0.636514	2.86189		2.61239	1.11446	1.75467	1.25216	1.31538	1.28983		3.00754	2.0967	1.80432	1.07352	0.865505	0.811978	0.748634	0.917896	1.69897	2.19923	0.9918	0.806688	1.63821	1.16229	0.920397	1.77389	1.90539	0.850784			0				0.737456	1.81981		0.850346
1198.NOR17.STA2.CORE3.1of3	1.84028	1.09735	1.63841	1.42748	1.13586	0.636514	0.941862	0.94726	1.18091	0.336496	0	2.80743		2.60901	1.13166	1.4438	1.24455	1.19553	1.17517		3.01057	1.6436	1.61873	1.08804	0.864517	0.884797	0.823858	0.905277	1.58833	2.21332	0.982198	0.824247	1.92664	1.186	0.938791	0.562335	1.96605	0.974712						0	0.795868	2.03842	0	0.925556
1198.NOR18.STA2.CORE3.2of3	2.12688	1.25007	2.04237	1.42593	1.40385	0	0.423503	1.0074	1.4248	0	0	2.98333		2.35717	1.31514	1.31212	1.30262	1.32908	1.41267		3.09377	1.91103	1.60141	1.25538	0.999737	0.919723	0.865391	0.919984	1.82402	2.04393	1.09883	0.954869	1.61359	0.859845	1.05116		1.87625	0.978996							0.865112	1.79362		1.04111
1198.SWE01.KBA1.1.5	2.41023	2.41646	3.42538	2.21307	2.57398	0.796312	2.18203	2.36728	2.57719	0.312465		3.07795		2.12056	2.76265	2.10095	2.37895	2.00994	2.63903		3.34114	2.18764	2.92354	1.99054	2.17426	1.55699	2.05481	2.59965	2.62341	1.60239	2.27266	1.75971	2.09878	1.06411	2.30143	2.27057	1.08348	2.36546			0.96667	0.509816		0.693147	1.4747	1.82146	0	1.69848
1198.SWE02.KBA1.2.5	2.39097	2.32462	3.33758	2.0458	2.56879	1.62038	1.83919	2.14569	2.42645	0.201003		3.15362		2.06548	2.55508	1.99151	2.26858	1.89418	2.49608		3.33264	2.14334	3.01248	1.91829	2.12935	1.425	1.86736	2.44729	2.46976	1.49577	2.33611	1.72102	2.07988	0.941194	2.23964	1.98674	1.15815	2.19944	0		0.703038	0		0.636514	1.39271	1.70425	0	1.58082
1198.SWE03.KBA1.3.5	2.37456	2.43198	3.41266	1.92496	2.54755	0.858741	1.75518	2.37552	2.52639	0.348832		3.06854		2.12734	2.71421	2.13592	2.50948	1.74345	2.64488		3.35053	2.15093	2.942	1.82298	2.06204	1.47413	2.11	2.55451	2.59843	1.52465	2.29916	1.72991	2.12971	0.757213	2.46874	2.17688	0.94762	2.27252			1.10759	0.59827		0.691761	1.52	1.79195	0	1.50512
1198.SWE04.KBA1.4.5	2.38953	2.42932	3.35839	2.18764	2.53801	0.994924	2.02823	2.20665	2.44566	0.304636		3.07225		2.06736	2.52191	2.23979	2.30354	1.81163	2.50415		3.32678	2.04218	2.94364	1.90697	2.09038	1.54213	1.87983	2.45395	2.61076	1.62326	2.33253	1.75271	2.24741	0.809215	2.34205	2.14512	1.10897	2.33024			1.06412	0		0.687787	1.39559	1.71621	0	1.55002
1198.SWE05.KBA1.5.5	2.28945	2.43766	3.42044	1.70335	2.62072	1.06412	1.75699	2.36223	2.51493	0.0996234		3.18098		2.13567	2.7604	2.17922	2.32995	1.80055	2.61633		3.33709	2.15477	2.82741	2.05277	2.19631	1.51494	2.12748	2.56792	2.5905	1.62837	2.28751	1.77751	2.12119	0.711441	2.35421	2.28811	1.00723	2.34465	0		0.704755	0.348832		0.59827	1.37952	1.71929	0	1.61502
1198.SWE06.KBA2.SS1.5	2.43675	2.5548	3.52507	2.16943	2.53716	1.56204	2.21604	2.4372	2.47144	0.348832		3.12429		2.36787	2.9386	2.20677	2.62971	2.1575	2.68677	0	3.47878	2.06882	2.94839	2.20037	2.12788	1.62828	2.34179	2.4993	2.67037	1.61103	2.37358	1.57752	1.97158	1.03824	2.55183	2.11793	1.0011	2.28274			0.734381	0		0.646091	1.33219	1.74289	0	1.6569	0
1198.SWE07.KBA2.SS2.5	2.48724	2.56583	3.49144	1.94763	2.63221	1.69235	1.90057	2.34848	2.58414	0.191444		3.1768		2.27192	2.75392	2.03173	2.44971	2.03911	2.66597		3.37254	2.11497	2.95135	2.164	2.09537	1.9095	2.24128	2.53498	2.76247	1.83753	2.32545	1.74518	2.12822	1.01096	2.66709	2.37145	0.980906	2.37098	0	0	0.741836	0.450561		0.623655	1.38107	1.89458	0	1.48231	0
1198.SWE08.KBA2.SS3.5	2.28431	2.46552	3.47372	2.21114	2.67437	1.43922	2.14595	2.46851	2.44569	0.292508		3.24791		2.20328	2.81715	2.3337	2.48553	2.17607	2.65761		3.47585	2.11538	2.90603	1.90048	2.15665	1.37918	2.0803	2.60031	2.51521	1.43105	2.4542	1.93856	2.25507	1.62423	2.59758	2.22041	1.23873	2.25651			0.872307	0		0.692553	1.47274	1.86512	0	1.69694	0
1198.SWE09.KBA2.SS4.5	2.31493	2.50433	3.46175	2.03394	2.64445	1.27703	2.2071	2.32512	2.47938	0.534159		3.18018		2.17854	2.69761	2.20824	2.34682	2.08347	2.5922		3.38335	1.90482	2.99262	2.06904	2.09154	1.64656	2.06918	2.50088	2.62467	1.67655	2.34903	1.52954	2.10244	1.00132	2.42507	2.17478	1.16591	2.27528	0		0.990835	0.51958		0.688457	1.39278	1.77433	0	1.53824
1198.SWE10.KBA2.SS5.5	2.48463	2.21055	3.36008	2.03934	2.6297	0.735622	2.09932	2.317	2.44102	0.348832		3.34269		2.33197	2.76916	2.3326	2.42712	1.85605	2.57626		3.34807	2.16619	2.71158	1.65927	2.00436	1.15291	2.04224	2.47676	2.29669	1.35703	2.35058	1.75279	2.1176	0.566313	2.47146	2.15233	1.09221	2.10201			0.965138	0.610864		0.691193	1.49736	1.66108	0	1.51482
1198.SWE11.KBA3.SS1.5	2.30638	2.39742	3.4692	1.94255	2.51518	0.673012	2.0356	2.4637	2.48839	0.410116		3.13433		2.20223	2.72205	2.20899	2.43331	1.99094	2.58544		3.40496	2.1418	2.8289	1.85991	2.06488	1.55618	2.18687	2.41211	2.59619	1.54808	2.16511	1.58766	2.10702	0.979106	2.34714	2.20506	1.07103	2.28473			0.88029	0.348832		0.61341	1.26786	1.72981	0	1.38271
1198.SWE12.KBA3.SS2.5	2.21366	2.35627	3.39233	2.13966	2.57024	0.529706	1.92607	2.46449	2.55793	0.348832		2.97878		2.04748	2.64525	2.21299	2.25107	1.88349	2.62299		3.2886	2.25401	2.87484	1.96021	2.2533	1.4847	2.14507	2.49927	2.58291	1.45237	2.3599	1.89622	2.05632	1.11502	2.42678	2.25569	1.02579	2.31457		0	1.00913	0.450561		0.636514	1.49139	1.64909	0	1.79364
1198.SWE13.KBA3.SS3.5	2.51844	2.48371	3.51187	2.09236	2.5927	0.9557	1.76811	2.29085	2.57292	0.253037		3.31674		2.30978	2.61322	2.32252	2.31073	2.16686	2.56022		3.54317	2.23971	2.97117	2.03179	2.15572	1.72321	1.92587	2.4845	2.68857	1.63375	2.3546	1.95615	2.41877	1.54211	2.53497	2.39188	1.37476	2.44252			0.830518	0.332594		0.693147	1.50939	1.98086	0	1.68829
1198.SWE14.KBA3.SS4.5	2.49932	2.41988	3.5406	2.10418	2.68552	1.2162	2.06338	2.55471	2.66572	0.079487		3.27511		2.35558	2.84102	2.31846	2.4636	2.28089	2.68688		3.56222	2.12531	2.88676	2.06474	2.18176	1.50112	2.17876	2.55915	2.62646	1.52965	2.45539	1.83526	2.26366	1.25023	2.54793	2.3937	1.30908	2.34865	0		1.08559	0.325083		0.619376	1.47901	1.97606	0	1.62559	0
1198.SWE15.KBA3.SS5.5	2.40517	2.39749	3.50143	2.42993	2.6421	1.62861	1.9874	2.41195	2.58329	0.636514		3.16802	0.562335	2.40287	2.71743	2.26626	2.57681	2.03598	2.50631		3.49312	2.12102	3.03133	1.97829	2.1996	1.65581	2.00095	2.49195	2.65786	1.65442	2.34386	1.59369	2.10629	1.5877	2.52157	2.36493	1.13503	2.38016			0.84278	0.311129		0.723269	1.50333	1.77081	0	1.73016
1198.SWE16.KBB1.SS1.5	2.36419	2.27812	3.44054	1.94913	2.57166	1.27985	1.59148	2.22649	2.46116	0.304636		3.09658		2.10505	2.53381	2.04422	2.37197	2.11165	2.54866	0	3.39835	2.02631	2.76528	1.8512	2.00641	1.34438	1.89233	2.49005	2.48045	1.39942	2.33453	1.60412	2.10397	1.24583	2.36198	2.20755	1.27492	2.14126			0.703519	0.610864		0.679193	1.39135	1.66612	0	1.36938
1198.SWE17.KBB1.SS2.5	2.42787	2.41097	3.44892	1.7602	2.67611	1.52066	2.10347	2.24011	2.43668	0.149995		3.20057		2.26729	2.71991	2.06447	2.33153	2.03933	2.6201		3.41686	2.09408	2.87058	1.89391	2.15855	1.40324	2.08765	2.49554	2.48353	1.50174	2.36826	1.72252	2.09085	1.01729	2.59516	2.29757	1.34949	2.18656			0.831403	0.482578		0.59827	1.49868	1.74914	0	1.6058	0
1198.SWE18.KBB1.SS3.5	2.32299	2.63567	3.63775	2.03638	2.66801	1.27209	1.92199	2.51251	2.69665	0.167944		3.31351		2.3557	2.77183	2.1226	2.51171	2.25539	2.66886		3.51359	2.22794	2.89615	2.03629	2.24442	1.67514	2.17132	2.60421	2.67886	1.73153	2.62819	2.00193	2.13713	1.05172	2.58366	2.32877	1.02998	2.4064			1.10786	0.562335		0.482578	1.47119	1.7869	0	1.64662
1198.SWE19.KBB1.SS4.5	2.3418	2.52354	3.58451	1.71375	2.65386	1.21301	1.95006	2.65416	2.54214	0.283548		3.21341		2.39091	2.84424	1.98022	2.33353	2.0901	2.82011		3.46556	2.02978	2.7408	2.03433	2.23412	1.21564	2.32294	2.58939	2.48908	1.64036	2.37414	1.83461	2.12057	1.35934	2.54173	2.2792	1.04402	2.19444			0.993751	0		0.689009	1.11414	1.85518	0	1.87444
1198.SWE20.KBB1.SS5.5	2.36416	2.46267	3.4141	2.21453	2.60266	1.20479	1.94451	2.13824	2.50992	0.348832		3.1259		2.32124	2.70941	1.99428	2.46563	2.09204	2.60682		3.38211	2.09176	2.97543	2.04988	2.13014	1.59514	2.02466	2.47484	2.61255	1.68052	2.4961	1.99257	2.19879	1.11878	2.48689	2.33677	1.22396	2.34498		0	0.99325	0.465999		0.40119	1.45364	1.79964	0	1.57433
1198.SWE21.KBB2.SS1.5	2.27415	2.29601	3.40465	1.76208	2.50291	1.15993	2.07486	2.32876	2.35717	0.223718		3.04808		1.99076	2.68455	1.97357	2.32096	2.0114	2.61111		3.33777	2.00437	2.91975	1.76599	2.03983	1.04812	2.06419	2.46627	2.39072	1.43395	2.24636	1.48455	1.97588	0.46933	1.97534	1.95612	1.1488	2.03506			0.730872	0		0.664528	1.33244	1.6129	0	1.57942	0
1198.SWE22.KBB2.SS2.5	2.32764	2.46504	3.52116	2.10457	2.62605	1.20479	1.71076	2.37439	2.52277	0.253037	0	3.21253		2.18256	2.73323	2.09456	2.51768	2.16843	2.64007		3.45029	2.23855	3.02685	1.75381	2.07339	1.37611	2.04684	2.45991	2.54429	1.59093	2.49615	1.92328	2.20532	1.43917	2.67057	2.36142	1.16128	2.26659			0.901959	0.661563		0.474139	1.35526	1.75382	0	1.47066
1198.SWE23.KBB2.SS3.5	2.16165	2.48544	3.48288	1.60357	2.55119	0.636514	1.70189	2.08798	2.39766	0.135794		3.16834		2.14678	2.60061	1.95403	2.38998	2.12835	2.53179		3.45043	2.12725	2.72992	2.04914	2.00319	1.73352	2.00917	2.43122	2.6626	1.75512	2.53202	1.75999	2.22933	0.870151	2.39383	2.26385	1.21984	2.31375			0.930807	0.682908		0.562335	1.49187	1.66843	0	1.4117
1198.SWE24.KBB2.SS4.5	2.56173	2.35461	3.43446	2.02502	2.62578	1.49857	1.99795	2.3403	2.4229	0.348832		3.14192		2.40406	2.80198	2.01668	2.37153	2.3217	2.6658		3.44043	2.15934	2.94731	1.89135	2.02199	1.21964	2.03808	2.50956	2.40016	1.49948	2.49445	1.8103	2.07694	1.49393	2.52789	2.12191	1.26478	2.17174			0.775195	0		0.529706	1.34288	1.77942	0	1.65742
1198.SWE25.KBB2.SS5.5	2.26073	2.56463	3.49335	2.13657	2.57714	1.4022	1.71151	2.33505	2.46542	0.348832		3.15112		2.18767	2.79483	2.21419	2.51363	2.0234	2.68313	0	3.45383	2.09839	2.79415	1.96588	2.13235	1.30908	2.06208	2.53108	2.54625	1.58994	2.41564	1.83321	2.02936	1.02232	2.45885	2.16772	0.762592	2.19282			0.747579	0		0.673012	1.40121	1.53743	0	1.66109	0
1198.SWE26.KBB3.SS1.5	2.3625	2.4603	3.51379	1.6797	2.58527	0.509137	2.13393	2.2847	2.45743	0.500402		3.12477		2.22791	2.6922	2.24114	2.46745	2.31316	2.55482		3.41301	2.13028	2.85644	2.07628	2.0495	1.36426	1.95625	2.54392	2.56688	1.64875	2.35233	1.60801	1.96034	1.13575	2.06308	2.07411	0.912727	2.22557			0.966028	0.562335		0.55979	1.25919	1.58614	0	1.51788
1198.SWE27.KBB3.SS2.5	2.31405	2.37148	3.42353	1.58903	2.55899	1.36892	2.07726	2.2344	2.51591	0		3.14732		2.3648	2.73761	1.93614	2.39568	2.12087	2.71051		3.437	2.16019	2.97235	1.90391	1.97848	1.39492	2.11913	2.49474	2.45152	1.5258	2.54784	1.99017	2.23918	1.24634	2.23588	2.41209	1.1548	2.23089			0.775314	0.562335		0.465999	1.36833	1.85638	0	1.37522
1198.SWE28.KBB3.SS3.5	2.44597	2.46823	3.54977	2.06435	2.64176	1.05791	2.24778	2.37267	2.52381	0.0996234		3.29626		2.39727	2.78232	2.10595	2.29915	2.26734	2.67078		3.56234	2.06514	2.98469	2.09715	2.01589	1.47966	2.10331	2.42772	2.54086	1.64062	2.53264	1.92207	2.26756	1.43005	2.13086	2.30039	1.24476	2.3264			1.05824	0.540204		0.419483	1.26362	1.81701	0	1.28243
1198.SWE29.KBB3.SS4.5	2.48873	2.31099	3.45563	2.3629	2.63647	1.01331	1.92729	2.35661	2.31832	0.223718		3.17733	0	2.10261	2.77037	2.15628	2.59817	2.41001	2.63843		3.51158	2.17707	2.93847	1.68752	1.97586	1.07798	2.23	2.48144	2.38841	1.42473	2.31628	1.65706	1.9372	1.56436	2.48925	2.04734	0.995621	2.1045			0.745471	0	0	0.572281	1.44079	1.76112	0	1.57734	0
1198.SWE30.KBB3.SS5.5	2.44765	2.54643	3.47904	1.94822	2.63543	0.562335	1.91423	2.3292	2.52087	0.167944		3.04989		2.21759	2.74488	2.179	2.54164	2.05209	2.79941		3.35924	2.12376	2.69436	1.97801	2.03944	1.45602	2.24965	2.60519	2.58184	1.6783	2.51593	1.85295	2.18287	1.43047	2.19944	2.24394	1.21054	2.31287			1.01959	0		0.603637	1.47993	1.60895	0	1.48671
1580.1C.sed.D1	1.7157	1.26575	2.20967	1.25494	1.23059		0.410116	0.410116	1.09861			1.93249		0.685206	1.42611	0.178845	0.811423	0.783901	1.78773		1.97583	0	1.41797	0	0	0.735664	0.661563	0.63485	1.25937	1.61211	1.31041		1.51106	0.693147	0.325083	1.09006	1.32657	0.544822							0	1.49776	0
1580.1CA.sed.D1	2.14388	0.168832	1.87362	1.39513	0.110963		0.768771	0.147052	0.146612		0	2.84422		2.12194	1.26877	0.9557	1.5712	0.825261	0.116818		2.62502	0.705305	1.13761	0.34516	0	0.0338712	0.0551389	0.309848	0.325737	1.30936	0.185966		0.705466	1.10787	0.273283	1.12872	1.0439	0.0909246					0		0.265609	0.00996498	0.689009	0.0159482
1580.1CB.sed.D1	1.81568	1.48168	1.97528	0.48016	1.57842		1.23535	0.636514	0.797923			2.06095		0.688523	1.78071	0.089578	0.835403	0.722813	1.26748		1.75269	0	1.64459	0.325083	0.848686	0.91973	1.45445	0.673012	1.36315	1.5571	1.56813	0	0.879152	0.735622	1.33505	1.01021	0.638092	0.628297							0.206192	1.4987		0
1580.2CA.sed.D1	2.53959	1.39013	2.76863	1.81705	1.39321	0	1.39596	1.34607	1.19563			2.82215	0.450561	1.90795	2.10046	1.37895	1.65491	1.90782	1.95691		2.85455	0.856104	1.76828	0.669964	0.80306	1.04809	0.849342	0.817915	2.061	1.73308	2.02392	0.626084	1.32348	0.865366	2.03216	0.6205	1.25383	0.633394							1.36866	0.728893		0.210153
1580.2CB.sed.D1	1.8751	1.50519	2.77571	0.847816	1.9697	0	0.973649	1.35875	1.47709			2.84126	0.149995	1.43376	1.37397	1.33758	0.682682	1.15609	1.85243		3.16923	1.00613	1.41805	1.57864	1.10139	0.984822	0.682927	1.66371	1.44116	1.62362	1.84337	0.636514	1.73524	0.354599	1.48067	0.945788	1.43153	1.23886			0				0.431071	1.55179		0.931382
1580.A23.1.sed.D1	1.31296	0.968022	2.57326	1.12377	0.303184		0.135794	0.626275	0.302784			2.92281		2.01404	1.26918	0	0.498294		1.0065		2.58251	0.630132	0.211337	1.26065	0	0.130965	0	0.181985	0.887456	1.73329	0.707938	0	0.557366	1.23741	0	0.707938	0.592631	0.649115								0.13282		0
1580.A23.2.sed.D1	1.31158	1.08973	2.72097	0.913103	0.803742		0.562335	0.362211	0			3.04499		2.59338	1.76261		1.00961		0.848686		2.42981	0	1.06928	1.04862	0	0		0.562335	1.15737	2.06624	0.71436		1.22068	0.930171	0	0.780216	1.20156	0.370905								0		0
1580.TtA.sed.D1	2.52565	2.16449	2.44453	1.821	1.58244		1.27985	2.04232	0.509137	0		2.48485	0	1.6171	1.28899	0	1.57091	0.314585	1.38322		2.36352	1.98737	2.08011	1.20443	0.673012	1.73798	1.33763	0	1.99897	2.21336	1.30789	0	0.790085	0.984087	2.05117		0.862709	2.02237		0					1.294	0.525209		0
1580.TtB.sed.D1	1.71995	1.84525	1.36264	1.04324	1.34161		0.617242	1.29512	0	0		1.52337		1.24083	1.49747	0.859854	1.21335	0.29641	1.14254		1.47108	1.34361	1.28106	0	0	0	0	0.529706	0	1.97653	0.97457	0	0.916184	0.832571	0.7048		0.359815	1.35798							0	0.167944		0
1580.TtC.sed.D1	1.5818	0.728687	1.3184	1.42184	1.0114		1.05492	0.562335				0.898784		1.42413	0.940372	0.887211	1.03728	0	0.934364		1.26291	1.27506	1.66303		0	0	0		0	0.691416	0.673012		0.286577	0	0.653418	0	0.612821	1.12208							0.450561	0.110453	0
1627.AWC	1.20523	0.930113	2.17862	1.44007	1.20947		0		0.0519478			2.11896		1.4035	1.0642		0.770847	0	0.562335		2.28539	1.10444	0.929035	0.823733		0.60338	0.858741	0.280028	1.49388	1.1596	1.38075	0.608979	1.14434		0.521798	0.622565	0.666841	1.00964								0.057757	0	0
1627.AYC	2.19453	2.03529	2.72175	1.32775	1.93138	0.621725	1.53891	1.57575	1.66188	0.892669	0	2.77324		2.00032	1.84502	1.22103	1.88989	1.0712	1.83813		3.01325	1.52542	2.26386	1.3211	0.857363	0.456223	1.55179	1.85023	2.06948	2.43917	1.62881	1.29321	1.95867	1.58157	0.978617	1.46628	1.90442	1.52994	0.787366		0.652273		0.652273		0.4056	1.61027	0.311129	1.35311
1627.BRZC	2.36029	2.50865	3.18966	1.44839	2.68122	0.937989	1.75219	1.42992	1.93912	0	0.577354	2.97787		2.5532	2.2156	0.525796	2.46712	1.5184	2.13306	0	2.78538	1.59981	2.05111	2.24077	1.56168	1.79825	1.65443	1.41662	2.41748	2.03687	1.6644	1.97625	2.18096	1.96197	2.11875	1.1565	1.48714	2.0555	0.264052			0.611933	0.689137		0	1.83791	0	0.611933	0
1627.DC	2.11224	1.8299	2.80834	1.22838	2.1473	1.10292	2.02857	0.83548	2.12624	0.117235		2.80601		2.15953	1.58399	0.986555	2.11515	1.46919	1.71051		2.76942	1.9055	2.35817	1.93626	0.884372	1.74572	1.56599	1.58175	1.70333	2.0628	2.14428	1.07491	1.31452	1.84693	2.06716	1.48373	1.4624	1.55379				0			0.789982	1.57559	0	1.02343
1627.DRBC	1.77693	1.69743	1.0648	1.5875	0.937971		1.06327	0.0369926	0.293908	0		1.21693		1.36732	0.953555	0.304636	1.9449	0.661563	1.67659		1.80396	0.072024	2.13465	1.03386	1.0232	1.59004	0.556647	1.03866	1.90554	1.67712	0.911018	1.00175	1.60451	0	0.31448	0.730618	1.65886	1.9178			0				0	0.539329	0	0.934586
1627.DZC	1.77934	1.48761	2.65457	1.87801	1.15447	1.70161	0.992282	0.183538	1.16969	0	0.295188	2.52829		2.3965	1.88695		1.55231	0.566086	1.00468		2.76959	0.900811	1.69881	1.56768	1.31338	1.39788	1.37318	1.36832	1.7077	1.53546	0.65427	0.788727	1.6143	0.324425	1.24693	1.70731	1.21389	2.02091	0		0		0.131694			1.20494		0.607	0
1627.KZC1	2.1861	1.02544	1.76528	2.03579	1.95305	1.34093	1.16903	0.558839	1.84972	0	0	2.65555		1.25254	2.05114	0	2.66275	1.6032	1.31327		1.56901	1.27179	2.36015	1.4483	0.817883	0.708886	0.415296	0.652253	1.70669	2.6303	1.65088	2.06604	1.12427	1.60893	1.76904	1.66169	1.79295	1.2638			0				0	1.43427		0.852815
1627.KZC2	1.93941	2.0936	3.2384	1.34162	2.51168	0.447115	1.51382	0.849784	2.47088	0.553858		3.25107		2.35955	2.48401	0.548874	2.28705	1.76377	1.93214		3.06432	1.03313	2.45572	1.79456	1.65803	2.24391	1.87069	1.51481	2.40968	1.79147	1.88197	1.76537	1.78532	0.766409	1.61362	1.7761	1.75297	2.67981	0			0	0		0.636514	2.11128		1.53322
1627.LBC1	2.2458	2.4901	2.2254	1.3877	2.34341	1.36608	1.33325	0.235655	0.669805	0	0.58717	2.0335		2.24601	2.5328		2.14265	1.65555	1.73862		2.64953	0.7884	2.282	2.13365	1.69878	2.02904	1.4922	1.73595	2.04305	1.75392	2.44055	1.61319	1.92036	0.191444	0.956869	1.8765	1.79601	2.53599	0.636514		0	0	0		0.995027	1.66145	0	1.38302	0
1627.LMC	3.03171	1.50398	2.37957	2.41773	1.66062	1.45208	0.67128	1.08173	1.16906	0.513398	0.429323	3.19355		2.35339	1.69164	0.317937	1.25494	1.93136	0.505604		3.26633	1.71055	2.12343	1.4198	1.64227	1.62545	0.789342	2.40274	2.04789	1.61575	1.11946	0.656844	2.61142	1.5316	2.32138	2.60874	2.65153	0.792343	0.450561	0.178845	0	0.825261				1.27433	0	1.66782
1627.RBC	1.71303	1.17743	2.28091	0.947769	2.20553	1.77476	0.602585	1.12372	2.01145		0	2.00807	0.673012	2.56562	2.47606	0	1.91039	0	1.37763		2.11255	1.28586	1.39132	1.20191	0	1.33409	1.48023	1.51065	1.11184	1.68766	1.34857	1.35336	1.93209	0	1.13851	0.950754	1.6444	2.05482					0			1.92967			0
1627.ZCCK1	2.60377	1.43104	3.53466	1.93741	1.98609	1.50479	1.50366	1.59632	2.10716	0.271189		3.80106	0.636514	2.58932	2.79587	0.280518	2.28348	1.41504	2.03641		3.31314	1.55309	2.04946	2.07354	0.777593	0.881511	0.85751	1.74512	2.28526	2.56427	1.84547	1.3183	1.7594	2.26789	1.49834	2.04963	1.99945	1.8438	0		0				0.693272	1.23326		1.50878
1627.ZCCK3	2.87395	2.16311	4.00593	2.11968	2.95327	1.87717	2.18233	2.0168	2.95021	1.21485	0.800755	4.20221		3.52434	3.0584	1.55814	2.94066	2.8837	2.48865	0	4.27913	2.52451	3.30325	2.978	1.83059	1.54093	1.2091	1.88023	2.94047	3.19191	2.51881	2.34572	2.49256	1.9535	2.78202	2.61143	2.51431	2.59685	1.31476	0.673012	0.784168	0	0.708582		0.314492	2.21091		1.96077	0
1673.MBS0119.3	1.71246	2.32988	2.5932	1.22726	1.62692	0.984813		0	0.31187			3.02279		0.671199	2.23784	1.02965	2.24035	1.01256	2.05046		2.31799	1.59971	2.36464	0.61001	0.450604	0	1.95001	1.2213	1.45494	2.70923	1.37844	1.07097	1.80122	0	1.49825	1.50201	0.837147	0.277914						0	0.673012	1.19228		0.691761
1673.MBS0330.3	0.747268	0.160674	0.544259	0.0747105	0.0489874		0	0	0.451714			0.614593		0.451714	0.0141589	0.693147	0.46509	0.00359289	0.045258		0.523458	0.00563925	0.495979	0	0.307341	0	0.323826	0.451714	0.00103996	0.0946183	0.691835	0.547782	0.235481	0	0.0686248	0.00737649	0	0.258197							0.693147	0.307133		0
1673.MBS0428.1	1.73455	1.1316	1.96735	1.66217	0.457932	0.691416	0	0	0.35816			2.18364		0.551246	0.823318	0.925207	0.848824	0.127852	1.52972		2.16753	0.987187	1.49135	0.880794	0.230726	0.38296	1.08272	0.881007	0.788687	2.09565	1.06851	0.621567	1.32745	0	1.2695	0.798021	0.938451	0.532646						0	0	0.79985		0.387212
1673.MBS0428.5	0.280484	0.456371	0.83937	0	0.114413		0	0.206192	0.781188			0.547189		0.781188	0.065885	0	0.063544	0.206192	0.206192		0.734078	0.206192	0.781188	0	0.678651	0	0.678651	0.781188	0.192964	0.202119	0.744529	0.801535	0.067217	0.206192	0	0.206192	0	0.628595								0.678651		0
1673.MBS0613.3	1.14761	1.22307	1.01349	0.682908	0.657356	0	0.655482	0.220449	0.215736	0.0089917		1.10048		0.902775	0.632399	0.360689	0.174637	0.415368	0.811252		1.09544	0.474139	1.69719	0	0.639032	0.134169	0.923176	0.702919	1.07141	0.893382	0.831303	1.13265	0.28491	0.271189	1.04663	0.702919	0.737555	0.79028							0.646091	0.673227	0	0
1673.MBS0613.4	1.69116	1.81373	2.48892	2.0111	1.32705	0	1.10241	0.653231	0.738038			2.7681		1.12832	2.14413	1.01479	2.09652	0.910366	1.80249		2.71324	0.938211	2.3227	1.1564	0.799582	1.44968	2.11515	1.14043	1.3407	2.14172	1.93301	1.11808	1.90369	0.0900062	0.891423	0.63294	1.42577	0.517984						0		0.659639	0.566086	1.3322
1673.MBS1.1	0.431876	0.0493566	0.216151	0.943208	0.0905168		0.655482	0.0425168	0.124549			0.302583		0.137667	0.0756445	0.712409	0.271115	0.0782039	0.104533		0.274877	0.0622564	0.296235	0.254731	0.0733735	0.757106	0.0993432	0.103978	0.0363008	1.22282	0.261539	0.173808	0.718176	0.0176577	0.507752	0.0590337	0.0531368	0.0617686					0		0.712409	0.0773835		0
1673.MBS105.2	1.8649	0.905786	1.52866	1.39661	0.770963	0	1.04787	0.110487	0.699827			1.76486		1.02727	1.19712	0	1.38954	0.458367	1.09021		2.04407	0.533018	1.77817	0.0159667	0.625497	0.0287543	1.1765	0.714807	0.701061	1.78324	1.25805	0.832625	1.40838	0.384161	0.540765	0.613069	0.139618	0.49609			0	0		0.357627	0	0.550075		0.0865136
1673.MBS105.3	0.834516	0.446193	1.31707	0.284307	0.723922		0.00587741	0.730053	0.895951	0		1.38752	0	0.488935	0.657597		0.754161	0.668219	0.770705		0.966403	0.0969097	0.681598	0	0.317079	0.559432	0.41383	0.445806	0.547149	0.57746	0.747127	0.549382	0.506266	0.0729172	0.183659	0.0917201	0.0798829	0.552341						0		0.721566		0
1673.MBS105.4	0.673245	0.0822204	0.567517	0.819864	0.0434245	0	0	0.015951	0.223508			0.585645		0.219178	0.070608	0	0.857696	0.00526781	0.160316		0.86583	0.0246116	0.410404	0.166785	0.133226	0.0437153	0.182353	0.203854	0.0151091	0.955784	0.405043	0.294061	0.543233	0.00526781	0.442596	0.0665876	0.124953	0.103643							0	0.141793		0.0437153
1673.MBS119.3D	1.84507	1.23489	1.42732	1.94896	1.08397	0.646091	0	0.0672424	0.420005		0	2.07642		0.923994	1.45909	0	0.369387	0.747757	1.72067		0.840137	0.371396	2.13958	1.01876	0.640187	0.732781	1.63708	0.858303	0.61304	2.46514	2.01385	0.992547	1.9154	0	0.972182	0.402014	0.887202	0.361747					0	0.325083	0	0.607944		0.732781
1673.MBS119.3DY	1.99187	1.30697	0.22855	1.8171	1.02027	0		1.05876	0.899692	0		2.15909		0.552936	1.37609		1.65863	1.23419	1.83654		0.1112	0.606168	1.93745	0.863514	0.48569	0.617242	1.1414	0.398307	0.64997	2.29104	1.16659	0.71588	1.40749	0	1.73345	0.678808	0	0.560403								0.74926		0
1673.MBS119.4D	1.88372	0.571084	1.25284	1.58773	0.840653	0	0.321977	0.270872	0.515312	0	0	1.76321		0.661363	0.710564	1.2477	1.49094	0.122826	1.15948		1.81384	0.351975	1.86363	0.604861	0.370987	0.608416	0.969591	0.497423	0.532823	2.12163	1.26241	0.684902	1.71703	0.126185	0.895977	0.302208	0.797391	0.387864					0	0	0	0.465198		0.629115
1673.MBS119.4DY	1.37111	1.17393	1.16599	1.25707	0.447437		0.110004	0.623502	0.895235		0	1.44832		0.520489	0.544938	0	1.08762	0	1.21406		1.94899	0.996937	1.30976	0.203044	0.293284	0.395254	0.691903	0.452584	0.963116	1.9231	0.960088	0.683731	0.854888	0.0905478	1.54011	0	0.670485	0.725383					0	0		0.293284	0	0.592997
1673.MBS2	0.376422	0.937251	0.376029	0.0590371	0.680913		0.881219	0	0.378903			0.415109		0.38693	0.83404	0	0.456134	0.383413	1.43835		0.630722	0.468464	0.794122	0.0192145	0.524918	0.0205954	0.789044	0.363732	0.369565	0.202291	0.242552	0.300482	0.232541	0.0366779	0.118105	0.193686	0.0233359	0.549249						0	0	0.496426		0.0307688
1673.MBS61	0.545985	0.07888	1.41365	0.688139	1.16627		0.138855	0	0.0668574		0	1.51872		1.55559	0.16349	0	0.682066	0.76363	0.0302182		1.6442	0.71272	1.53044		0.755436	0.118165	0.417056		0.914219	0.0762526	1.03772	0.726508	0.218398	0	0	0.39455	0	0.728314								0.831926		0
1673.MBS65.1	1.47259	0.458214	1.16971	1.03522	0.607541	0.578325	1.49361	0.270145	0.776096			1.31415		0.686456	0.667476	0.724441	1.1321	0.181739	0.966607		1.46924	0.154564	1.35719	0.261618	0.543953	0.452213	0.767036	0.632753	0.389868	1.32487	1.11765	0.780223	1.11647	0.0839994	0.54378	0.11543	0.286257	0.463873			0			0	0.831258	0.502126		0.388358
1673.MBS65.2	1.00231	0.252639	0.583591	0.711703	0.0283741		0	0.0125686	0.401281			0.698595		0.403647	0.02863	0	0.589941	0.0162951	0.096032		0.623648	0.224843	0.642804	0.0310942	0.275028	0.0310942	0.299755	0.410621	0.280174	0.736973	0.775052	0.502067	0.155536	0.326185	0.0999343	0.0194282	0.0148618	0.227681						0.693147	0	0.276527		0.0310942
1673.MBS65.3	0.722937	0.262418	0.925018	0	0.0975232		0	0	0.501598			0.866958		0.555359	0.219542		1.01901	0.164628	0.659741		1.32382	0.0287216	1.17723	0	0.432652	0	0.462373	0.501598	0.0561552	0.190848	0.737927	0.587	0	0	0	0	0	0.378446								0.34994		0
1673.MBS65.4	0.277122	0.030224	0.635143	0	0		0	0	0.127431			0.198038		0.127431	0		0.799384	0	0		0.806272	0.69422	0.132654	0	0.0743305	0	0.0743305	0.127431	0	0.0348775	0.277122	0.172059	0	0	0	0	0	0.0602132								0.0743305		0
1883.2011.486.Crump.Artic.LTREB.main.lane4.NoIndex	2.78237	2.62266	3.5799	1.73389	2.67764	0.682908	1.38464	1.9187	2.29917	0.312465	0	3.4761	0	2.79921	2.57879	2.57635	2.47292	1.87435	2.67197		3.65	1.9476	2.24546	2.21656	1.72137	2.05192	1.83292	2.05945	3.01016	2.50939	2.75948	1.67119	2.9595	1.9514	1.94009	1.66319	2.49858	2.18949						0	1.53244	2.01393	0.214559	1.8642	0
1883.2011.487.Crump.Artic.LTREB.main.lane4.NoIndex	1.47384	1.73558	2.13311	0.985756	1.13289		0		1.33157			2.14361		1.11108	1.50262	1.36777	0.0792134	0.665459	0.7127		2.55266	0.831664	0.954788	0.50286	0	0.0187465	0.693493	0.679938	1.52046	0.75114	1.32698	1.05292	1.55217	0.656414		0.923841	1.39685	0.394397				0			0	0.0895365		0
1883.2011.488.Crump.Artic.LTREB.main.lane4.NoIndex	2.68419	2.53435	3.25806	1.58002	2.76623	0.636514	1.92698	2.04154	2.24512	0.633171	0.450561	3.58927		2.80221	2.62904	2.34515	2.45256	2.16657	2.42394		3.34968	1.12403	2.44519	2.32944	1.56566	2.22754	1.98801	1.90039	3.08372	2.44554	2.67013	1.64571	2.81756	1.8222	1.73293	2.03926	2.24905	1.62584	0					0	0.885289	1.89648	0.53596	1.60946
1883.2011.49.Crump.Artic.LTREB.main.lane4.NoIndex	3.33829	3.53718	4.20743	1.52643	3.53837	1.1888	2.48825	2.8681	3.21294	1.45776	0	3.2094	0	3.48383	3.6769	2.86711	2.80297	2.32242	3.38848		3.3643	2.68847	2.97375	2.11227	2.58187	2.88605	2.97203	2.55115	3.49116	2.7	2.74525	2.66368	3.13358	2.39264	1.97043	2.59442	2.67977	3.02867	0			0	0	0.790268	2.12845	2.3593	1.4074	1.86385	0.673012
1883.2011.492.Crump.Artic.LTREB.main.lane4.NoIndex	3.18384	3.08423	3.75515	1.86479	3.1633	1.35714	2.11683	2.43019	2.63	0.954002	0	3.53036		3.01355	2.95285	2.16167	2.8709	2.65344	3.13985		3.68302	2.07088	3.22567	2.02513	1.90495	2.46295	2.42678	2.05016	3.21036	2.86269	2.64947	2.18044	2.97293	1.66438	1.98192	1.64978	2.56947	2.91012			0	0	0	0	1.33134	2.57601	0.703843	1.33028
1883.2011.494.Crump.Artic.LTREB.main.lane4.NoIndex	2.56469	2.16443	3.54942	1.4252	2.48341	0.684616	1.96712	1.92711	1.79141	0		3.50671		2.85428	2.7525	1.73041	2.25554	1.90983	2.48942		3.39531	2.47776	1.7172	1.88125	1.18662	1.32819	1.74907	1.57526	2.34585	2.65144	2.0925	1.66448	2.40764	1.5529	1.08727	1.11316	2.20084	1.66709			0.585953			0	0.694288	1.68951		1.59623
1883.2011.496.Crump.Artic.LTREB.main.lane4.NoIndex	3.15111	2.86496	3.48845	1.18737	2.88639	0	1.37721	1.5476	2.22229	1.24445	0	3.41908	0	2.29636	2.80816	2.17861	2.06593	1.72828	3.03832		3.54772	1.76742	1.61514	2.23861	1.97963	1.88926	1.78055	1.99793	2.69885	2.82402	2.67204	1.80149	2.99757	1.49143	1.59776	0.595639	2.90396	2.40416				0	0.429323		0	1.82096	0.859243	1.72513
1883.2011.498.Crump.Artic.LTREB.main.lane4.NoIndex	2.59493	2.9117	3.67113	1.30027	2.90588	0.348832	1.53033	1.5301	2.26628	0.654156	0	3.3412	0.636514	2.66807	2.87073	2.2032	2.33658	1.85582	3.14115		3.35334	1.55293	2.11109	2.21574	2.22514	1.86677	1.9992	2.37676	2.8705	2.48181	2.34187	1.94374	2.64216	1.90744	1.31948	0.768166	2.33972	2.40771	0	0		0	0		0.964963	1.92044	0	2.14509
1883.2011.5.Crump.Artic.LTREB.main.lane4.NoIndex	2.6892	2.19542	2.91962	1.91995	2.30141	1.75881	1.93373	1.82291	2.06447	0.548874	0.636514	3.24644	0	2.545	1.99914	2.24425	2.04476	1.743	2.07712		3.20289	0.333783	2.06612	1.90382	1.58236	1.98779	1.66238	1.56366	2.44737	2.31094	2.37098	1.08701	2.17633	0.869899	1.71525	1.47108	1.83432	2.00922						0	1.51168	1.87815	0.900256	1.6754
1883.2011.502.Crump.Artic.LTREB.main.lane4.NoIndex	2.70587	2.35999	3.01909	1.46254	2.5911	0.983961	1.44266	1.84285	2.29737	0	0	3.14607	0	2.82909	2.27926	1.92942	2.12705	1.7743	2.3318		2.95266	1.09883	2.00307	2.11439	1.62944	2.02874	1.84807	1.71585	2.7191	2.52691	2.65766	1.27497	2.32721	1.46356	2.15393	1.56797	1.7153	2.09572						0.562335	1.69745	1.81379	0.562335	1.74252
1883.2011.524.Crump.Artic.LTREB.main.lane4.NoIndex	3.03996	3.1576	3.81034	2.05977	3.29884	1.41469	1.64842	2.26469	3.07135	0.450561	0.410116	3.94235		3.19614	2.97204	2.10883	2.80507	2.10934	3.03269		3.32186	2.19945	2.62508	2.05132	2.30514	2.31938	2.64538	2.0927	2.94367	2.99273	2.93962	2.07606	3.04753	1.27506	2.17311	1.69293	2.53589	2.25726	0.636514		0		0.325083		1.30852	2.3344	0.37677	1.15859
1883.2011.527.Crump.Artic.LTREB.main.lane4.NoIndex	3.3513	2.15313	3.40529	1.57772	2.34532	1.83352	2.44534	1.794	2.21752	0.242198	0.079487	3.45256		3.52978	2.06727	1.98734	1.80822	2.58061	1.90815		3.5274	2.61258	3.30124	2.09809	1.76022	1.47941	1.47939	1.51169	2.61041	2.64191	2.08707	1.73675	2.29667	1.83007	2.0697	2.03787	2.36337	1.94475		0.500402	1.22407		0	0	0.437288	1.95029	0.126931	1.03601	0
1883.2011.528.Crump.Artic.LTREB.main.lane4.NoIndex	2.9743	2.71314	3.74754	1.61182	2.85812	1.12685	1.84065	2.2521	2.80592	1.21865	0.0426681	3.60643		3.19567	3.10088	2.20628	2.0161	2.02564	2.67417		3.81963	2.68316	3.14392	2.68555	2.29849	2.1698	2.18026	2.25512	2.6373	2.51168	2.46964	2.1586	2.28369	2.13048	1.761	2.41886	2.24184	2.47855	0	0	1.01788			0.843713	1.80594	2.30192	0.410116	1.76635	0
1883.2011.529.Crump.Artic.LTREB.main.lane4.NoIndex	3.0421	1.70892	3.69993	1.60517	2.32841	0.708164	2.0072	1.72825	1.66576	0	0	3.45968	0	2.85698	2.47742	1.9273	1.47549	2.8364	1.89662	0	3.31807	2.70338	2.7534	1.90958	1.65549	0.603996	1.28104	0.831692	1.63511	2.77843	2.17252	1.79337	1.65507	1.39576	1.9152	1.18341	1.52616	1.16947			0.108471	0	0		1.20357	0.871962	0	1.0822
1883.2011.531.Crump.Artic.LTREB.main.lane4.NoIndex	2.56475	1.96126	2.85844	1.24344	2.54985	1.18176	1.74906	1.5807	2.19538	0		3.16091		2.58409	2.10072	1.67463	1.98903	1.48837	1.67345		2.96658	0.514471	0.667151	1.9635	0.933553	1.7743	1.4332	1.34575	2.6235	2.49198	2.4183	0.810274	2.39212	1.18972	1.81484	0.2903	1.79615	1.625			0			0.562335	1.28848	1.70771	0.51958	0.95195	0
1883.2011.533.Crump.Artic.LTREB.main.lane4.NoIndex	1.32448	1.75837	2.29028	0.877632	1.25739		0		0			1.97313		1.04869	1.56668	1.359	0.258332	0.670877	0.824483		2.68798	0.742952	0.77791	0.502763		0.344017	0.636514	0.745765	1.45126	0.727281	1.42575		1.27026	0.692633	0	0	1.25066	0.374538								0.374538		0
1883.2011.535.Crump.Artic.LTREB.main.lane3.NoIndex	2.80674	2.84287	3.39904	2.21209	2.7323	0	1.60749	1.97585	2.58062	0.690923	0.693147	3.25896	0	2.56921	2.67553	2.42406	2.33963	2.12601	2.83627		3.40641	1.43772	2.29496	1.99696	1.52892	1.90397	1.87324	1.99687	2.99473	2.43153	2.68098	1.47616	2.78491	1.5428	1.57836	1.05157	2.3396	2.22041	0.693147						1.21262	1.9247	1.05187	1.50104
1883.2011.537.Crump.Artic.LTREB.main.lane3.NoIndex	2.6894	2.42213	3.34066	1.56731	2.59826	0.682908	2.01728	1.86246	2.49818	1.37368	0	3.3616	1.09861	2.48889	2.59176	2.1785	2.06972	1.62887	2.66531		3.45163	1.40695	1.93592	2.3059	1.46231	1.48518	1.3836	1.66103	2.72891	2.44009	2.07	1.46935	2.42514	1.31181	1.58941	0.398448	2.28029	1.75176	0	0				0	0.673012	1.66345	0.990102	1.7165
1883.2011.539.Crump.Artic.LTREB.main.lane3.NoIndex	1.18556	2.75802	1.89037	2.07991	1.26859	1.64899	0.0176651	2.16863	2.32783	1.03881	0	1.55029		2.78447	2.81352	0.669089	1.01496	0.19453	2.7431		1.48955	2.13823	2.67916	0.466554	1.70499	1.90488	1.99703	1.74704	2.20859	2.41067	2.53332	2.1519	2.56428	0.999938	2.28779	2.19233	2.41466	1.93653					0.693147	0	0.986082	2.26481		1.24319
1883.2011.54.Crump.Artic.LTREB.main.lane3.NoIndex	2.87892	2.49744	3.91812	2.06638	2.94356	0.651889	1.84903	1.73531	2.39042	0.277555		3.41531		2.89682	2.71226	2.40837	1.89357	2.44663	2.53766		3.34757	2.22187	2.97497	2.11536	1.12584	1.09829	1.84214	1.33462	2.50491	2.85942	2.29231	1.93364	2.33992	1.98146	1.8611	1.8119	2.28982	1.67254	0		0		0		0.690186	1.51991		1.43912
1883.2011.541.Crump.Artic.LTREB.main.lane3.NoIndex	2.87449	2.50201	3.6197	0.702269	2.94832	0.690186	1.19115	1.77963	2.7696	0	0	3.58341	0	3.05452	2.78484	1.63555	1.77344	1.43949	2.49748		3.32685	1.57035	2.47441	1.07844	0.668347	2.0836	2.35918	1.94571	2.72294	2.88261	2.89059	1.54563	2.49334	1.68272	0.440558	1.4707	2.53919	2.26216	0				0		0	1.87022		0.500402
1883.2011.542.Crump.Artic.LTREB.main.lane3.NoIndex	2.83959	3.07921	3.81129	1.87695	2.97691	0.53464	2.13647	1.91693	2.39397	0.563156	0	3.98147	0	3.08835	3.06721	2.2589	2.13816	2.07703	3.1695		3.42447	2.13135	2.85738	1.38177	2.25365	2.40182	2.28354	2.4724	3.19939	2.67987	2.85417	2.09283	2.7432	2.08476	1.50141	1.49511	2.14771	2.59226	0	1.06552	0.636514	0	0		1.42578	2.26964	0	1.6934
1883.2011.543.Crump.Artic.LTREB.main.lane3.NoIndex	3.0213	2.61444	3.69823	1.60221	2.89108	1.22855	1.85564	2.22626	2.76599	1.34398	0	3.35046		3.17014	3.03985	1.99799	2.0376	2.60102	2.63038	0	3.92715	2.84404	3.10004	2.68259	2.19363	1.90881	2.2223	2.05761	2.50692	2.25144	2.58717	2.41342	2.33018	2.07131	1.64372	2.42533	2.45744	2.25459	1.34806		1.0501			0.673012	1.34044	2.27178	0.0434483	1.25363	0.673012
1883.2011.544.Crump.Artic.LTREB.main.lane3.NoIndex	3.27289	2.85956	3.86129	1.46028	3.19529	1.76463	1.65049	2.05311	2.57731	0.386458	0	3.98994		3.22404	3.3371	2.00752	2.34327	2.42248	2.57732		3.40049	2.35278	3.03239	1.63264	1.81194	1.74284	2.31026	1.54499	2.78036	2.97167	2.6185	1.85084	2.73367	1.8543	1.90563	2.13627	2.43736	2.24121	1.03972	0	1.17916				0.325083	2.24038	0	1.19182
1883.2011.545.Crump.Artic.LTREB.main.lane3.NoIndex	2.77064	2.6884	3.46444	0.94214	2.78579	0.9557	1.45032	2.06256	2.59339	0	0.636514	3.30471		3.00492	2.8833	1.53872	2.06637	1.35604	2.19273		3.18515	1.69494	2.19104	1.52763	0.941621	2.29362	2.08716	1.72207	2.38545	2.64712	2.30758	0.943046	2.67507	1.49937	0.879246	0.971297	2.01309	2.26204	0	0			0.410116		0	1.44689	0	0.636514
1883.2011.549.Crump.Artic.LTREB.main.lane3.NoIndex	3.09442	2.52359	3.65883	1.73018	2.78636	1.27531	1.99593	2.00255	2.59791	0.13142	0	3.66566		3.17395	2.71278	1.99465	1.946	2.85173	2.18521	0.693147	3.59709	2.80135	3.22986	2.47083	2.14566	1.64508	1.89564	1.89462	2.52504	2.53897	2.1005	2.17006	2.20344	1.46902	1.88076	2.21203	2.06285	2.22956			0.874986	0		0.661563	1.50508	1.99112	0	1.62201
1883.2011.55.Crump.Artic.LTREB.main.lane3.NoIndex	2.763	2.49725	3.78416	1.91663	2.80983	1.3211	1.93947	1.87177	2.26306	0.0631552	0	3.57344		2.93005	2.7801	1.86845	1.81738	2.2875	2.46802		3.11794	2.33828	2.87548	1.79018	1.9562	1.22996	1.73744	1.49921	2.3926	2.87909	2.17469	2.09368	1.88843	1.85843	1.90625	1.72255	1.96894	1.65205	0		0.214559		0	0	1.24083	1.4372	0.887694	1.28499
1883.2011.551.Crump.Artic.LTREB.main.lane2.NoIndex	3.26485	2.88644	3.67001	1.42007	3.00056	1.21267	2.11745	2.23359	2.89047	1.09908	0	3.65956		3.24309	2.90399	1.59162	2.41744	2.35195	2.52151		3.28258	2.42917	3.21706	2.72491	2.24188	2.31802	2.29048	2.3606	2.79019	2.5083	2.0975	2.14684	2.38353	2.12919	1.8832	2.39317	2.03114	2.54292	0		1.05449			0.605797	1.56069	2.33443	0.271189	1.77293	0
1883.2011.552.Crump.Artic.LTREB.main.lane1.NoIndex	3.24618	2.99303	3.96467	1.77311	3.2399	1.51619	2.64733	2.55749	3.09226	0.709042	0.07757	3.96864		3.37395	3.10533	1.97648	2.52367	2.59586	2.62186	0	3.77398	2.61805	3.57101	3.04355	2.60047	2.34217	2.25124	2.37222	3.00565	2.586	2.45703	2.39464	2.43369	2.19985	2.18116	2.6777	2.27121	2.72297	0.813151		0.983077	0	0.626181	0.853236	1.6825	2.54879	0.656758	1.90926
1883.2011.553.Crump.Artic.LTREB.main.lane1.NoIndex	2.64033	3.14472	3.79915	1.59328	2.9825	1.51637	2.54727	2.08563	3.10512	1.21879	0.0908761	3.57986		3.3949	3.22507	1.88706	2.22129	2.05344	2.90118	0	3.72931	2.03584	3.15756	2.75674	2.37915	2.3685	2.436	2.62836	3.09565	2.60431	2.60127	2.2174	2.43871	2.33622	2.07219	2.56033	2.15958	2.76751	0.116907	0	0.78933	0	0.649988	0.681089	1.95745	2.49746	0	2.02947
678.OA.mesocosm.350	2.47448	2.18291	2.51423	1.28428	2.62095	0.682908	1.45861	2.25918	2.29923		0	2.87007	0.693147	2.72236	2.50458	1.33983	2.10407	1.83426	1.695		2.1973	2.05161	2.10288	1.9472	1.43477	2.13699	1.84156	1.63586	2.53027	2.5442	2.29228	0.842746	2.27774	1.08487	2.06325	1.20139	2.32849	2.11481	0						1.8996	1.92777		1.49457
678.OA.mesocosm.351	2.07662	2.0081	1.96105	1.65993	2.57975		2.17761	1.57223	1.79405			2.84206	0	2.54729	2.26885	1.74452	1.85602	1.63135	1.02982		2.2532	1.72691	1.95778	1.92492	1.44095	1.77002	1.78989	1.66523	2.14243	2.33662	2.26385	0.534903	2.47963	0.646091	1.60263	1.7818	2.39464	1.8339							1.31148	2.20221		1.37782
678.OA.mesocosm.352	2.00099	2.10372	2.24879	1.4633	2.37746		2.02187	1.76513	1.67617			2.79086	0.636514	2.58532	2.24266	1.85886	2.18326	1.89682	1.40187		2.3852	1.86289	1.99708	1.70734	1.29636	1.67338	1.56751	1.76482	1.99492	1.88509	1.90069	0.803084	2.21919	0.790561	1.65405	1.64429	2.03101	1.55327		0					1.40106	1.93573		1.12693
678.OA.mesocosm.354	1.55766	2.31176	2.2747	1.78583	2.72683		2.02338	1.63853	1.75272			2.98037		2.43855	2.21048	1.64814	1.55929	1.81328	1.40209		2.57979	1.56258	1.7922	2.04325	1.70407	1.74234	1.83366	1.58315	2.44738	1.83278	2.08518	0.500402	2.46293	1.31129	1.55914	1.51571	2.13124	2.10128		0					1.72745	2.07285	0	1.58109
678.OA.mesocosm.355	2.09768	2.39604	2.14074	1.51795	2.78592		2.05449	1.52435	1.97059	0		2.91509		2.56077	2.31351	2.2181	1.68844	1.90826	1.09713		2.33884	1.9294	2.07293	2.22752	1.90369	2.04361	2.06116	2.022	2.59289	2.44499	2.25694	1.43614	2.38481	1.71443	1.72473	1.71245	2.14507	2.25412		0					1.73026	2.1695		1.99592
678.OA.mesocosm.357	2.41664	2.00551	2.62232	1.71711	2.50306	0.693147	1.61615	1.7998	1.75855		0.636514	2.85471		2.63163	2.38657	1.65864	1.91047	1.87936	1.82651		2.3652	2.02519	2.32731	1.72231	1.30601	1.7444	1.69322	1.50924	2.40209	1.9651	2.25846	0.801819	2.38068	0.746411	1.9187	1.0134	1.91675	1.19871	0	0					1.41913	1.62953		1.11202
678.OA.mesocosm.361	2.16814	1.67327	2.46518	1.68495	2.41932		1.05021	0.712749	1.23614			2.6418		2.04046	1.81151	0.958553	1.40267	1.80235	1.77938		2.28653	1.3539	1.41929	1.58576	0.639032	1.33841	1.24729	1.05869	2.00669	1.68238	1.75767		2.23158	0.976631	1.01077	0.947716	1.88268	1.72682		0					0.790985	1.80547		0.693147
678.OA.mesocosm.362	1.98643	2.34977	2.66056	1.52261	2.57047		1.72921	1.21025	2.2544	0		3.02221	1.42706	2.11822	1.87502	1.26178	1.45615	1.7631	1.77165		2.6907	1.65254	2.01065	2.1769	1.8395	2.02709	1.90535	2.09776	2.4482	2.11814	2.0954	0.964963	2.38519	0.998996	1.83959	2.0717	1.96698	2.0269		0					1.13456	2.12199		1.80699
678.OA.mesocosm.363	1.97364	2.16928	2.82307	1.71978	2.25561	0	1.58382	1.28387	2.06705	0	0	2.96403	1.09861	1.7443	2.0244	0.353727	1.30432	1.77266	2.13638		2.83513	1.40093	1.77583	2.06805	1.66472	1.82491	1.83018	1.67471	2.30274	1.75769	2.4765	0.693147	2.15823	0.875573	1.77317	2.12968	1.85185	1.90653		0			0		1.27142	1.94172		1.61267
678.OA.mesocosm.364	2.24931	2.40041	3.032	1.2346	2.21379		1.6781	1.95528	1.99826		0	3.31908	0.636514	2.80512	2.19723	0.930703	1.79909	1.7665	2.15814		3.03053	2.4819	2.20604	1.82901	1.56708	2.13654	2.01825	1.51111	2.69906	2.00524	2.55178	1.1884	2.60136	0.796312	2.16822	1.45489	2.2247	2.02789	0	0					1.66488	2.11581		1.78706
678.OA.mesocosm.365	2.2621	1.67103	2.27298	2.02087	2.04338	0.693147	1.56462	1.86615	2.09373	0.686962		1.99843	1.09861	2.49639	2.22547	1.45087	2.25255	0.128226	1.79878		1.96257	1.30298	1.9328	1.66744	1.43303	1.44965	1.39323	1.13978	1.81087	1.75379	1.95519	0.898205	1.80543	1.373	2.08107	1.96669	1.90755	1.32024	0				0	0	1.94475	1.89379		1.31111
678.OA.mesocosm.366	1.46593	2.52007	2.15436	1.65935	1.52503	0	1.55499	1.13839	0.562168		0.636514	2.81287	0	1.03155	1.25504	0.511721	0.604696	1.71028	1.82982		2.54083	1.76848	2.15756	2.08345	0.636514	2.03793	1.69433	0.665687	1.61377	2.66897	2.57382	1.22499	2.5347	1.30953	1.87946	1.2162	2.05715	1.9456	0	0					1.31252	1.83001		1.33218
678.OA.mesocosm.367	2.10591	1.88938	2.24034	1.50185	2.14444	0.348832	1.56524	1.49038	1.59887		0	2.26829		1.90633	1.76773	1.26514	1.80036	0.23751	1.53104		2.11369	1.45891	1.63757	1.35974	1.62602	1.91887	1.64171	1.01646	2.03937	2.2503	1.83477	0.114665	2.33222	0.636514	2.15907	1.65678	2.23887	1.85504							1.8469	2.05398		1.41326	0
678.OA.mesocosm.368	2.24326	2.52712	3.08225	1.42865	2.78651	0.693147	1.89982	1.9935	2.1882	0		3.38811	0.867563	2.47237	2.36807	1.26373	1.81952	1.76993	2.27375		2.96306	1.82957	1.96209	2.28143	2.02854	2.15509	2.02216	2.26672	2.66207	2.33024	2.62592	1.35431	2.57856	1.17608	2.16949	2.13589	2.38324	2.24639		0					2.11409	2.40156	0	2.09396	0
678.OA.mesocosm.369	2.08346	2.2209	2.84942	1.60205	2.13566		1.49765	1.59258	1.26784	0		3.2155	0	1.5936	1.94363	0.629026	1.53477	2.11053	2.31031		3.0309	2.01729	1.67608	1.93934	1.49857	1.67594	1.43748	1.79123	2.40171	1.8979	2.35282	1.3359	2.06596	1.31138	1.56143	1.68553	1.7452	1.5938		1.0114					1.21442	1.73316		1.47081
678.OA.mesocosm.370	1.79944	1.97609	2.56728	1.51026	2.14587		1.46855	1.16187	0.693035	0		3.04704	0	1.56932	1.65457	0.732575	1.09594	1.83772	1.89189		2.98457	1.52012	1.67716	1.39689	0.636514	0.987332	0.653756	1.06186	2.14318	1.59533	1.87454	0	1.95675	0.984091	1.41377	1.43276	1.73049	1.89043		0.562335					0.507675	1.58335		0.693147
678.OA.mesocosm.372	2.45577	1.98085	2.54653	1.51091	1.86713		2.20188	1.60698	1.2994			2.50281		2.32687	2.24918	1.45156	1.95452	0.793035	1.93078		2.374	1.72132	1.60478	1.59922	1.4735	1.44163	1.61939	1.20306	1.90092	2.08199	2.01492	0.562335	2.28601	0	1.30047	1.40366	2.23926	1.42362							1.70385	1.96468		1.09006
678.OA.mesocosm.373	2.05526	2.18006	2.64435	1.32511	2.58809	0	1.14469	1.75158	1.74205			2.87402		2.56577	2.09918	1.29737	2.03912	1.56051	1.86892		2.32636	0.972466	1.57896	2.02964	1.69006	1.94696	1.93381	1.514	2.06223	2.34547	2.4502	0.747481	2.20641	0.689009	1.54656	1.29963	1.84672	1.83253							1.20154	1.91591		1.5884
678.OA.mesocosm.374	1.90619	1.93912	2.45322	1.27502	2.21445		1.18185	1.34354	1.22013		0	2.70152		2.20047	2.09718	1.63797	1.56458	1.88934	1.91282		2.08477	1.72362	1.45658	1.81811	1.12057	1.78578	1.72929	0.821921	1.68411	2.23848	2.2173	0.9557	2.46187	1.01998	0.734095	0.553392	2.12735	1.83489	0	0					0.619104	2.11013		1.07202
678.OA.mesocosm.375	2.03166	1.75601	2.7355	1.37368	2.02916	0	1.60231	0.932928	1.2947	0		3.05742		2.04297	1.74562	1.17603	1.25142	1.84009	1.82441		2.78748	1.35304	1.67767	1.70924	0.775129	1.08603	1.14397	1.05242	1.97296	1.87138	1.9956	0.562335	2.22818	1.45822	0.92615	1.14961	2.08126	1.38647		0					0.283644	1.93198		0.627705
678.OA.mesocosm.376	2.13819	2.12144	2.77935	1.43511	2.18972		1.60829	1.06892	1.48275			3.0042	0	1.81126	1.76943	1.49135	1.52262	1.69457	1.88074		2.82948	1.80629	1.84503	1.81232	1.59807	1.96204	1.73048	1.37653	2.26663	1.60511	1.92256	0.692013	2.35231	0	1.54591	1.76915	2.08206	1.37376		0					1.12336	2.09824		1.04585
678.OA.mesocosm.378	1.41883	2.25256	2.22251	1.57153	1.72456		1.57964	1.18386	0.602734		0	2.77193	0	1.30448	1.15903	0.840194	0.914746	1.66201	1.68653		2.50324	1.94432	2.22201	1.4911	0	1.61151	1.32477	0.389089	1.38063	2.24948	2.09857	0	2.30209	1.37621	1.50359	1.22917	2.04443	1.59192	0	0					1.00224	1.5564		0
678.OA.mesocosm.379	2.28725	1.43507	2.34392	1.88307	2.0476	1.13692	1.51153	1.52411	1.53768		0.410116	2.58274		2.30415	1.78119	1.15703	1.75307	0.404182	1.25275		2.24503	1.64019	1.91092	1.10858	0.686962	1.04842	1.02362	0.64832	1.98679	2.12239	1.71603	0	1.48692	0.636514	2.09252	1.02769	1.93838	1.21155							1.5931	1.2911		0.816503
678.OA.mesocosm.380	2.21954	2.60917	3.16766	1.4308	2.7964		1.79648	1.83468	2.27829	0	0	3.46769	0.673012	2.40085	2.4336	1.15127	1.80222	1.68667	2.31043		2.98863	1.99053	2.08223	2.2584	1.95663	2.337	2.14239	2.12784	2.76139	2.29255	2.48703	1.20414	2.5519	1.52584	1.94306	1.91463	2.2336	2.35051	0	0					1.73409	2.34859		1.92213
678.OA.mesocosm.381	2.08896	2.26572	2.83691	1.85423	2.19033	0	1.52501	1.69824	1.04932	0		3.13406		1.79544	1.98602	0.686639	1.51762	2.04323	2.14281		2.95739	1.77565	1.86968	1.83538	1.51571	1.60693	1.2638	1.74245	2.40801	1.89342	2.04846	0.9557	2.11632	1.25414	1.93634	1.42057	1.81307	2.06101		0.59827		0			1.3795	1.79334		1.54983
678.OA.mesocosm.382	2.16954	2.24604	2.78381	1.92904	2.24023	0	1.62238	1.28432	0.810524	0.348832	0.271189	3.2425	0.693147	1.78752	1.75037	0.814057	1.5299	1.97222	2.05209		3.11294	1.6394	2.14779	1.84109	1.02725	1.59458	1.00983	1.37758	2.41092	1.8228	2.05179	0.500402	1.96173	1.11982	1.79636	1.76577	1.78551	1.96474		0					0.848112	1.58567		1.2638
678.OA.mesocosm.383	2.15638	2.51787	2.9562	1.53077	2.48738	0	1.8325	1.65357	1.22863			3.25239	0.636514	2.36021	2.30359	1.14597	1.81351	1.96106	2.24194		2.93719	1.79623	1.86074	1.87698	1.73513	2.079	1.88075	1.76599	2.46047	1.96107	2.62347	1.09861	2.41231	1.19628	2.00466	1.92768	2.08193	1.93334		0					1.6085	2.04158		1.47081
678.OA.mesocosm.384	2.20795	1.80001	2.72662	1.92371	2.70288		1.59894	1.86088	1.39276	0		2.8429	0	2.1354	2.45506	1.44504	1.80263	1.29879	1.9127		2.47538	2.01097	2.07862	1.84846	1.32176	1.66293	1.43237	1.65784	2.27317	2.3742	2.45539	1.19613	2.35535	1.11024	1.8464	0.976225	2.26971	1.53869		0					1.61687	1.92258		1.52847
678.OA.mesocosm.386	1.43391	1.66954	1.80545	1.61448	1.76665	0	0.905145	1.57945	1.26511			1.46349		2.3372	1.606	1.23983	1.89849	0.144204	1.57504		1.40882	0.668356	1.4244	1.30999	1.19445	1.56931	1.48808	1.08458	1.80449	1.63107	1.61163	0.968038	1.75853	0	1.71149	0.304636	1.31031	1.16168							1.40243	1.4362		1.12693
678.OA.mesocosm.387	2.13328	2.61297	2.69317	1.36924	2.65214		1.85664	1.53708	2.36792		0	3.16174	0.9557	2.06962	2.12457	1.01513	1.52996	1.39153	1.78241		2.98503	1.09084	1.9002	2.20507	2.02623	2.26797	2.08411	1.96817	2.18307	1.96202	2.22575	1.49834	2.3597	1.28882	1.99968	1.19433	1.93316	2.32485	0						2.04135	2.20249		1.98072
678.OA.mesocosm.388	2.02807	2.2105	2.79913	1.54366	2.53562		2.06785	1.302	1.74794		0	2.86542	0.693147	1.88502	2.00233	0.515137	1.68153	1.78608	2.09631		2.59864	1.46493	1.87902	1.68807	1.54983	1.84184	1.71155	1.55962	1.74911	1.93374	2.18327	0.636514	2.2779	0.823295	1.59791	1.25464	1.9413	2.0714	0	0					1.63897	1.87966		1.32966
678.OA.mesocosm.389	2.22879	2.12579	2.90681	1.79226	2.36229		1.94238	1.44086	1.69138	0		3.29313	1.38629	2.27117	1.9016	1.46058	1.76935	1.91354	1.9266		2.9964	1.50271	2.03606	1.80702	1.37254	1.74082	1.4885	1.45429	2.16542	2.17042	1.99764	1.04968	2.15348	1.53272	1.20935	1.34228	1.73775	1.36849		0					1.14021	1.73603		1.16967
678.OA.mesocosm.390	2.41546	2.34775	3.00483	1.66684	2.62478		1.69705	1.82622	1.72378	0		3.01908	0	1.82799	2.24097	0.89722	1.81954	1.75367	2.2603		2.83203	1.81488	1.86133	1.90795	1.72019	1.80256	1.82546	1.6986	2.1871	1.68	2.26828	1.41666	2.51609	0.911451	1.69545	0.436162	2.19659	1.46438		0					1.27799	2.01717		1.49769
678.OA.mesocosm.391	2.1493	2.3541	3.1265	1.7151	2.38463		2.03049	1.16105	1.69753		0	2.94706	1.27703	2.08999	1.95064	0.646769	1.70591	1.90929	1.98438		2.91913	1.74347	1.99821	2.12532	1.92512	2.17058	1.75387	2.28977	1.68353	2.15067	2.22768	1.0114	2.07335	1.48701	1.94631	2.19071	1.42203	2.30615	0	0					1.92003	1.69282		1.90615
678.OA.mesocosm.392	2.61223	2.556	2.67855	1.46398	2.50104	0	1.67242	2.301	2.32782	0		2.82535	0.693147	2.83514	2.91551	1.70559	1.99106	2.10359	2.40629		2.39224	2.31204	2.35906	2.02342	1.82262	2.13736	2.16425	1.70799	2.73354	2.57824	2.52839	1.0822	2.55352	1.05492	1.97737	0.976738	2.35486	1.92805		0					1.25447	2.29447		1.77288
678.OA.mesocosm.393	2.54843	2.21723	2.84033	1.51257	2.37507		2.01746	1.96353	1.85819	0		2.95434	0.693147	2.48805	2.42804	0.79194	2.11621	1.81689	2.21203		2.63143	1.62033	2.03505	2.13803	1.85136	1.77526	1.84986	1.55776	2.42051	2.16496	2.33549	1.21489	2.23384	1.06372	1.54346	1.2001	2.08167	1.77184		0.686962					1.88984	1.98086		1.66958
678.OA.mesocosm.394	2.08033	2.13673	2.33927	1.60748	2.18024		1.72782	1.38735	1.68876			2.81083		1.95457	2.14297	1.25799	1.81686	1.73149	1.45366		2.50327	1.54722	1.61027	1.74512	1.36537	1.63306	1.59008	1.57007	2.12464	1.65179	2.11365	0.9557	2.23579	0.841479	1.18384	1.0889	2.03545	1.96716		0					1.10739	1.83484		1.32966
678.OA.mesocosm.396	2.66171	2.456	2.89581	1.7289	2.92499	0.964963	2.09556	2.68633	2.45039			2.8197	0	2.71829	2.85041	1.41245	2.50775	1.71723	2.35707		2.44013	1.59878	2.40373	2.26087	1.89056	2.25871	2.19885	1.88209	2.73706	2.76546	2.59635	1.14906	2.733	1.19957	2.44505	1.18516	2.75622	2.36332							1.92502	2.44241		1.95656
678.OA.mesocosm.397	2.20773	2.22924	2.55133	1.35167	2.38549		2.04291	2.04663	2.32562	0		2.83417	0.693147	2.86096	2.68182	1.34173	2.04957	1.65581	1.87638		2.48946	2.18705	2.03955	2.22035	1.79761	2.05226	1.97535	1.76231	2.36288	2.55862	2.75964	1.32089	2.52279	0.9557	1.77087	1.65646	2.49105	1.85507		0.693147					1.79558	2.36599		1.82425
678.OA.mesocosm.398	1.95026	1.96903	2.32748	1.34376	2.53325	0	1.68322	1.038	1.21852		0	2.93302		2.42465	2.05439	1.1888	1.63216	1.76833	1.2984		2.51512	2.05803	1.54995	1.7407	1.0114	1.67713	1.48495	0.9744	2.04314	1.97604	2.10679	0	2.17799	1.34232	1.38772	1.57517	1.87136	1.78254							1.66507	1.75008		1.0114
678.OA.mesocosm.399	1.91271	2.11407	2.43854	1.59605	2.69484		1.56611	1.23519	1.68663	0		3.03653		2.23988	1.98716	0.874835	1.22922	1.82677	1.25431		2.67515	1.86095	1.76661	1.66564	1.27303	1.45913	1.51194	1.50654	2.42616	1.96429	2.17544	0.500402	2.38164	1.42314	1.52707	1.92448	2.0442	1.79431		0					1.31967	1.96065		1.51571
678.OA.mesocosm.400	2.56742	2.58332	2.99857	1.41946	2.63097		2.28603	2.46745	2.26546		0	2.99044	0	2.87015	2.65617	1.89783	2.35205	1.63443	2.53194		2.64208	2.0959	2.23284	2.09777	2.02393	2.35287	2.18558	2.09408	2.8452	2.7874	2.68265	1.19232	2.91674	1.51065	2.24511	1.22283	2.67572	2.23798	0	0.562335		0			2.13358	2.54551	0	1.973
678.OA.mesocosm.401	2.26957	2.41501	2.44908	1.54251	2.85521	0	1.95813	1.74504	2.02877	0		3.05329	0.693147	2.87971	2.57786	1.54507	2.01496	1.59285	1.37837		2.47123	2.18857	1.68889	2.0651	1.746	1.97817	1.92686	1.84887	2.53189	2.62742	2.56583	1.16796	2.52842	1.12323	2.22433	1.82816	2.18174	1.67713							1.78575	2.18018	0	1.40881
678.OA.mesocosm.402	2.05046	2.43282	2.63267	1.49423	2.76684		1.78704	1.29724	2.0391	0.693147		2.88306		2.3701	2.16694	0.825661	1.75332	1.91774	1.82333		2.32586	1.73924	1.82195	1.92439	1.89794	1.92137	1.81712	1.73716	2.47126	2.09556	2.17316	1.21301	2.42274	1.30466	1.70679	1.58523	2.05596	2.01341		0					1.64173	2.07523		1.80951
678.OA.mesocosm.403	1.68053	1.99905	2.76883	1.56708	2.49674	0.693147	1.59098	1.06851	1.38757		0	3.13427	0.950271	2.02077	1.86198	0.679722	1.4128	1.78493	1.91634		2.89387	1.97863	2.06281	1.71858	1.03356	1.49957	1.51491	1.28068	2.36934	1.59181	2.16184	0	2.33628	0.917654	1.73521	1.79077	2.07511	1.78561		0					1.1943	1.95371		1.03356
678.OA.mesocosm.404	2.67216	2.06059	2.85648	2.02962	2.55404	0.682908	1.77325	2.37678	2.10149		0	2.98126		2.61265	2.91803	1.11204	2.16197	1.86544	2.38986		2.48956	2.06511	2.53815	1.71271	1.34308	1.94821	1.66782	1.33758	2.6323	2.16295	2.20078	0.900256	2.21937	0.832408	2.00124	1.20282	2.11595	1.54023	0	0					1.62365	2.05048		1.14212
678.OA.mesocosm.405	2.20084	2.18815	2.25572	1.54892	2.73285		1.92713	1.57292	1.96174	0	0	2.90998	0.693147	2.29416	2.22336	1.59791	1.82208	1.46832	1.41282		2.4203	1.3861	2.19414	2.15507	1.73322	1.85984	2.01795	1.52251	2.18459	1.92751	2.32112	1.08057	2.11825	1.20307	1.63963	1.25898	1.81108	1.94682	0	0					1.91034	1.94073		1.71485
678.OA.mesocosm.406	2.39723	2.29939	2.07386	1.66113	2.55944		1.89685	2.11432	1.91723	0		2.5028	0	2.2862	2.31827	1.3985	2.06683	0.885112	1.27502		2.22891	1.87381	1.75529	2.22609	2.03082	1.94709	2.07347	1.75109	2.44946	2.26811	2.30762	1.2568	2.28255	1.4517	2.05392	1.5525	1.85091	1.86212							1.87595	2.06828		1.80907
678.OA.mesocosm.409	2.23836	2.29065	2.67288	1.68701	2.01275		0.753083	1.71141	1.57374	0		2.76215	0	1.66377	2.18264	1.14306	1.72293	2.00055	1.95074		2.50533	1.48889	1.97799	2.05216	1.67623	1.66392	1.68587	1.81529	2.30998	1.15931	2.25882	1.21301	2.44303	0.544274	1.4688	0.659872	2.18757	1.92666		0					0.63668	2.03315		1.73287
678.OA.mesocosm.410	2.08205	2.2659	2.76436	1.30219	2.88042		1.74835	1.98738	1.86046	0	0	3.01707	0	2.65352	2.48708	1.71046	2.08219	1.55138	2.19617		2.45528	1.91111	1.82378	1.87633	1.69394	1.96655	1.92745	1.66402	2.42549	2.41281	2.52298	1.19734	2.29904	1.47525	1.64608	1.86707	1.98485	1.75076	0	0					1.56333	2.0255		1.40594
678.OA.mesocosm.411	1.80358	2.26111	2.55176	1.64072	2.25119		1.35228	1.4794	0.551676			2.95658	0	2.09721	1.75842	0.987361	1.65309	2.08621	2.16004		2.73538	1.80492	1.82352	1.58257	1.35178	1.60933	1.22491	1.18423	1.92546	1.69656	2.0341	0.636514	2.54646	0.622941	1.51381	1.54724	2.23186	1.9922		0					0.617415	2.06892		1.33218
678.OA.mesocosm.412	2.17694	1.33893	2.75438	1.4386	2.32129		1.22198	0.487244	1.288		0	2.74605	0	2.53018	2.27207	1.60569	1.56654	1.75961	1.05123		2.51969	2.07582	2.63597	1.7619	0.693147	2.10977	1.79438	1.1398	0.885347	1.89612	2.1594	0.673012	2.67996	1.19954	1.71885	0.804756	2.39245	1.77737	0						1.00539	1.59436		1.03972
678.OA.mesocosm.413	2.09839	2.40509	2.84581	1.4316	2.81472		1.7592	1.64044	2.01985		0	3.09384		2.43513	2.1809	1.37292	1.61274	1.64789	2.09749		2.70732	1.49944	1.65755	2.18858	1.97632	2.10003	2.07039	2.02891	2.43485	2.07739	2.37674	1.09333	2.60391	0.973597	1.78576	1.55561	2.24351	2.2022	0	0					1.85194	2.38442		1.88532
678.OA.mesocosm.414	2.12994	2.47567	2.86812	1.84831	2.82856		1.60976	1.60235	1.73034			3.05665	0	2.24331	2.49015	1.15909	1.70822	1.81504	2.07171		2.72139	0.935725	2.04116	2.17772	1.99135	2.06575	2.23405	1.77124	2.30615	1.9258	2.50211	1.0114	2.3602	0.84462	1.96857	1.23001	1.94956	1.84149		0					1.7321	2.05776		1.64899
678.OA.mesocosm.415	2.17122	2.32452	2.95938	1.57386	2.63996		1.53312	1.54703	1.64955	0		2.98838	0.693147	1.94354	2.06764	1.58931	1.51119	1.63716	2.36631		2.84665	1.45784	1.70706	2.09766	1.9601	1.99204	1.90463	1.30328	2.32153	1.48551	2.34685	1.07899	2.34012	1.02526	1.37301	1.62266	1.8812	1.48174		0					1.37635	2.10092		1.47738
678.OA.mesocosm.416	2.13107	1.41661	2.84597	1.09471	1.94775	0	1.79325	0.951313	1.02805		0	2.79924	0.693147	2.74189	1.98874	0.746212	1.48801	1.91049	1.15525		2.64903	2.25064	2.24112	1.01515	0.410116	1.81792	1.77084	0.897128	1.06243	1.68846	1.91907	0.610864	2.45424	0.898205	0.975495	0.555173	2.11166	1.26989	0						0.64418	1.49637		0
678.OA.mesocosm.417	2.12686	2.30694	2.87838	1.42617	2.87116	0	1.8081	1.24917	1.54359	0	0	2.96555	0.636514	2.59416	2.47403	1.53615	2.04317	2.02288	2.0269		2.71565	2.08161	1.97737	2.27273	1.7629	1.88996	1.93667	1.73595	1.78707	2.28783	2.67748	1.14885	2.64483	1.28847	1.96105	2.05112	2.42495	1.87613	0	0					1.83176	2.4067		1.76998
678.OA.mesocosm.418	2.31273	2.00421	2.5302	1.50638	2.39298		0.646279	1.51965	1.16719			2.53929		1.86	2.17677	1.15813	1.75103	1.98305	2.13348		2.25752	1.79134	1.65887	1.85472	0.916465	0.74413	1.28919	1.51847	1.82527	1.0645	1.86266	0.500402	2.08636	0.651042	1.30288	1.07899	1.82544	1.47033		0					0.620705	1.7179		1.07899
678.OA.mesocosm.420	2.86487	2.64628	3.22811	1.63237	2.74969	0	1.27744	1.71679	1.75154		0	3.24551		2.77774	2.64216	1.76703	1.77911	2.10288	2.35012		2.9991	2.39917	2.60607	2.05943	0.964963	2.33793	1.74523	1.21773	1.94651	2.13655	2.47351	0.693147	2.68596	1.42242	1.50841	1.18739	2.37666	1.62258	0		0				1.42101	1.60296		0.693147
678.OA.mesocosm.421	2.76039	2.59321	3.10593	1.87473	2.5475	0	2.06315	1.89418	2.02019	0		3.1032	0	2.36558	2.41008	1.71851	2.1068	1.97857	2.25347		2.86011	1.96493	2.02196	2.17561	1.82802	2.29307	1.96951	1.74895	2.5972	2.04371	2.2102	1.17475	2.73841	1.22452	2.19135	1.60214	2.40065	1.98857							1.71975	2.2398	0	1.66725
678.OA.mesocosm.423	2.61688	1.97609	2.75265	1.6438	2.38781		1.29959	1.32151	1.47791			2.51274		2.11363	2.0013	1.51223	1.72714	1.76488	2.21916		2.61839	1.50353	1.43567	1.78195	1.41807	1.77824	1.38108	1.70203	1.95045	1.57774	1.79231	0.941815	2.13311	0.844838	1.03841	0.759547	1.80724	1.72946							1.21321	1.60985		1.27703
678.OA.mesocosm.424	2.5451	2.12005	3.06149	1.55264	2.14753	0	1.07604	1.34943	1.09235		0	3.24672	0	2.57141	2.37247	1.21155	1.65985	2.20202	1.82544		3.06209	2.51445	2.31231	1.54817	0	2.01134	1.41854	1.18168	1.47705	1.78833	2.48789	0.927617	2.45435	1.03311	1.56828	1.04699	2.13464	1.2321	0	0					1.07047	1.63465		0.636514
678.OA.mesocosm.425	2.09958	2.35587	2.65326	1.62987	2.78884		1.84153	1.64369	1.86682		0	3.08531	0	2.418	2.10102	1.59966	1.82204	1.43539	1.66149		2.81887	1.54806	1.7673	2.26502	1.62322	2.07613	1.92378	2.08002	2.24017	1.81378	2.44352	1.11637	2.44301	0.668111	1.82189	1.56732	2.11402	2.02139	0						1.33291	2.06361		1.76738
678.OA.mesocosm.426	2.23119	2.49704	2.99885	1.69044	2.71426		1.35594	1.64388	1.3467			3.11875	0	2.11703	2.29005	1.29674	1.80501	1.91293	2.25978		2.99198	1.85138	1.77467	2.31466	1.93381	2.01411	2.01898	2.14632	2.20175	1.66217	2.46749	0.636514	2.56075	0.840647	1.85127	1.9241	2.15757	2.0308		0					1.45988	2.18187		1.80951
678.OA.mesocosm.427	2.37023	2.00167	2.7719	1.82383	2.4542		2.12465	1.70475	1.58744	0		3.2036	0.673012	1.80269	1.9383	0.722963	1.61155	1.41208	2.02526		3.05363	1.36025	2.12444	2.14798	1.29723	1.55269	1.62447	1.69751	2.32004	1.76926	2.1663	0.636514	2.17883	1.12348	1.59902	1.72682	1.90476	1.69427		0					1.11762	1.88805		1.38225
678.OA.mesocosm.430	2.45168	2.41628	2.90873	1.5372	2.52685		1.8033	2.01995	1.60695	0		3.07318		2.34862	2.27465	1.12365	1.82958	2.18372	2.23754		2.67078	1.91231	1.61867	1.79723	1.46691	1.84129	1.67501	1.80755	2.50614	2.12669	2.23017	0.410116	2.57178	0.925599	2.0284	1.62167	2.21262	1.88645		0					1.6621	2.12876		1.52296
678.OA.mesocosm.431	2.42216	1.88199	2.8698	1.88608	2.58418		1.70112	1.23719	0.72815	0		3.10479	0.693147	1.92652	2.01061	1.44593	1.26092	1.83404	2.04219		2.95038	1.95589	1.87188	1.79705	1.0889	1.07028	1.05556	1.08287	1.8919	1.51457	2.16192	1.03972	2.20884	1.2227	1.61802	1.07562	1.9772	1.48289		0					1.57153	1.79514		1.27703
678.OA.mesocosm.433	2.19224	2.16798	2.99163	1.56748	2.03899		1.32812	1.61549	0.703856			3.1433	0.693147	2.02028	2.10723	1.00833	1.75655	2.03926	2.25023		3.05947	1.51854	1.89125	1.79727	1.49755	1.61877	1.34867	1.42743	2.19802	1.57504	1.78348	0.661563	2.18835	0.622667	1.37367	0.659872	1.9424	1.91222		0					1.18014	1.78906		1.317
678.OA.mesocosm.435	2.39872	2.291	3.07409	1.5449	2.41549		1.79455	1.67675	1.36489			3.12954	0	2.1902	2.21805	1.16606	1.56595	1.93076	2.03409		2.93264	1.52712	1.76475	1.51216	0.900256	1.55828	1.40555	1.35294	2.44761	1.60418	1.86129	0	1.65941	0.999308	1.47537	0.803315	1.41706	1.83027		0					1.35389	0.998715		0.636514
678.OA.mesocosm.436	2.45574	2.55303	2.95367	1.64377	2.38941		1.61045	1.93685	2.144	0.693147		3.08675		1.74388	2.33492	0.518191	1.55866	1.9514	2.2554		2.88146	1.88906	1.95374	2.2337	1.88452	1.77108	1.83794	1.98926	2.56061	1.7033	2.30779	1.00272	1.98378	1.18523	1.9838	1.83102	1.68767	2.0201		0					1.92737	1.74306		1.86368
678.OA.mesocosm.437	2.52267	2.46835	3.27051	1.48595	2.00244		1.65127	1.78813	1.9813		0	3.42958	1.38629	2.44332	2.32661	1.42968	2.01753	1.99024	2.44221		3.13439	2.11176	1.86491	1.9119	1.24194	1.88378	1.6098	2.0011	2.49067	2.03888	2.25565	0.867563	2.42133	1.16749	1.82794	1.36245	2.02527	2.15081	0	0					1.18009	2.02861		1.55958
678.OA.mesocosm.438	2.68611	2.71848	3.28442	1.52446	2.58884	0	1.5364	2.0295	2.11354	0	0	3.51109	0	2.38945	2.50594	1.51779	2.02514	2.00319	2.65436		3.22467	2.20582	2.466	2.13021	1.25106	2.24549	1.76365	1.76817	2.62316	1.99936	2.49987	1.09717	2.71902	1.07514	1.57139	1.31383	2.37765	1.64413	0						1.39464	2.08958		1.5519
678.OA.mesocosm.439	2.44803	2.09597	3.06378	1.69289	2.1398		1.34325	1.57449	1.45136		0	3.19668	0	2.35916	2.34566	1.56305	1.75932	2.00147	2.10311		3.018	1.23485	1.86172	1.70422	1.09377	1.45557	1.49246	1.2827	2.0355	1.56182	2.26987	0.800712	2.14317	0.94269	1.04766	0.923056	1.70759	2.04436	0	0					1.36935	1.62413		1.0114
678.OA.mesocosm.442	2.77671	1.73537	2.96593	1.45743	2.26652	0.693147	1.77328	1.76177	1.71288	0		3.29102		2.51824	1.95772	1.63987	1.9874	2.12567	1.98606		2.87136	1.97019	1.83407	1.5845	0.53051	0.869513	0.925431	1.18232	2.16472	1.66022	1.74447	0.40045	1.76039	1.35613	1.68748	1.33743	1.43356	0.979062		0					1.6532	1.31833		0.563198
678.OA.mesocosm.443	2.5521	2.06357	3.16509	1.65206	2.30326		0.848432	1.72316	1.47381	0		3.1025	0	1.9552	2.2609	1.28007	1.63584	2.05204	2.28218		3.00367	1.33187	1.85843	1.70784	0.562335	0.869069	0.746506	1.66915	2.42072	1.25366	1.65029	0.562335	1.88489	0.961598	1.35135	0.858741	1.53381	1.47612		0					0.45397	1.29359		0.673012
678.OA.mesocosm.446	2.23837	2.69422	2.88701	1.87239	2.41586		1.91372	1.76425	0.856244	0		3.25135	0	2.41085	2.34258	1.18422	1.75446	1.94295	2.12364		2.992	1.86618	2.03008	2.27619	1.92512	2.22611	2.00413	1.42955	2.26208	1.94221	2.22785	1.35178	2.2463	1.39557	1.97873	1.08619	1.74054	2.12501		0					1.83085	1.8509		1.88916
678.OA.mesocosm.451	1.66008	2.42456	2.53453	1.21482	2.89661		1.73075	1.40524	2.11837	0.636514		2.9311		2.31698	2.07544	1.17458	1.80452	1.66784	1.5762		2.55811	1.50855	1.51347	2.19522	2.06798	1.93001	1.93372	1.67761	2.59536	2.25105	2.3277	1.16852	2.11935	1.46275	1.84337	1.87136	1.79048	2.1634		0					2.01915	1.90367		1.9601
678.OA.mesocosm.455	1.49562	1.80537	2.18023	1.52736	2.76732	0	1.72321	0.944512	0.313199			2.46071		2.25404	1.34654	1.10413	1.80138	1.98152	1.41731		2.44531	1.83536	1.69381	2.00717	1.86345	1.64054	1.78446	0.708312	1.10737	1.97928	2.19205	0.410116	2.39814	1.04295	2.12192	1.15656	2.08349	1.88867		0					1.82445	1.93033		1.55711
678.OA.mesocosm.458	2.08115	2.03237	2.93572	1.38266	2.47611		2.10656	1.13074	1.07644		0	2.73734	0	2.12835	2.15086	1.47841	1.61663	1.92311	1.79917		2.64505	1.60538	1.80148	1.90378	1.45873	1.75341	1.54288	1.70906	1.37896	1.98134	2.1025	1.06094	2.28442	0.963551	1.4778	0.978791	2.05397	1.74971	0	0					1.63043	2.03309	0.693147	1.3051
678.OA.mesocosm.462	2.31658	1.69111	2.99741	1.79648	2.17816	0	1.80005	1.30011	0.817215			2.85883		2.07129	1.95033	1.32318	1.08156	1.59516	1.44737		3.07601	0.781167	1.72379	1.14263		0.178845		0.884397	1.13821	1.26743	1.1729		1.08494	1.26516	0.87078	0.884589	0.723905	1.16981		0.673012					1.54773	0.679697
678.OA.mesocosm.463	2.32977	2.33328	3.20783	1.15963	2.66699	0	1.50258	1.62126	1.19327	0	0	3.27551	0	2.37775	2.39066	1.79406	1.6705	1.92521	2.26556		3.12923	1.29459	1.82782	1.33427	1.35178	1.72927	1.36131	1.18163	2.03494	1.53915	2.03767	1.32966	1.93821	1.32305	1.34467	0.710518	1.80587	1.91728	0	0					1.83177	1.32684		1.09861
678.OA.mesocosm.467	1.90438	2.40781	2.65722	1.5521	2.71848		1.95972	1.52223	1.80732	0		3.0105	0	2.21095	2.28939	0.827362	1.90151	1.77052	1.68647		2.87404	1.48041	1.8086	2.19182	2.06798	2.22777	2.04623	1.41572	2.46542	2.07173	2.2109	1.46691	2.25438	1.20948	1.77961	1.60357	1.94249	1.80555		0					2.03106	2.10367		1.70606
678.seasonal.insitu.sample.481	3.27028	2.62513	3.0811	2.17515	2.93839	0	1.71224	2.2499	2.57868	1.35217		3.45451	0	2.62254	2.8527	2.21366	2.27627	2.72788	2.68572		2.94971	2.6138	2.39628	2.37589	2.17288	2.29477	2.25084	1.46088	2.80782	2.31129	2.70053	1.51269	2.71676	1.71764	2.50245	2.23846	2.89681	1.70808				0	0		2.4112	2.38489	0	1.81533
678.seasonal.insitu.sample.491	1.58089	2.02756	1.57986	1.42028	1.32078	0	0.643492	0	0.552665	0		1.73723		1.21463	1.58079	0.884754	1.08877	0.077587	0.635939		1.7372	1.48866	1.46324	0.673012	0	0.970854	0.938926	0	1.48722	1.7122	1.1605	0.636514	1.58223	0	1.52778	0	1.49537	0.852916							0.271189	1.20826		0.693147
678.seasonal.insitu.sample.492	2.01647	1.99084	2.26701	1.70681	2.46831	0	1.55099	2.17169	2.10701	0		2.78725	0	2.42625	2.22334	1.95104	1.65258	0.794854	1.6516		2.48336	2.01781	1.91915	1.93458	1.63	1.70093	1.79185	1.74192	2.17099	2.33479	2.21684	0.636514	2.42668	1.54622	2.15247	2.00097	2.21037	1.93813							1.82328	2.27038	0	1.67699
678.seasonal.insitu.sample.495	2.87739	2.82882	2.69287	1.66894	2.85187	0.342542	2.06369	1.98477	2.44418	0.752975	0	2.96767	0	2.11772	2.78773	2.02864	2.12046	2.07708	2.46418		2.50571	2.0595	2.05535	2.40037	1.6367	2.31366	2.41074	1.8923	2.77685	2.54938	2.43055	0.869538	2.84306	1.63451	2.18993	1.11954	2.58088	1.94027							1.71576	2.31336	0	1.96171
678.seasonal.insitu.sample.497	2.7483	2.062	2.56399	2.43863	2.17121	0	1.27023	1.81989	1.91145	0.114665		2.9825	1.05492	2.04439	2.01643	1.77318	2.00789	2.37492	2.04888		2.66133	1.69632	2.64742	1.79237	1.47322	1.80908	1.77547	1.29062	2.29556	2.22674	1.99192	0.711066	2.5578	0.851584	2.06891	1.27379	2.37283	1.59152							1.64622	2.08495		1.51441
678.seasonal.insitu.sample.499	2.94359	2.7067	3.12386	2.03677	2.84865	0	1.7403	2.25384	2.44114	0.500402		3.21478	0.735622	2.12793	2.67234	2.06192	2.23162	2.1672	2.64343		2.99656	2.08195	2.31054	2.40156	1.88042	2.30271	2.31096	1.85732	2.71343	2.65539	2.70368	1.15796	3.01017	1.00309	2.38345	1.87217	2.86465	1.98095							1.95146	2.40266	0	1.92671
678.seasonal.insitu.sample.500	2.39713	2.21726	2.86148	1.47977	1.6401		1.41659	1.28665	1.57111	0		3.16001		2.17339	2.01346	1.73328	1.83364	1.89601	2.00729		2.82174	1.22158	1.81159	1.81138	0.735622	1.08065	1.28748	1.49028	2.29757	1.71004	2.31484	0.735622	2.35246	1.54191	0.842543	0.944285	2.15355	1.44045		0.693147					1.22833	1.55873		1.0114
678.seasonal.insitu.sample.501	2.64572	2.14073	2.71992	1.82725	2.45575	0	1.94005	1.95799	2.03153	0.450561		2.84875		2.77519	2.45982	1.67404	2.18998	1.80605	2.43024		2.55593	1.84554	1.92676	2.00781	1.68138	1.71442	1.73159	1.45064	1.99766	2.5472	2.35567	0.876006	2.49564	1.75587	2.02505	1.79285	2.37593	1.53444							2.23855	2.41171	0	1.61876
678.seasonal.insitu.sample.502	2.54914	2.68221	2.63936	1.37829	2.12617	0	2.19325	2.10203	2.12976	0		2.8333	0.636514	2.14555	2.61689	1.63884	2.02423	1.39775	2.30169		2.61004	1.52886	1.7442	2.04594	1.66981	2.02365	2.07999	1.23157	2.317	2.4226	2.20036	0.627705	2.16023	1.35646	1.65117	1.15516	1.69871	1.91805		0					1.90259	1.72258		1.20479
678.seasonal.insitu.sample.504	2.68686	2.22108	2.81794	1.90997	2.61004	0	1.34655	2.01681	2.26516	0.636514		3.04333	0.693147	2.05111	2.40114	2.08491	1.74905	2.29609	2.26311		2.75755	1.94949	2.01984	2.01534	1.80635	1.91773	1.88508	1.46204	2.33748	2.20879	2.47571	0.968403	2.10703	1.6996	2.06674	1.27569	2.52741	1.67667		0					1.94147	1.8554		1.61747
678.seasonal.insitu.sample.505	2.30005	1.57062	2.48475	1.55529	1.83927	0.500402	1.50912	1.28026	1.72598	0.636514	0	2.29531	0	2.17091	1.80022	1.69723	1.76563	0.48979	1.65809		2.49577	1.80969	1.72743	1.53672	1.29965	1.09251	0.72087	0.544226	2.06028	1.35958	1.65417	0.9557	1.4364	1.05791	1.92522	0.908586	1.55356	0.871394					0		1.64597	1.25245		0.800046
678.seasonal.insitu.sample.506	1.5717	1.26349	2.21981	1.59236	1.76257		1.40458	1.1627	1.29022	0		1.96934	0	2.05412	1.69323	1.35461	1.37974	0.201466	1.7334		2.10069	1.45371	1.62554	1.25352	0.996178	0.690219	0.768101	0.82372	1.0502	1.84487	1.10326	0.673012	1.80264	0.897946	0.874282	0.906476	1.84469	1.09321							1.34327	1.83399		1.1627
678.seasonal.insitu.sample.509	1.67027	1.34615	1.43656	1.17015	1.86208	0.9557	1.01323	0	0			1.35108		1.65544	1.35593	1.12782	1.09211	0.286698	0.332979		1.25141	0	1.53404	0.994924	0	0	0.682908		1.17156	0.256135	0.956044		1.11639	0.348832	1.17749	0.632369	1.60091	0.30814							0.444925	0.898417
678.seasonal.insitu.sample.510	3.18334	2.42522	2.91254	2.14006	2.5951	0.314492	2.15736	2.09848	2.29354	0.500402		3.08491	0	2.43377	2.52597	1.78029	2.25018	2.31375	2.46174		2.80244	2.34651	2.58446	2.34771	1.69271	2.19536	1.97695	1.75424	2.73662	2.74049	2.50328	1.00008	2.82958	1.56071	2.38962	1.63177	2.95121	1.85565							1.70731	1.96998	0	1.6435
678.seasonal.insitu.sample.514	2.81805	2.12507	2.65449	2.17148	2.83252	0	1.67315	2.02501	2.23818	0		3.13148	0	2.30866	2.4669	1.14726	2.02434	2.23078	2.00671		2.71774	1.86701	2.154	2.05197	1.57241	1.86145	1.89066	1.38021	2.51708	2.23679	2.70133	0.760469	2.41198	1.14577	1.97047	1.30059	1.93993	1.69099		0.233792					1.9224	1.93006		1.47521
678.seasonal.insitu.sample.520	1.84316	1.51605	2.51589	1.74262	2.08203		2.15404	1.89453	2.12682	0		2.73647	0.693147	2.17854	2.16811	1.98342	1.69466	1.07754	1.61009		2.39041	1.62066	2.12849	1.81239	1.39542	1.38319	1.15334	1.69017	1.6387	2.06285	1.53319	1.26365	1.83275	1.03972	1.50841	1.83086	2.10798	1.63144							1.85112	1.93807	0.562335	1.54401
678.seasonal.insitu.sample.521	2.18002	1.71135	2.34536	1.63473	1.9283	0	1.16698	0.911018	1.52261	0		1.87759		1.19275	2.08597	1.69732	0.889887	0.259644	1.11915		2.13297	1.50381	1.68389	1.53542	1.27303	1.0855	1.01684	0.636514	1.60729	1.88028	1.36784	0	1.9412	0.562335	1.5854	0.830518	2.41199	1.35404							1.56609	1.63391		0.636514
678.seasonal.insitu.sample.522	2.15068	0.867401	1.44632	1.21658	1.0041	0	0.940744	0.726817	1.21534			1.24263		1.60415	1.13736	1.60326	0.983961	0.0696521	1.04521		1.20392	1.26584	1.12401	0.909708	0	0.295439	0	0	0.825261	0.585953	0.500402	0	1.1143	0	1.19613	0.410116	1.18794	0.674156							1.44397	0	0	0
678.seasonal.insitu.sample.523	1.39003	1.66419	1.71179	1.49048	1.56204	0.636514	0.692877	0	1.05596			1.77118		1.82884	1.10339	1.40581	1.32951	0.0381244	0.938188		1.68935	1.27357	1.08198	0.500402	0	0	0.673012	0	1.55012	1.65285	0	0	1.11114	0	1.56533	0.348832	0.857249	0.570233							0.878525	0.872407
678.seasonal.insitu.sample.524	2.80969	2.25486	2.97808	1.54074	2.58531	0	1.89485	1.9464	2.27138	0.936888		3.09032	0	2.45429	2.0775	1.56243	2.10075	2.26596	2.25489		2.66864	2.16302	1.62175	2.33622	1.58596	1.93039	1.78025	1.40479	2.56355	2.47867	2.54212	1.08388	2.52511	1.83623	2.06003	1.6364	2.43988	1.67895		0					1.62195	2.01095		1.48857
678.seasonal.insitu.sample.525	3.04943	2.66597	2.95118	2.48649	2.83312	0	2.1493	2.35458	2.58792	0.668018		3.20929	0.693147	2.79172	2.87171	1.36298	2.27721	2.53224	2.72469		2.63115	2.18121	2.59945	2.40845	2.41946	2.5002	2.47351	1.83729	2.83451	2.37598	2.53783	1.5673	2.62586	1.21301	2.4956	1.51963	2.54444	1.9337				0			2.26244	2.29432		1.97506
678.seasonal.insitu.sample.526	2.97977	2.08787	3.02523	2.23657	2.50496		1.7505	2.16597	1.63408	0		3.15977	0.673012	2.07827	1.81584	1.1564	1.89957	2.0034	1.69527		2.83374	2.10473	2.64174	1.8119	1.29341	1.63548	1.38526	1.60565	2.36572	2.0477	2.28635	0.788666	1.3696	1.39724	2.08298	1.45441	1.03194	1.63685							1.52573	0.986033		1.54012
678.seasonal.insitu.sample.528	2.78569	2.1292	2.47073	2.16705	2.62356	0	1.14137	2.0839	1.91538	0		2.97552		2.60502	2.30659	1.40126	2.03313	2.28808	1.50399		2.43546	1.92587	2.26041	2.01426	1.56443	1.92078	1.79031	1.49009	2.42774	2.52908	2.23229	0.744875	2.44828	1.25678	2.21875	1.43829	2.48489	1.70449							1.67285	2.04612		1.51769
678.seasonal.insitu.sample.529	2.91876	2.52268	3.05981	2.4916	2.66543	0.223718	2.27356	2.22949	2.26425	0		3.20335	0.589107	1.99057	2.48679	2.03972	2.17226	2.22461	2.38851		2.92791	2.15715	2.96961	2.18811	1.65737	2.15966	2.06556	1.63092	2.58406	2.60514	2.51266	0.859111	2.91251	0.636514	2.18161	1.80945	2.87628	2.0275							2.19526	2.46527	0	1.64827
678.seasonal.insitu.sample.531	3.17568	2.636	3.20485	2.25845	2.74655	0.43967	1.9574	2.22187	2.65104	1.0822	0	3.65781	0.796312	2.49068	2.74635	2.74425	2.3668	2.50758	2.65308		3.37647	2.62162	2.73676	2.22525	2.06227	2.36717	2.29662	1.86589	2.81121	2.52079	2.84855	1.05626	2.78012	1.93788	2.57844	2.15163	2.75901	1.80475	0						1.97577	2.19951	1.27703	1.73148
678.seasonal.insitu.sample.532	2.93038	2.65722	3.09897	2.07243	2.60319	0.178845	1.96439	1.99818	2.23024	0		3.25405	0	1.71528	2.54718	2.44052	2.05292	2.23532	2.39716		2.993	1.97934	2.3561	2.33153	1.63239	2.20927	2.03034	1.6448	2.69167	2.58714	2.374	0.82363	2.97037	1.39688	2.16351	1.85461	2.64842	1.90389							1.9675	2.51414	0	1.395
678.seasonal.insitu.sample.533	3.25397	2.63024	3.28027	2.33267	2.58786	0.264052	2.28507	2.45684	2.40079	0.738111		3.49316	0.636514	2.18854	2.5706	2.63841	2.53868	2.27216	2.54002		3.18711	2.23872	2.65593	2.11955	1.82716	2.26574	2.03077	1.6288	2.98489	2.67947	2.51121	0.877906	3.04914	1.94726	2.19125	1.96249	2.71194	2.05539	0						1.80667	2.45928	1.25796	1.52034
678.seasonal.insitu.sample.534	2.15186	1.75652	2.72932	1.81861	2.3655		1.94857	2.08201	1.98562			2.8389	0	2.40504	2.21375	1.80226	1.72173	1.79755	1.98657		2.67976	1.17582	2.28335	1.9938	1.58709	1.77823	1.43339	2.00904	1.81652	2.15138	2.10046	1.76249	2.18107	0.909708	1.70465	1.75803	2.2047	1.7463	0			0	0		1.952	2.1175		1.90757
678.seasonal.insitu.sample.535	2.39474	1.59725	2.63518	1.92386	2.29799	0	1.67527	1.7633	1.50637			2.94832	1.03972	2.16146	1.87028	2.13787	2.07578	1.18831	1.9111		2.76044	1.6134	2.22868	1.53143	1.34728	1.66327	1.44411	0.989879	1.83622	2.19282	2.22737	0.501147	2.0677	0.682908	1.89201	1.76547	1.87466	1.50879							2.02388	1.90419	0	1.24934
678.seasonal.insitu.sample.536	2.66229	1.75702	2.69465	1.76359	2.29501	0	2.2171	2.02446	1.74488			2.8768	0	2.44404	2.08583	1.95966	2.08042	1.05047	1.72442		2.66261	1.22378	2.11359	1.54084	1.49769	1.60835	1.5634	1.38819	1.84184	2.1472	1.86967	0.681089	2.17564	0.686962	2.09299	1.57024	2.23698	1.67914							2.01933	1.9941	0	1.48446
678.seasonal.insitu.sample.537	1.96275	1.35324	2.62706	1.79142	2.20597	0	1.4544	1.68966	1.94605	1.03972		2.8437	1.09861	1.86048	1.95737	1.96079	1.56046	1.23181	1.98743		2.61841	1.15712	2.08803	1.66964	1.2881	1.185	1.10368	1.35045	1.43932	2.03737	1.63778	0.950523	1.54265	1.32966	1.55511	1.02483	1.82573	1.53375							1.6815	1.81699		1.57508
678.seasonal.insitu.sample.538	2.05367	1.72742	1.96567	1.28979	1.76306	0	1.42563	1.03972	1.48546			1.92083		1.49701	2.04576	1.45697	1.53155	0.155606	1.34518		2.00536	0.830599	1.43256	1.55698	1.09861	1.28499	1.09824	1.04514	1.91512	1.57592	1.45857	1.2833	1.81229	1.03408	1.67663	0.0883198	1.71521	0.995259							1.08797	1.46293	0	0.867563
678.seasonal.insitu.sample.539	2.52614	2.14673	2.38619	1.48824	2.56898		1.44942	1.78474	2.00199	0.673012		3.22184	0.562335	2.43463	2.12888	2.00841	1.98356	2.26513	1.58657		2.717	2.17402	1.91953	1.94969	1.76249	1.75558	1.9358	1.2024	2.47547	2.00275	2.51583	1.05184	2.46725	1.33662	1.80681	1.71653	2.08601	1.36761		0					1.82017	2.16304	0	1.50408
678.seasonal.insitu.sample.540	2.85889	2.38317	2.76594	2.02384	2.76928	0.585953	1.83188	2.07345	2.23918	0.636514		3.19555	1.0114	2.35808	2.45757	0.957634	2.13032	2.43565	1.94387		2.91213	1.8515	2.36575	2.24617	1.98745	2.042	2.14334	1.61373	2.54977	2.40966	2.38957	1.25674	2.6349	1.25683	2.25483	1.38825	2.24822	1.85725		0.410116					2.098	2.34112		1.89598	0
678.seasonal.insitu.sample.542	3.0499	2.45107	2.95436	1.79635	2.72099	0	1.95958	2.18735	2.4341	0		3.11537	1.09861	2.69706	2.57414	1.87497	2.33512	2.25336	1.98047		2.7255	2.05927	2.56229	2.25406	1.76161	2.05662	2.05656	1.98628	2.75334	2.66986	2.39131	0.776498	2.77417	1.41214	2.30169	1.29759	3.00925	2.13498		0					1.85482	2.0888	0.685314	1.80009
678.seasonal.insitu.sample.543	2.28309	1.62146	2.68033	1.34381	2.15099		1.68606	1.26555	1.06132	0		3.0129	0	2.25897	1.66725	1.12578	1.83475	1.48512	1.73925		2.64996	1.50529	1.45261	1.72619	0.398441	1.07201	0.639949	0.54159	1.86199	2.15418	1.98265	0.468579	1.99709	1.67834	1.43298	0.755983	1.75593	1.29301		0					0.710359	1.65424		0.834368
678.seasonal.insitu.sample.544	2.61139	2.18631	2.59856	1.04779	2.16908		1.95482	1.68486	1.50204	0		2.89785	0	1.99695	1.93947	1.71574	1.94747	1.30583	1.80051		2.59263	1.56242	1.29296	1.75787	1.02367	1.45326	1.63866	1.05743	2.13377	2.31243	2.32386	0.680757	2.36446	1.10069	1.92421	0.865456	1.93945	1.4406		0					1.5462	1.79945	0	1.28647
678.seasonal.insitu.sample.545	0.933197	1.5545	2.24589	0.712393	1.58501		1.27563	0.509137	0.910243			2.41449		1.37088	1.26955	1.18712	1.32238	0.481713	1.40799		2.23954	0.941218	0.783393	0.720139	0	0.907148	0.283998	0.673012	1.94398	1.77805	1.57254	0.223718	1.12701	1.03972	1.33385	0.860549	1.10212	1.33791		0					0.933189	0.994988		0.500402
678.seasonal.insitu.sample.546	2.91528	2.30544	2.80706	1.94775	2.64284	0.462037	1.78961	1.87023	2.42858	0.410116	0	3.28891	0.693147	2.4952	2.19043	1.4109	2.11523	2.20562	2.29483		2.57926	2.34031	2.16372	2.18829	1.76387	2.1032	1.98117	1.59232	2.36242	2.74865	2.37776	0.824494	2.53611	0.897946	2.09011	1.96034	2.7178	2.15331							1.59138	2.35697		1.82489
678.seasonal.insitu.sample.547	2.44677	2.1996	2.46129	1.81831	1.42115		1.27463	1.67762	1.51004	0.693147		2.61271	1.38629	1.87538	2.14328	0.868388	1.35265	0.890384	2.2507		2.43861	0.752165	1.89805	2.00573	1.37606	1.25215	1.36247	1.41716	2.31292	1.66688	2.3255	0.735622	2.20102	1.29606	1.91872	1.73513	1.9945	1.66529		0					1.59683	1.91128		1.49418
678.seasonal.insitu.sample.548	2.81214	2.32188	2.91295	2.09949	2.78975	0.325083	1.8688	2.03284	2.10838	0.673012	0	3.10744	1.33218	2.3419	2.50359	1.46708	1.94782	2.13597	2.44083		2.7489	2.05198	2.66548	2.28553	1.82372	2.04789	2.03602	1.61394	2.46147	2.66763	2.5702	0.858989	2.32169	1.1806	2.19194	1.70344	2.86638	1.9394							1.95979	2.0581		1.82136
678.seasonal.insitu.sample.549	3.00344	2.4505	3.05324	1.84992	2.55214	0.24493	1.72944	2.04904	2.16571	0	0	3.33952	1.32966	2.58828	2.39139	2.09778	2.37087	2.28711	2.43424		2.94691	2.41087	2.16155	2.20384	1.58349	2.06553	2.00566	1.46262	2.65768	2.75942	2.74324	0.769092	2.95929	1.09365	2.42234	1.90698	2.74617	1.98053							1.78998	2.40048	0	1.69748
678.seasonal.insitu.sample.550	2.51102	2.1348	3.02116	2.18087	2.30168	0	1.7706	1.85025	1.97959	0.693147		3.34066	1.03972	2.39368	1.98631	2.15062	2.11761	2.15618	2.26971		3.13139	1.99451	2.21917	2.04703	1.18139	1.66533	1.77573	1.49225	2.35726	2.53167	2.22722	0.621605	2.68231	1.66211	2.06228	1.3008	2.1971	1.73528		0					1.68177	2.25793		1.67274
678.seasonal.insitu.sample.551	2.06706	2.17365	2.76362	1.60772	2.0771	0	1.33659	1.87552	1.99576	0		3.04073	0	2.36103	2.17997	1.13357	1.98464	1.08073	2.18043		2.71784	1.53814	1.58165	1.74964	0.804507	1.70105	1.66401	0.939645	2.35996	2.01584	2.37906	0.344598	2.39506	1.34656	1.91261	0.792137	2.00601	1.74003		0					1.46095	2.11756		1.03739
678.seasonal.insitu.sample.552	2.44636	1.76296	2.73133	2.02785	2.26672	0	1.78015	1.69055	1.76644	0.529706		3.15941	0	1.45092	1.79451	1.27153	1.64631	1.80674	1.5585		2.81581	1.72543	1.92675	1.84032	0.941138	1.44216	1.20195	1.03249	2.35828	2.41334	2.00617	0.504417	2.81495	1.34172	1.82496	1.38834	2.67741	1.51488		0					1.08104	2.12456		1.13857
678.seasonal.insitu.sample.555	2.76946	2.10401	2.75729	2.21206	2.50306	0.578325	1.65146	1.90133	2.12121	1.16803		3.33498	0.636514	2.1691	1.95509	2.18145	2.06599	2.21989	2.07761		2.85346	2.12449	2.56598	1.82181	1.24032	1.79695	1.61046	1.24868	2.37442	2.84196	2.33332	0.7666	3.10866	1.39232	2.17357	2.09165	2.75914	1.73684					0		1.48758	2.5338	0	1.51626
678.seasonal.insitu.sample.556	2.69757	2.62656	3.11826	2.09761	2.91863	0	1.51752	2.14586	2.39806	0.885574		3.1864	0	1.80926	2.52382	2.10441	2.02118	2.12429	2.57935		2.94351	2.01987	2.59976	2.4842	1.67175	2.27047	2.07698	1.9276	2.62273	2.69811	2.7553	1.2874	2.92499	1.44444	2.15117	1.64693	2.85385	1.98164							1.28687	2.29398		1.79811
678.seasonal.insitu.sample.558	2.5565	1.72409	2.46746	1.9199	2.16739	0	1.57293	1.56696	1.94294	0.93014		3.17194	0.636514	2.26642	1.52221	1.95326	1.93034	2.13949	1.8698		2.58123	2.35945	2.28859	1.63396	1.00617	1.55153	1.35586	0.989572	2.11091	2.69593	2.02631	0.674218	2.82151	1.26257	1.75221	1.98191	2.44642	1.62311							1.27419	2.41694	0	1.27257
678.seasonal.insitu.sample.559	2.57354	2.00075	2.80021	2.24499	2.60739	0	1.62607	1.7224	2.20032	1.09039		3.10452	0	1.65502	1.85604	2.00336	1.89371	2.16177	2.14915		2.79943	2.04678	2.69348	2.00581	1.08861	1.73712	1.52928	1.32683	2.40496	2.53498	2.41369	0.787747	2.95812	1.79681	1.80821	1.35066	2.76587	1.63521							1.16942	2.28469		1.47637
678.seasonal.insitu.sample.560	1.67952	1.38992	1.66471	1.02957	1.23035	0	1.08834	1.42482	1.30379			1.65201		1.28789	1.50637	0.523586	1.49144	0.313771	0.739935		1.56707	0.59827	1.3199	1.06274	1.25199	1.27401	1.13464	0.702919	1.68209	0.928327	1.51542	0.673012	1.39472		1.42685	0.304636	1.1981	1.05001							1.18838	1.27979		0.735622
678.seasonal.insitu.sample.561	1.90048	1.74775	1.79388	0.919454	2.27013	0.500402	1.54733	1.55958	1.83352	0.693147		1.88949		2.06176	2.20872	0.651757	1.55818	0.293987	1.05598		1.7946	0.897946	1.91546	1.88894	1.64173	1.52923	1.26553	1.27985	1.58593	1.81319	1.73445	1.33218	1.72604	0.867563	1.80291	1.27303	1.40989	1.68081							1.4926	1.45845		1.73287
678.seasonal.insitu.sample.562	2.25214	1.89287	2.14353	1.90448	2.15232		1.93629	1.44432	1.26317	0		2.74353	0	2.13224	1.84452	1.89663	2.02605	0.787013	1.35298		2.57344	2.3153	2.03584	1.33771	0.693147	1.34412	0.758054	0.83657	1.93437	2.09405	1.76116	0.964963	2.22496	1.07665	1.57688	1.46876	2.05199	1.15039							1.11122	1.86393		0.9557
678.seasonal.insitu.sample.564	2.70297	1.50739	1.99613	1.51376	1.61569	0	1.39189	1.01701	1.74646	0.673012	0	2.10118		2.02759	1.50391	1.63986	1.84219	0.0107729	1.16391		1.96043	1.84506	2.1378	1.56057	1.17671	0.837488	0.794842	0.876754	2.17722	2.16606	1.21052	0.987428	1.38269	1.40426	1.93341	1.34127	1.48857	1.33573					0		1.59792	0.865194		1.46992
678.seasonal.insitu.sample.565	2.38868	2.24068	3.05372	1.9147	2.01494	0.666278	1.84134	2.31562	1.9003			3.1484	0	2.09209	2.29162	0.854444	2.11737	1.56429	2.15158		2.92693	1.92625	2.00144	2.12057	1.64899	1.99515	1.83717	1.86754	2.27679	1.81071	2.34085	0.848686	1.84852	0.917223	2.41447	1.56659	1.23015	2.11025		0					1.80433	1.46312		1.72019
678.seasonal.insitu.sample.568	3.04176	2.7877	3.10983	2.36659	2.73322	0	2.00642	2.27167	2.29538	0		3.26116	1.09861	1.96753	2.72162	2.14014	2.25832	2.47425	2.5726		2.90807	2.05238	2.75072	2.45653	2.07427	2.41449	2.28364	1.84208	2.7848	2.64453	2.54489	1.15621	2.99037	1.3051	2.34942	1.26488	3.10376	1.9181				0			1.7849	2.24209	0.693147	1.75656
678.seasonal.insitu.sample.570	2.75987	2.4797	2.94177	2.12634	2.62417	0	1.57971	1.98605	2.25574	0.636514		3.11382	0	2.11519	2.47259	1.95569	1.83519	2.06241	2.47673		2.77894	2.17711	2.57528	2.27467	1.93582	2.30401	2.10616	1.77295	2.59813	2.47139	2.73782	0.872942	2.5194	1.05492	2.0575	1.97771	2.85831	1.89328							1.66696	2.06657		1.5183
678.seasonal.insitu.sample.571	1.7083	1.58401	1.30625	1.53334	1.86841	0.500402	1.24566	0.693147	0.63485			1.16514		1.28598	1.86009	1.42936	1.25023	0.0853595	1.25753		1.05565	1.65054	1.41702	0.892118	0.636514	0.429323	1.1707	0.500402	1.44297	1.31827	1.68267	0	1.79883	0	1.48532	1.03536	1.71208	0.527817							0.97392	0.824507		0
678.seasonal.insitu.sample.572	1.89644	1.21122	1.91047	1.76425	1.86835	0	1.4206	1.34662	0.870307			1.75336	0	1.55436	1.69031	1.18648	1.26045	0.255243	0.722525		1.72091	1.45147	1.46042	0.964963	0.636514	0.717179	0.805839	0.80231	1.41026	1.82326	0.897946	0	1.84736	0.410116	1.55194	0.693147	2.01262	0.930206				0			1.44985	1.3147		0.693147
678.seasonal.insitu.sample.573	2.6336	1.51235	2.44435	1.70634	2.07821	0.909708	0.980883	1.55112	1.47171	0	0	2.76169		2.0713	1.67333	1.36726	1.84215	0.752434	1.95331		2.38099	1.58465	1.96122	1.42002	1.06804	1.14422	0.983469	0.812741	1.78482	2.02923	1.26643	0.758607	2.24882	0.743562	2.00782	1.22048	2.20781	1.42542				0			1.60255	2.02415		1.36537
678.seasonal.insitu.sample.574	2.56689	1.52318	2.3552	1.9172	2.09154	1.09861	1.47355	1.49347	1.21433	0.585953	0	2.4764		1.89989	1.88713	1.29842	1.84906	0.37596	1.59778		2.13527	1.67345	1.57314	1.40389	1.16232	0.858166	1.04545	0.815182	1.98583	2.1253	1.48628	0.545969	2.07145	1.00424	2.20343	1.176	1.96658	1.27977							1.13091	1.61817		1.35076
678.seasonal.insitu.sample.575	2.30234	2.27067	1.8762	1.82215	1.92255	0.709115	1.09377	0.666078	1.07202			2.05963		1.52261	1.63715	0.958065	1.14063	0.334256	1.02571		1.99251	0.817442	1.70883	0.950271		1.17996	0.938926	0	1.47818	1.66009	0.903656	0	1.4577	0	1.64561	1.02445	1.51515	0.763044							1.09502	0.830605		0
678.seasonal.insitu.sample.576	2.50133	2.36168	2.92005	1.65082	2.36129	0.562335	1.66054	2.0279	2.21128	0.562335	0	3.25737		2.09317	2.33169	1.84742	2.24671	1.76632	2.21418		2.71069	1.85109	1.54342	1.91692	1.17571	1.82206	1.6923	1.69976	2.44493	2.56682	2.3059	0.892263	2.42028	1.27985	1.89189	1.3203	1.87695	1.99791		0					1.5122	1.98116		1.35586
678.seasonal.insitu.sample.577	2.73214	2.4176	2.77638	1.87871	2.60918	0	1.78095	2.18965	2.24291	0.673012		3.12472	0	2.2441	2.48198	1.91136	2.12996	2.06353	2.43049		2.48174	2.17894	2.15884	2.4074	2.01345	2.25035	2.08038	1.78492	2.39987	2.90552	2.51695	0.989713	2.599	1.48445	2.31188	1.53528	2.69512	2.09555							1.72681	2.22811		1.96543
678.seasonal.insitu.sample.578	2.20839	2.50655	2.67347	1.52884	1.88889	0	1.4195	2.2036	2.11326	0		2.97305	0.693147	2.1708	2.3329	1.47448	2.08542	1.11854	2.2594		2.43146	1.71103	1.74209	2.01877	1.39039	1.95967	1.77707	1.7514	2.61647	2.42267	2.60328	0.96952	2.4466	1.27249	2.38696	1.36255	1.88276	1.9403		0					1.69328	1.9813		1.54417
678.seasonal.insitu.sample.579	2.47576	2.22207	2.63687	1.35423	2.04491	0	1.90741	1.77561	1.87739	0.562335		2.95384		1.67355	2.00383	1.44392	2.04087	1.38493	1.86572		2.49203	1.71552	1.46586	1.8449	1.07681	1.37953	0.859548	1.33453	2.36827	2.37993	1.99932	0.913714	1.45061	1.405	1.44498	1.33034	1.43104	1.66632		0		0			1.70609	1.42332		1.22787
678.seasonal.insitu.sample.580	2.57895	2.27957	2.89088	2.20687	2.22071	0	1.8347	1.91889	1.85193	0	0	3.21256	0	1.78835	2.14879	0.497676	1.63895	2.01117	2.38111		2.81643	1.60749	2.05878	1.75044	1.26629	1.44532	1.4845	1.56729	2.58386	2.13508	1.884	0.834284	2.30396	1.46705	2.22089	1.65978	1.98019	1.77782		0					1.7019	1.97423		1.31509
678.seasonal.insitu.sample.582	2.31985	2.45039	3.03276	2.11456	2.63853	0	2.00265	2.04761	2.12174	0.950271		3.13285	0.325083	1.48741	2.39459	1.98777	2.01111	2.21918	2.33832		2.90335	1.71946	3.06182	2.25444	1.62064	2.26421	1.9663	1.87601	2.55358	2.39102	2.45754	0.855557	2.72373	1.65975	1.99704	1.6779	3.02204	1.74656							1.26291	1.85985		1.73539
678.seasonal.insitu.sample.583	2.24493	2.64594	2.84142	2.12387	2.55615	0	1.99611	1.71186	1.89538	0.682908		3.03007	0.636514	1.36034	2.16791	1.62881	1.63573	1.91434	2.32683		2.76452	1.43889	2.63908	2.47221	1.70752	2.28774	2.10126	1.72142	2.66287	2.47134	2.48775	0.899873	2.82828	1.78849	1.71485	1.74915	2.79417	1.57513							1.16011	2.06782		1.69559
678.seasonal.insitu.sample.584	2.33695	2.38053	2.96225	2.23028	2.52833	0.295439	1.82308	2.08744	2.0765	0.37677		3.18302	0.679193	1.40411	2.30119	1.99526	1.94072	2.06822	2.12278		2.89108	1.59722	2.6534	2.14305	1.61801	2.06203	1.80387	1.55443	2.4404	2.51136	2.44885	0.857333	2.65405	1.45217	2.13853	1.69103	2.97466	1.83077							1.53355	1.99273	0	1.50264
678.seasonal.insitu.sample.587	2.50174	1.92065	1.57712	1.57929	1.68253	0.867563	0.92173	1.0822	1.45909	0.348832	0	1.56191		0.835403	1.84835	1.06677	1.01315	0.203693	0.837395		1.41027	1.57357	1.22881	1.57436	0.778998	1.24764	0.394225	0.206192	1.98434	1.64567	1.2605	0.9557	1.75482	0.994924	2.08611	0.893621	1.89125	1.69109							1.12348	1.46047		1.36108
678.seasonal.insitu.sample.588	2.26555	1.25421	1.83217	1.48866	1.93566	0	1.44424	1.61776	1.32585			1.7796		1.83852	2.11453	1.38369	1.6624	0.111434	1.08855		1.75609	1.04813	1.56804	0.97982	0.900256	1.01078	1.01647	0.689009	1.32827	1.72556	1.62498	0.223718	1.52299	0.562335	1.57936	0	1.69262	1.11052							1.54918	1.26914		0.803315
678.seasonal.insitu.sample.589	2.67438	1.62713	2.5079	1.71266	2.22912	0	1.50891	1.95429	2.07872	0		2.82756	0	2.13653	2.38261	1.6602	2.12564	0.89765	1.97868		2.26136	1.66363	1.96229	1.87615	1.58174	1.47305	1.47284	1.47686	1.45868	1.95597	1.86303	1.12037	1.50381	0.858741	1.48216	1.14599	2.00185	1.52627				0			2.01407	1.61103		1.45678
678.seasonal.insitu.sample.590	2.41946	1.82695	2.09927	2.05626	2.533	1.35168	1.52367	1.89488	1.744		0	2.16603		2.4068	2.26475	1.61474	1.96217	0.0972967	1.70942		1.93019	1.54649	2.22429	1.66583	1.31078	1.73692	1.60944	1.30466	1.86591	1.98462	2.15688	0.728541	2.04753	0	2.1832	1.48593	2.2071	1.75653							1.95018	1.5606		1.31078
678.seasonal.insitu.sample.593	3.09103	2.57038	2.97125	2.22682	2.6865	0.443238	1.74302	2.13546	2.35546	0		3.14156	1.38629	2.09284	2.41237	1.69901	2.10463	2.15593	2.60679		2.88908	2.33982	2.54139	1.57226	1.7981	2.28206	2.20694	1.43407	2.51379	2.25651	2.72006	1.02691	2.77224	1.05827	2.10381	1.53622	2.95149	1.84966							1.86908	2.13724	0.693147	1.56215
678.seasonal.insitu.sample.594	2.81632	2.13318	2.52872	2.04378	2.17525	0.682908	1.78192	1.9628	1.90637	0.223718	0	2.41375		1.54037	1.95962	1.86468	1.37896	0.525328	1.58018		2.19422	1.29346	1.09814	1.85449	1.77956	1.8769	1.73949	1.2273	2.53676	2.19757	2.18726	1.38	2.36091	1.06086	2.3357	1.53866	2.56682	1.50233							1.96917	1.9833	0	1.62507	0
678.seasonal.insitu.sample.595	0.549172	0.510146	0.853655	0.674061	1.43683	0	0.797839	0.693147	0.692202			0.612684		1.81422	0.994924	0.425328	1.13328	0.0168537	0.430188		0.641413	1.00816	1.57953	0.636514	0	0.395469	0.0342305	0	0.470033	0.775512	0.692939		1.38775		1.20242	0.529706	1.6035	0.798663							0.923212	1.09948		0
678.seasonal.insitu.sample.596	0.749179	0.649248	0.520547	0.581553	0.673012		0.649248		0			0.426755		0.673012	0	0.995027	0.579915	0.0223404	0.263307		0.424822	0.562335	0.92828			0			0	0			1.36988		0	0	1.34949	0.454664							0.693147	0.579915
678.seasonal.insitu.sample.597	2.65147	2.01666	2.40502	1.88679	2.07728	0	1.62825	1.91881	1.86484			2.82294		2.11848	2.32549	1.90708	2.08459	0.639729	1.96102		2.49708	1.68867	1.3764	1.77933	1.84758	1.88637	1.94	1.41845	1.92009	1.86685	2.11562	0.911018	2.30094	0.994924	2.03854	1.65603	2.48324	1.54313							2.11106	2.17365	0.677494	1.4689
678.seasonal.insitu.sample.598	2.00808	0.833604	1.44499	0.826347	1.50179	0.636514	0.155492	0	0.76197	0.348832		1.31228		1.30016	1.25511	0.134223	1.38225	0.0783132	0.998346		1.36573	1.40637	1.31191	0.636514	0.602863	0.0996234	0	0	0.784869	1.01998	0	0.500402	1.13435	0.636514	1.36108	0.723147	1.13435	0.844431							0.450561	0.778998		0.778998
678.T.RFLP.Sample.600	2.01114	2.16976	2.8306	1.52873	2.10889	0.174578	1.38833	0.945004	0.664201			3.0493		2.31233	1.6857	1.04832	1.11464	1.82364	2.39368		2.94173	1.2591	1.65357	1.53555	0.759547	1.37442	1.25472	1.48853	1.76492	1.88951	1.70472	0.983283	2.19313	0.374255	0.958361	0.728615	2.04245	0.706546							0.432885	2.03915		1.13692
678.T.RFLP.Sample.601	2.14716	2.53529	2.68992	1.64731	2.00085	0.17053	1.13947	1.49692	1.00967			3.21339	1.38629	2.4166	1.73387	0.82763	1.37353	2.21727	2.45841		3.08206	1.6215	2.02815	1.69369	1.05492	1.38839	1.52877	1.34102	2.18365	1.95767	2.39204	0.579915	2.61551	0	1.48659	1.472	2.2449	0.68806		0.348832					0.450096	2.07542		1.32966
678.T.RFLP.Sample.605	2.05379	2.43845	2.85785	1.12377	2.43865	0	1.50163	1.44182	1.30371			3.20731	0	2.41345	2.00545	1.72526	1.19879	1.89625	2.27232		2.954	1.60825	1.73207	1.83039	1.49418	1.80584	1.77177	1.66366	2.39546	2.32758	2.34376	1.16436	2.35161	1.12095	1.34341	1.50311	2.1083	1.17468		0					0.605761	2.17733		1.46814
678.T.RFLP.Sample.606	1.42254	1.73169	2.52911	0.755789	1.78308	0	0.995879	1.03301	0.776989			2.5917	0	1.0909	1.34911	0.53968	0.841775	1.53524	2.02041		2.79394	1.33368	0.757031	0.833876	0.693147	1.19941	1.13834	0.909171	1.82882	1.5569	2.02997		1.49315	0.436162	0.463221	1.17465	1.36449	0.406668		0					0.698378	1.61651		0.693147
678.T.RFLP.Sample.610	2.4857	2.41241	2.7805	1.51572	2.38108	0.0653747	1.70349	1.53622	1.22268	0.693147		3.25493	0	2.14865	1.97086	0.998556	1.17744	2.04138	2.41073		2.96572	1.2788	2.24165	1.97909	1.23197	1.74863	1.59353	1.41865	2.38213	2.22475	2.29663	1.53588	2.76918	1.66623	1.14171	0.972082	2.54448	0.555729		0					0.820434	2.06986	0	1.56071
678.T.RFLP.Sample.611	2.392	2.69916	2.73162	1.79835	2.49435	0	1.41522	1.66615	1.29162			3.14798		2.32766	1.96475	1.03643	1.56996	2.11253	1.9458		2.91519	1.20991	2.03985	2.10625	1.56496	1.77112	1.84759	2.04951	2.50403	1.96878	2.24449	0.860851	2.64009	0.851361	1.62357	1.00513	2.11117	1.17919		0			0		0.428245	2.16		1.29455
678.T.RFLP.Sample.612	2.22119	2.31936	2.74296	1.76964	2.04564	0	1.46865	1.60045	1.16584	0		3.10532	0	1.63642	1.79437	1.11559	1.44863	2.05118	2.39463		3.08675	1.98459	1.86778	1.54834	0.964963	1.04676	1.01695	1.22365	2.01319	1.28771	1.90972	0.491162	2.2166	0.636514	1.14662	0.8056	2.01143	0.308953		0					0.380606	1.97456		0.636514
678.T.RFLP.Sample.618	1.85678	1.6655	2.67686	1.52405	2.21174		1.13612	1.98461	1.61267			2.67868	1.33218	1.99241	2.26436	1.55628	1.68307	0.949492	1.79859		2.56851	1.59407	2.18414	1.62381	1.36537	1.63447	1.21427	1.76503	2.00215	1.2892	1.70165	0.803742	1.92265	0.424711	1.31483	1.00641	1.48251	1.34665							1.5478	1.48532		1.03972
678.T.RFLP.Sample.619	1.60815	1.8918	2.6655	1.13594	2.46251	0	1.51969	2.14264	1.55151			2.65633	0.881532	2.13024	2.26708	1.71127	1.62132	1.30627	1.99408		2.61747	1.11918	1.53909	1.89344	1.58109	1.82013	1.61419	2.03394	2.10341	2.35463	2.06359	1.32966	2.0282	0	1.84934	1.40939	1.72029	1.85615							1.83803	1.78923	0	1.65823
678.T.RFLP.Sample.627	1.60566	1.76596	2.3818	1.52812	1.44745	0	1.61078	1.44234	0.7621			2.53225	0.37677	1.6484	1.11811	1.29861	0.718846	1.28865	2.00965		2.85984	1.22606	2.19967	1.66127	0.9557	1.49196	1.14846	0.985752	1.54657	1.53691	1.59872	0	1.74745	0	0.742651	1.04077	1.50515	0.695827							0.752356	1.4965		1.05492
678.T.RFLP.Sample.629	2.07122	2.50993	2.62722	1.18267	2.51342	0.54723	1.42597	1.98726	1.05035			2.89906	0	2.31145	2.02111	1.20858	1.56214	1.57077	2.06171		2.77012	2.10808	1.75518	2.099	1.69156	2.21403	1.91906	1.5415	2.18693	2.09999	2.38244	1.08475	2.40929	0	1.4755	1.70651	2.09773	1.40973							1.26264	1.9804		1.89379
678.T.RFLP.Sample.630	1.56082	2.21916	2.02867	0.968988	1.93418	0	1.949	1.39885	0.831596	0.636514		2.39645	0.636514	2.19981	1.26019	0.526529	0.558438	1.535	1.96177		2.39869	1.55631	1.64044	2.10334	1.86975	1.47152	1.70046	0.72959	1.59289	2.2579	2.01799	1.03881	2.25547	1.06086	0.716537	1.56292	2.13078	0.871834							0.5064	1.96363		1.90615
678.T.RFLP.Sample.631	1.8526	2.41202	2.37513	0.969656	2.47323	0	1.92953	1.58816	1.10413	0		2.7338	0.693147	2.32725	1.71184	0.827023	0.801254	1.69614	2.22116		2.63218	1.79368	1.97172	2.26077	1.9372	2.08575	1.96948	1.15709	1.93013	2.42857	2.36742	1.18214	2.48379	1.00961	1.16835	1.87924	2.31145	1.46148							0.948704	2.31635		2.00206
678.T.RFLP.Sample.632	2.6071	2.43468	2.67675	2.02221	2.368	0.142506	1.58443	1.84974	1.52514	0.636514		2.89147	0	2.27019	2.03905	1.38809	1.67316	1.40006	2.58949		2.51594	0.645792	2.43189	1.79693	0.536665	1.76844	1.44635	1.44095	2.33965	2.36214	2.1592	0.883716	2.67953	0.900256	1.35463	0.311881	2.18609	0.83979							0.691656	1.69162		1.14328
678.T.RFLP.Sample.633	2.7971	2.14332	2.70737	2.01535	2.755	0.682908	1.92471	2.46246	2.38823	0		2.85309	0.693147	2.6899	2.67431	2.08785	2.10635	1.52383	2.69739		2.28421	1.65022	2.20422	1.86081	1.99253	2.02629	2.00421	1.73481	2.40258	2.23355	2.29826	0.943348	2.48833	1.25613	2.0994	1.65156	2.36468	1.92727							2.42911	2.31701		1.80438
678.T.RFLP.Sample.635	1.97353	1.80771	2.07583	1.56746	1.67226	0	1.33669	1.51282	0.715995			2.6379	1.26365	1.62817	1.2544	1.48031	1.28763	1.8951	1.38113		2.6543	1.52916	1.80168	1.26365	0.636514	1.18783	0.527892	1.35724	1.51408	1.52901	1.31906	0.59827	1.67497	0.693147	1.00529	1.18767	1.3939	0.567944							0.850585	1.35682		0.636514
678.T.RFLP.Sample.636	1.75615	1.70382	2.51759	0.768858	2.4806	0	1.52596	2.12585	2.11144	0		2.63692	0.693147	1.86357	2.4046	1.76689	1.77983	1.116	2.19268		2.27898	1.0273	1.4854	1.83958	1.66818	1.66809	1.5361	1.65922	1.95323	1.18399	2.12321	1.06086	2.43523	0.642858	1.48065	1.82447	2.18083	1.67883							1.96014	2.18297		1.6644
678.T.RFLP.Sample.639	1.99107	1.49489	2.45622	0.651645	1.4795	0	1.62747	1.22213	0.807786	0		2.60711	1.03972	1.98685	1.11126	0.596851	0.391351	1.5715	2.03703		2.64966	1.28017	1.96953	1.19038	0.410116	0.736155	0.395067	0.331757	1.38995	1.74422	1.35546	0.24493	2.05605	1.03972	0.367189	1.37738	2.03719	0.341209							0.364232	1.69751		0.562335
678.T.RFLP.Sample.640	2.02296	1.37887	2.6695	1.45811	1.62067	0	1.04721	1.87397	1.32804			2.46369	1.21489	1.61721	1.64737	1.43027	1.22734	1.02831	1.94711		2.68499	0.410116	1.86073	1.32262	0.636514	1.15208	0.527892	1.27242	1.88867	0.939796	1.16268	0	1.06868	0.669462	1.23569	0.909333	0.810385	1.09739							1.48376	0.862773		0.636514
678.T.RFLP.Sample.641	1.75995	1.83876	2.4522	1.2837	1.88763	0.120456	1.07717	1.42099	0.905581	0		2.49531	1.56071	2.02094	1.37376	0.879182	0.859678	1.53155	2.3644		2.602	1.50546	1.83992	1.48443	1.07102	1.35379	1.11301	0.758413	1.63961	2.1187	1.66537	0.830472	1.94097	1.06709	0.921322	0.786701	1.79386	0.708054							0.806627	1.80229		1.14906
678.T.RFLP.Sample.642	1.87323	2.07234	2.6587	0.913294	2.44948	0	1.82034	1.77828	1.24987	0.693147		2.76164	1.09861	2.08275	1.90026	1.14837	1.14768	1.4745	2.43456		2.66207	1.31096	1.49656	1.98916	1.56324	1.66353	1.55166	1.54888	2.06446	2.08006	2.04204	1.52296	2.21879	0.693147	1.40361	1.60545	2.04955	1.52351						0	1.12201	2.12793		1.76701
678.T.RFLP.Sample.644	2.46201	1.67125	2.89996	1.15402	1.95566	0	1.3605	1.74648	1.49412			3.23816	0	2.01298	1.87762	2.03232	1.34016	1.13928	2.30564		3.02869	1.97879	1.71372	1.21402	1.25194	1.80751	1.43344	1.07773	2.26898	1.20807	2.09627	0.9901	2.09692	0	1.36951	1.5318	2.23427	1.12426		0					1.564	1.78889		0.745631
678.T.RFLP.Sample.645	2.68269	2.27125	2.2699	1.59032	2.74788	0.589003	1.35228	1.72552	1.96039	0.562335	0	2.61314		2.21676	2.40786	1.29008	1.82809	0.972967	2.08241		2.07057	1.20693	1.7381	2.36162	1.81229	2.13552	1.77841	1.4964	1.98483	2.33689	2.25179	0.681089	2.24571	1.35363	2.08224	2.0639	1.89297	1.9921	0		0		0		1.63668	1.73608		1.7829	0
678.T.RFLP.Sample.653	1.62756	1.6794	1.98013	1.19233	2.05795		1.78023	1.40643	1.48147	0	0	1.84242		1.7576	2.18175	1.30431	1.36043	0.171518	1.33057		1.67166	1.3791	1.32583	1.66489	1.56071	1.51797	1.30437	1.25305	1.99765	2.12163	1.40067	1.46019	1.68793	1.50256	1.46328	1.48428	1.13849	1.48824							1.26335	1.53085		1.65998
678.T.RFLP.Sample.654	1.76636	1.15206	1.65402	1.46533	1.76991	0	1.60909	1.09861	1.01583			1.52527		1.76506	1.58483	0.968804	1.3953	0.209464	1.16704		1.44	0.651868	1.58703	1.60338	0.500402	0.608025	0.708008	0.636514	0.885206	1.77392	1.04218	0.500402	1.61361	0	1.47041	0.916068	1.58518	1.04511							0.948246	1.44255		0.964963
678.T.RFLP.Sample.655	2.04217	2.54267	2.85164	0.998284	2.39244	0	1.71129	1.46211	1.26856			2.90065		2.93685	1.77937	0.544418	0.800296	1.48471	2.61856		2.78141	1.20049	2.29181	2.28381	1.95619	2.06932	2.06182	1.75968	2.42229	2.5601	2.68835	1.25276	2.54325	1.32966	1.01767	0.75077	2.29434	1.27401							0.66794	2.10479		1.95708
678.T.RFLP.Sample.661	2.5142	2.39828	2.97006	1.46509	2.61455	0	1.71207	1.9745	1.86955			2.96142		2.29253	2.35556	1.71975	1.20616	1.59049	2.87106		2.74926	0.835211	1.8843	2.03306	1.79811	2.27426	2.12767	1.81171	2.48589	2.32871	2.66962	1.35382	2.47906	0.9557	1.53489	1.09489	2.08315	1.75762				0			1.68092	2.42367		1.72677
678.T.RFLP.Sample.668	1.87019	2.11966	2.51607	1.22914	2.22679	0	1.43742	1.7456	1.09951			2.831		2.12154	1.68788	1.43854	1.34873	1.54645	2.08914		2.75277	2.26946	1.43822	1.70069	1.36671	1.68151	1.5664	1.52083	2.08027	2.08866	2.18605	1.10696	2.07973	0	1.31097	1.60105	1.81104	1.26651							1.01143	1.93263		1.24138
678.T.RFLP.Sample.671	2.26875	1.94841	2.90567	1.96446	2.34849	0	1.86984	2.22997	1.54971			3.18478	0.450561	2.42898	2.21159	2.1492	1.82675	1.80453	2.33301		2.96909	2.30144	1.93878	1.59673	1.61896	1.74979	1.65265	1.64597	2.27202	2.02226	1.95972	1.26231	2.39193	0.723481	2.11799	2.12008	1.99536	1.55026							2.09678	2.02403		1.32646
678.T.RFLP.Sample.675	2.08027	1.31478	1.83551	1.82522	2.15447	0	1.01922	1.70766	1.36765			1.81052		1.80947	2.06464	0.8208	1.46604	0.102018	1.18944		1.76788	1.69742	1.80261	1.4878	0.867563	1.07692	0.932127	1.1803	1.2225	1.66414	1.5911	0.693147	1.43754		1.34434	0.858741	1.39828	1.33056							1.38966	1.3282		0.964963
678.T.RFLP.Sample.686	1.79909	2.20403	2.47803	1.85289	2.20688	0	1.83575	1.74623	0.953741	0		2.70784	0	2.22689	1.50952	1.15778	0.933733	1.82119	2.44096		2.81281	2.10104	1.50969	2.15846	1.83373	1.83608	1.66734	1.15716	2.09149	2.34217	1.96865	1.50128	2.32015	0.359282	1.35063	1.5377	2.02193	1.45115							1.21091	2.12236		1.90642
678.T.RFLP.Sample.690	2.03989	1.46883	2.09644	1.80707	1.83712		1.00126	2.01992	0.821431			1.75247		1.76065	1.87258	1.86836	1.83031	0.379786	1.39		1.94139	1.48025	1.82208	1.58275	1.03972	1.3112	1.14425	1.71514	1.87429	1.85367	1.67247	0	1.94301	0	1.60861	1.33463	1.74287	1.28762							1.39008	1.47794		1.03972
678.T.RFLP.Sample.697	2.35816	1.16744	2.59156	1.88924	1.77729	0	2.03334	1.8359	1.31217			2.88834	0	2.15468	1.71147	1.51294	2.02562	1.09193	2.00974		2.51298	1.98757	2.00232	1.35622	0.99352	0.927309	0.951297	1.42537	1.08057	2.05347	1.25947	0.304636	1.51962	1.01331	1.33215	1.44415	1.77517	1.19076							1.54488	1.39477		1.11123
678.T.RFLP.Sample.698	2.09902	1.67648	2.59821	1.48472	2.32535	1.05492	1.35748	1.77454	1.88307	0		2.78116		2.53821	2.10271	1.57987	1.91618	0.373624	2.00196		2.48831	1.73765	1.63073	1.82365	1.32276	1.39835	1.41757	1.22896	1.84818	2.25292	1.86824	0.566086	1.9175	1.05097	1.99563	1.71237	1.86938	1.71647							1.77251	1.81459	0	1.4944
678.T.RFLP.Sample.704	2.80018	1.8789	2.64698	1.88215	2.65422	0.682908	1.9283	2.14033	2.36649	0	0	2.87353	0	2.56948	2.48172	1.83797	2.09269	1.87905	2.39325		2.3812	1.80458	2.29734	1.95984	1.63241	1.76404	1.59734	1.88774	1.81651	2.62451	2.21555	1.23411	2.15852	0.964963	2.09128	1.72321	2.11373	1.80066				0			1.91219	2.01968	0	1.78777
678.T.RFLP.Sample.713	1.92289	2.30415	2.36813	1.34273	2.20561	0.198515	1.78434	1.24523	1.13624	0		2.68445	0	2.0424	1.65093	0.822201	0.915962	1.7288	2.00376		2.30839	1.47188	2.21599	1.91906	1.51164	1.49175	1.63046	1.11105	1.9783	2.18107	1.9919	0.91206	2.62387	1.29639	1.06338	1.36922	2.49209	0.94565		0					0.778257	2.0192		1.46814
678.T.RFLP.Sample.714	1.86648	1.95853	2.53553	1.71786	2.44281	0	1.8902	1.421	1.09387			2.84665	0.693147	2.43495	1.77564	0.667291	1.05575	1.8364	2.0408		2.53161	1.61912	2.24504	1.97604	1.56071	1.59008	1.79627	1.26187	2.1301	2.32477	2.23027	1.09861	2.58693	0	1.14531	1.42073	2.36347	1.07839							0.535641	2.02567		1.42706
678.T.RFLP.Sample.715	2.5226	1.95069	2.56793	1.28619	2.48326	0.128319	2.13912	1.34304	1.45762	0		2.98282	1.32966	2.40468	1.94112	1.86246	0.998334	1.86825	1.94645		2.49074	1.76267	2.43428	1.75722	1.1237	1.52409	1.17415	1.63796	2.28888	2.29878	2.20013	0.994924	2.48542	1.10932	1.30398	1.58328	2.51926	1.04651		0		0			1.15373	2.10686		1.26809
678.T.RFLP.Sample.716	2.21841	1.77455	2.36774	1.50318	2.54502	0.562335	1.79018	1.71486	1.21111	0		2.58805	0.693147	2.29365	1.89555	1.18277	1.8071	1.93935	2.22249		2.06275	1.67004	2.12493	1.57675	1.24934	1.44244	1.26915	1.39684	2.18645	2.35844	2.18177	0.735622	2.12826	1.12037	2.18495	1.57954	2.31958	1.68189		0					1.91484	1.99918		1.31802
678.T.RFLP.Sample.718	2.63452	2.01081	2.53095	1.16855	2.62728	0.607693	2.11121	2.08956	1.92273			3.08068		1.96436	2.39079	1.83117	1.76218	1.67696	1.25225		2.51572	1.52262	2.09054	1.94128	1.82392	2.21886	1.8695	1.40778	2.06862	1.7079	2.2729	1.35584	2.29884	0.897946	1.01321	1.27209	2.35261	1.84742				0			1.64182	2.01936	0.636514	1.34327
678.T.RFLP.Sample.720	1.82169	2.43619	2.6709	1.22368	2.45937	0	1.79927	1.72307	1.178	0		2.83829	1.0114	2.11602	1.88524	1.20955	1.32205	1.63604	2.29174		2.65607	1.67816	1.21548	2.04686	1.79528	1.92849	1.86775	1.6021	2.1755	2.16426	2.30483	1.20284	2.19881	0.693147	1.40754	1.25242	1.92466	1.40407							0.952765	2.25904		1.81095
678.T.RFLP.Sample.724	1.48838	1.48851	2.53341	1.1694	1.89369	0	0.820055	1.36891	1.11163			2.37173		1.66455	1.69922	0.680803	0.93079	1.46104	1.82476		2.57556	0.134364	1.2712	0.282739		0.682015	0	0.931295	1.71055	0.443561	1.51484		1.42015		1.31859	0.540204	1.23942	0.224727		0					0.583527	1.21035
678.T.RFLP.Sample.726	1.82768	1.93558	2.58076	1.65796	2.17	0	1.68129	1.29963	1.05473	0		2.73907		1.60544	1.52053	0.774915	1.2646	1.58313	2.15552		2.78949	1.26362	1.62596	1.42413	0.919907	1.03143	1.10227	1.36372	2.07291	1.32914	1.64785	0.566086	1.76494	1.09176	1.11963	0.991139	1.502	0.582558		0					0.36722	1.58729		0.900256
678.T.RFLP.Sample.730	1.79821	1.67811	2.50208	1.43393	2.24914	0.129382	1.67261	1.2265	1.06639	0	0	3.04384	0.562335	2.12853	1.50788	0.84051	0.917464	2.16427	1.72499		3.00415	1.18649	2.05426	1.49226	0.994924	0.828837	0.803267	1.10068	2.08054	1.77353	2.07338	0.636514	2.29987	0.396033	1.04551	1.15625	2.13609	0.513235		0.664528			0		0.0599602	2.00437		0.636514
678.T.RFLP.Sample.733	1.99788	2.13334	2.68511	1.92367	2.53458	0.24493	1.95911	1.21724	1.25865	0		2.96116	0	2.2117	1.89274	1.33304	1.30956	1.7945	2.12736		2.7988	1.52332	2.36713	1.77789	1.34213	1.56701	1.55958	1.59322	2.34125	2.18191	1.98091	0.735622	2.04175	0.848686	1.26235	1.09848	1.88201	0.927497		0.661563					0.705642	1.96459		1.31078
678.T.RFLP.Sample.737	1.00951	1.59459	1.15358	1.34503	1.82874	0.317106	1.39755	0.94252	0.439996			1.87612	1.05492	2.04731	0.891874	0.0217102	1.1019	1.75328	0.972534		1.99312	1.62573	2.05076	0.84484		0.802481	0.152615	0.428494	0.949449	1.62769	1.89431	0.691416	2.18814		1.10086	1.14323	2.23392	0.30872							0.204212	0.815374
678.T.RFLP.Sample.740	2.21171	2.24704	2.63475	1.12375	2.16514	0.470033	1.64669	1.29813	0.979398		0	3.07686	1.03972	2.17179	1.92276	1.32427	1.24784	1.64195	1.7645		2.92656	1.81887	1.7804	1.33035	1.27985	1.77712	1.58092	1.60335	2.27368	2.12263	1.97365	0.832447	2.3851	0	1.17969	1.72528	2.283	1.04186			0		0		0.802094	2.19373		1.32089
678.T.RFLP.Sample.742	2.68447	1.69894	2.51221	1.58002	2.45172	0.882981	1.31845	2.12497	2.0373		0	2.76841	1.38629	2.43864	2.32997	1.18572	1.9046	1.59149	2.07028		2.21506	1.26338	2.08495	1.74962	1.26716	1.48988	1.31734	1.69598	2.12181	2.10198	1.88788	1.01716	1.96239	0	1.88126	0.831713	2.29414	1.72645				0			1.7026	1.98676		1.38958
678.T.RFLP.Sample.746	1.93664	1.88911	2.1331	1.73485	2.06802	0.693147	1.02603	1.44673	1.53997	0	0.693147	1.87989		2.22886	2.19104	1.34819	1.42747	0.61248	2.14539		1.93643	0.910586	1.56482	1.74233	1.27303	1.28188	1.347	1.22888	1.81695	1.58224	1.76466	0.636514	2.24624	0.636514	1.93212	0.556647	1.90968	1.39534							1.13558	1.88153		1.33218
678.T.RFLP.Sample.747	1.14616	2.00711	2.25782	1.56439	2.31489	0.693147	1.55713	1.72549	1.09646			2.43885		1.4994	1.84548	1.43519	1.8939	1.37892	1.2565		2.46227	0.968211	0.632517	1.39865	0.693147	1.57585	1.22135	1.38114	1.27395	1.52881	1.87397	0.214559	1.08292	0.59827	1.63012	0.933394	0.81563	1.02002							1.30647	0.665454		0.500402
678.T.RFLP.Sample.751	1.82155	1.8236	2.16078	1.2461	1.20297		0.761391	1.60771	0.852891			1.86909	0	1.64508	1.60393	1.23719	1.67502	0.509425	2.03552		1.98765	1.69159	1.43505	1.02839	0.636514	1.13823	1.03775	1.38215	1.69539	1.6364	1.68922	0	1.86878	0	1.88807	1.03492	1.65345	1.21146							0.861302	1.45058		0.636514
678.T.RFLP.Sample.753	2.39586	1.91953	2.43027	2.07033	2.59364	0.848686	1.759	1.95338	2.03684	0	0	3.16676		2.76016	2.3738	1.898	2.07297	1.78449	1.37685		2.64018	1.82304	2.04955	1.77018	0.953715	1.66674	1.52085	1.37074	2.43041	2.44815	2.19566	0.882761	2.35517	1.34213	1.94639	1.41778	2.20193	1.76584							1.58743	2.05512		1.12179
678.T.RFLP.Sample.754	1.79699	2.46515	2.6925	1.42543	2.32127	0	1.66416	1.56616	1.16348			2.8588	0.636514	2.39721	1.64264	1.4254	1.2089	1.33113	2.20718		2.62309	2.11239	1.36415	1.77391	1.27303	1.70059	1.7976	1.0987	2.04258	2.47386	2.17605	0.167944	2.25337	0	1.14298	1.61004	1.92573	0.900673							0.785955	2.17895		1.32966
678.T.RFLP.Sample.756	2.41537	2.21796	2.58654	1.68258	2.65998	0.189209	1.45391	1.85869	1.72704			3.0416	0	2.59119	2.17958	1.49421	1.47808	1.38667	1.83457		2.49358	1.69385	1.78852	2.08793	1.60793	2.12973	1.8861	1.86682	2.36331	2.19892	2.45806	1.16455	2.31141	0	1.75286	1.64739	2.01437	1.61407				0			1.535	2.16042		1.65239
678.T.RFLP.Sample.757	2.30752	2.47806	2.88442	1.92848	2.57782	0.505288	1.9271	1.73631	1.2867	0.693147	0	3.00748	0.796312	2.66801	2.12655	1.60663	1.50623	0.984448	2.35021		2.74202	2.13756	2.08348	2.16512	1.70475	2.0075	1.75569	1.79024	2.43606	2.52544	2.09075	1.18967	2.51936	1.12467	1.66564	1.7324	2.16433	1.17866					0		1.32598	2.19535		1.85482
678.T.RFLP.Sample.759	2.30908	2.15865	3.0745	1.68558	2.59241	0	1.55315	1.75897	1.52157			3.07286	1.32089	2.4163	2.11752	1.85673	1.28591	1.55675	2.75884		2.85365	1.8598	2.02621	2.06728	1.6668	2.06273	1.78951	2.01003	2.30103	1.82123	2.41923	1.05879	2.51174	0.55564	1.56047	1.84868	2.20047	1.40926		0					1.53065	2.02245		1.6668
678.T.RFLP.Sample.761	1.88732	1.84033	1.01	0.837641	1.03356		0	1.03972	0.429323			0.72502		1.3489	0.853945	0	1.42575	0.14513	0.309581		0.855564	0.693147	1.06366	0.295439	0	0.391746	0.690186	0	0.967912	1.67093	1.26085		1.82565	0	1.0327	0.500402	1.90824	1.40873							0.576334	0.926843			0
678.T.RFLP.Sample.766	2.50865	1.90437	2.53965	2.23736	2.54256	0	1.75918	1.89729	1.91117	0		2.869	0	2.34466	2.23611	1.6171	1.67221	0.78378	1.71469		2.38239	1.43525	2.27614	2.15861	1.69954	1.80016	1.65008	1.64626	2.04898	2.4805	1.98336	1.05331	1.90079	1.36796	2.0445	1.70619	2.04354	1.94969							1.93178	1.88116	0	1.9204
678.T.RFLP.Sample.767	2.33035	2.22878	2.66632	1.08093	2.49016	0.128319	1.55908	1.24152	1.34232	0		2.89108	0	2.5284	1.8358	1.5342	0.785747	1.72726	2.41127		2.49128	1.19081	1.9831	1.80313	1.32667	1.72343	1.79627	1.50435	2.32179	2.51233	2.29004	1.42902	2.51615	0.562335	0.985492	0.988847	2.48278	0.999728		0.562335					0.914916	2.09133		1.49857
678.T.RFLP.Sample.768	2.19544	1.38634	2.28492	1.58672	2.24876	0.985733	1.68724	1.74675	1.77029			2.57321	0	2.30619	2.25094	1.3204	1.64267	1.42212	1.34566		1.9442	0.661601	1.73317	1.61608	1.15805	1.55954	1.20001	1.25304	1.65013	2.15117	1.92258	1.02322	1.47664	0.778998	1.71028	1.16111	1.78712	1.61563							1.67681	1.39554		1.27639
678.T.RFLP.Sample.769	2.58094	2.63934	2.69238	1.68735	2.30039	0.436162	1.98889	1.99445	1.90033	0		2.79227	0	2.15413	2.4367	1.55938	1.73	2.05067	2.85264		2.46773	1.15499	2.32717	2.22566	1.80503	2.2086	2.25891	1.77482	2.73758	1.91887	2.25524	1.04663	2.45909	1.54581	1.92869	0.925147	1.74422	1.97734		0.636514					1.49774	2.33424		1.80951
678.T.RFLP.Sample.773	2.5341	2.02352	2.30439	2.20435	2.54329	0	1.40453	1.22165	1.70316	0.673012		2.79032		2.11172	1.79321	1.62388	1.38016	1.3685	2.19795		1.98368	1.77059	2.01145	2.12736	1.52184	1.84197	1.46159	1.43737	1.97986	2.58303	2.34707	1.1358	2.05205	1.53842	1.54847	1.80959	1.88605	1.52502							1.29619	1.74758		1.70739
678.T.RFLP.Sample.778	2.78242	1.92573	2.24852	1.85795	2.39948	0.657529	1.33875	1.65891	2.14517			2.75304		2.19436	2.23406	1.64981	1.64303	1.72115	2.4184		1.94465	1.77519	2.21789	1.81938	1.06086	1.8617	1.60721	1.5818	2.04591	1.79284	2.08015	0.500402	2.40673	0.663395	1.80621	1.50691	2.33014	1.73085		0					1.68329	1.93805		1.06086
678.T.RFLP.Sample.780	2.84028	1.75606	2.58345	1.32946	2.66978	0.665204	2.06598	1.96668	2.14953	0		2.90002		2.55545	2.55886	1.83152	1.82048	2.01423	2.28415		2.27296	1.67834	2.16055	1.80399	1.18214	1.72673	1.29611	1.64955	1.99135	2.62234	2.22984	0.848686	2.14704	0.876092	1.8592	1.26937	2.45634	1.7718							1.6418	1.91931		1.3642
678.T.RFLP.Sample.784	3.03081	2.27235	2.57671	1.68703	2.27716	0.68593	2.25049	2.09444	2.1568	0		2.76368		2.73877	2.67955	1.35688	1.82225	2.05745	2.42512		2.22732	1.35973	2.41948	2.23755	1.71253	2.00161	1.7818	1.75453	2.44698	2.61854	2.07706	0.984087	2.50183	1.3636	2.06657	1.1673	2.5454	1.9737							1.81894	2.21046		1.67459
678.T.RFLP.Sample.786	2.63839	2.38421	2.6518	1.69136	2.48466	0.510601	2.0163	1.93025	1.91073	0	0	2.82177	0	2.50928	2.33514	1.61994	1.51495	1.82203	2.55275		2.21383	1.07216	2.63269	2.13896	1.74717	2.19083	1.87355	1.98535	2.56518	2.28517	2.20578	1.36563	2.45916	1.51245	1.5124	0.691369	2.71166	1.71316	0	0					1.39747	2.11974		1.77487
678.T.RFLP.Sample.791	2.5665	1.86682	2.57349	1.94472	2.63107	0.691416	1.55711	2.30985	2.1374			2.83315	0	2.07987	2.32027	1.19062	1.77729	1.96854	2.26353		2.17794	1.03485	2.26113	1.74957	1.45987	1.89173	1.58853	1.7848	2.10103	2.18763	2.04967	0.79373	1.86891	0	2.0117	0.839142	2.10724	1.96828				0			1.85967	1.79728		1.60798
678.T.RFLP.Sample.801	2.27136	1.71701	1.96999	1.26358	2.18162	0	1.32299	1.72075	1.71003	0		1.98961		1.63687	1.67473	0.996322	1.54262	0.0561566	1.29445		1.8574	1.64196	1.68065	1.59221	1.41222	1.59965	1.39641	1.05563	1.74619	1.88513	1.53941	0.759547	1.82101	0.636514	1.80867	1.56071	1.48989	1.73967							1.90999	1.31939		1.47081
678.T.RFLP.Sample.804	2.02531	1.5037	1.96663	1.83017	1.94135	0	1.50099	1.67595	1.61553			1.88645		2.27306	1.87996	0.727962	1.84177	0.272939	1.44419		1.65225	1.24296	1.89063	1.21978	1.23668	1.47106	1.30126	1.19734	1.84752	1.89053	1.74591	0.348832	2.07418	0	1.77755	1.57884	2.45966	1.51867							1.78075	1.90976		1.14906	0
678.T.RFLP.Sample.807	1.87102	1.18092	1.35474	1.41288	1.41011		0.493565	0.9557	1.13712			1.00481		1.70075	1.17125	0.713497	1.60037	0.0174755	1.02778		1.19286	0.600166	1.40339	1.10326	1.09861	1.07422	0.842095	0.848686	1.16479	1.69356	1.11808	0.214559	1.44568	0.682908	0.870307	1.13756	1.39235	1.02894							1.28734	1.25168		0.693147	0
678.T.RFLP.Sample.815	1.71172	1.80437	1.88955	0.923502	2.15927		0.867563	1.03972	1.5741			1.76431		1.81143	1.77732	1.513	0.974315	0.0944796	1.08971		1.77366	2.00048	1.71684	1.64919	1.05492	1.17241	1.09962	0.867563	1.42201	2.00761	1.62458	0.858741	2.23772	0.673012	1.38019	1.69691	1.93541	1.22208							1.02996	1.60637		1.27303
678.T.RFLP.Sample.820	1.72743	1.25214	1.54898	1.28087	0.935338		1.06925	0.636514	0.621086			1.55162		1.47713	0.709225	0.415055	1.47698	0.0908761	0.556873		1.51107	0.562335	1.58597	0.636514	0	0.542349	0.322969	0.562335	1.86752	1.08456	0.206192	0	1.58652	0	1.35778	1.21301	1.66675	1.17108							0.728768	0.922536		0
678.T.RFLP.Sample.821	1.92344	0.994495	1.32463	1.32195	1.23648	0.673012	0.921235	0	0.922221			1.18052		1.54907	1.34732	0.845351	0.80231	0.123633	0.458938		1.30384	0.325083	1.47941	1.04598	0	0.429323	0.189762	0	1.06635	1.07021	0.86474	0	1.78756	0.348832	0.953925	0.271189	1.84351	0.454086							0.800445	1.63602		0
678.T.RFLP.Sample.823	2.14844	2.49057	2.89125	1.62729	2.79613	0	1.33404	2.02052	1.36796			3.27439	1.35178	2.07154	2.23122	0.691422	1.63611	1.95886	2.43056		2.98953	1.59608	1.39597	2.18825	1.80414	1.9919	1.93311	1.93769	2.4268	2.34454	2.32938	1.38582	2.38393	0	2.12111	1.68644	2.14639	1.89571							1.4842	2.17971		1.76014
678.T.RFLP.Sample.825	2.38285	2.48672	2.87762	1.60215	2.82862	0	1.63885	1.8876	1.54974	0.59827		3.29391	1.13587	1.8654	2.15245	0.625608	1.66853	2.08257	2.33693		2.98289	1.93739	1.94639	2.13923	1.82441	1.92917	1.74115	1.65914	2.42047	2.16337	2.21499	1.59976	2.48327	0.900256	1.75857	1.65274	2.24437	1.75965							1.20209	2.18184		1.70483
678.T.RFLP.Sample.826	2.30173	2.60556	2.74974	1.48349	2.29704	0	1.92129	1.50773	1.21209	0.636514		3.25438		2.18244	1.87627	0.962176	1.2364	2.00365	2.24964		3.00762	1.61212	1.70546	1.73338	1.87627	1.46987	1.69209	1.35936	2.25783	1.78648	2.30941	1.2131	2.28184	1.32966	1.3414	1.1252	1.88794	0.640997		0					0.366006	1.66374		1.73287
810.1230A1H1	1.53262	1.55801	1.52584	0.661563	0.593691	0.0883198	0.673012					1.02416		0.7054	0.131021	0.59827	1.03972	1.17797	1.09491		1.4492	1.07339	0.921493			0	0			0.691761		0	1.29495		0.173897	0	0.98099	0.661563								0
810.1230A2H2	0.941815	0	1.7099	0.562335	0.900724	0.636514		0	0.673012			1.29348		0.759547	0.883316	0	0.562335	0.348832	0.617242		1.49241		1.12754				0	0	0	0				0.500402	0.867563	0	0.410116	0								0
810.1230C2H2	1.20173	0.951521	1.04263	1.09058	0.344598	0	0.614503					0.843805		0.165893	0.534091	0	1.00638	0	0		1.17112	0.592953	1.00638	0					0.381169	0.970816	0.614503		0.585953	0.470615	0		1.10401
905.Alsback.0.25to0.5cm	0.168749	1.18912	0.107635	0.421745	0.45342		0.297964	0	1.06258	0		1.29541		0	0.142506		0.917158	0.636514	0.576168		0.0285208	0	0.503859	0.304636	0.135794	0.704345	0.129741	0	0.879209	0.372878	0.664528	0.680083	1.05653		0.640583	0.348832	0.679898	0.63975							0	0.367061		0.223718
905.Alsback.0.5to0.75cm	0.0998233	0.854438	0.305614	0.289283	0.813396	0	0.173702	0	0.610444			1.17325		1.03972	0.786822		0.551038	0.121692	0.640036		0.184147	0.051018	1.11434	0.636514	0.636514	0.59488	0	0	0.510689	0.66441	0	0.316779	0.735764		0.270061	0	0.735615	0.801767							0	0.358451		0
905.Alsback.0.75to1cm	0.117126	0.844563	0.112437	0.254963	0.867563		0		0.529416			1.38881		0.693147	0.693147	0.693147	0.294633	0	1.0114		0.0669634	0	0.850643	0		0	0.348832		0.771526	1.12289	1.05492	0	0.61943		0.351183		0.655553	0.68528								0.778784
905.Alsback.0to0.25cm	0.410116	0.149995	0.623385	0	0.287364			0	0.415612			0.538007		1.03972	0.142506	0	0.916068	0.564877	0.0604983		0.539689	0.508904	0.562335	0.271189	0	0	0.0546588	0.206192	0.308645	0.364248	0.167944	0.567458	0.126627		0.950271	0	0.126627	0.67051							0	0		0
905.Alsback.3.5to4cm	0.623439	1.26966	0.332632	0.907209	1.10804	0	0.730494	0.167944	0.578797	0	0	1.15671		1.09658	1.17039	0	1.46765	1.12629	1.13518		0.199985	1.15193	1.45987	0.900014	0.560746	0.978603	0.201936	0.0723778	0.537572	0.728758	1.47868	0.46868	1.07905	0	1.02752	0.464148	1.17627	1.28104							0	1.0016		0.294744
905.Alsback.3to3.5cm	0.253039	1.24378	0.32029	0.419203	1.09385		0.579366	0.707786	1.26645	0		1.49157		1.25853	0.887018		1.25659	1.06086	0.843515		0.0883652	0.366925	1.48092	1.17553	0.633171	1.02499	0.654335	0.790268	1.29452	0.550887	0.965186	1.00867	0.878565		0.752033	0.348832	0.629847	0.962486							0.562335	0.59609		0.681089
905.Alsback.4.5to5cm	0.657974	1.48519	0.379861	1.35306	1.98484	0.9557	1.07304	1.06212	1.2337			2.43104		1.39045	1.88447	0.636514	1.35054	1.10343	1.42333		0.251085	0	1.86938	1.67571	1.20479	1.11867	0.711948	0.790268	1.33722	0.618589	1.67472	0.629936	1.02272	0	1.39067	0.848231	1.16931	1.18614							0.562335	0.90587		0.562335
905.Alsback.4to4.5cm	0.19065	1.58536	0.488103	0.555679	1.56047	0	0.217792	0.636514	0.87156			1.58805		1.64899	1.72273		1.05743	0.122137	1.49052		0.383516	0.0218608	1.49625	1.30131	1.03972	1.43474	0.97301	0.636514	0.963271	0.921625	1.42978	0.636514	0.857253		0.452449	0	0.255467	0.733107							0.636514	0.891053		0.636514
905.Gullmarsfjord.stations1	0.137705	0.65926	0.460718	0	0.184907		0.201925	0	0.761526			0.733475		0	0	0	0.586094	0	0.339322		0.358794	0.00396709	0.352603	0.474139	0	0.680701	0	0	0.761526	0.121466	0.271189	0	0		0.265957		0	0.49377							0	0		0
905.Gullmarsfjord.stations2	0.200471	1.33326	0.545464	0.285376	1.06992		0	0.693147	0.874613			1.11727		1.05492	0.93477	0	1.21704	0.0153144	1.17626		0.467607	0.0069198	1.12047	1.3106	0.693147	0.985437	0.869198	0.693147	1.16149	0.227268	0.964963	0.693147	0.35357		0.744169		0.116699	0.646691							0.693147	0.766908		0.693147
905.Gullmarsfjord.stations3	0.074378	0.717865	0.505955	0.167975	0		0	0	0.341982			0.556494			0.450561		0.51827	0.00531719	0.777141		0.436427	0	0.437102	0.876199	0	0.473863	0	0	0.393321	0.0339167	0.410116	0	0		0.0970593		0.0919566	0.275505							0	0.163894		0
905.Gullmarsfjord.stations4	0.246421	0.663725	0.338293	0.344232	0.673012		1.07795		0			1.46169		0	0		0.915595	0.00386955	0.918428		0.317936	0.00270002	1.0656			0	0		0	0	0		0.544115		0		0.391168	0.318988								0
905.Gullmarsfjord.stations5	0.236956	0.256135	0.400466	0	0.562335		0		0			1.50848		0.325083	0	0.562335	1.41301	0	0.686962		0.38438	0	0.680629			0		0	0.391168	0.568633	0.562335	0	0.391168		0.19395		0.157603	0.124251								0	0
905.Gullmarsfjord.stations6	0.724943	0.817879	0.42755	0.97963	0.841623		0.454664	0	1.03103	0		1.66515		0.348832	0.77208		1.30517	0.433512	1.28962		0.282794	0.340359	1.5715	1.23766	0.500402	0.51958	0	0.271189	0.935557	0.486959	0.271189	0.500402	0.30814	0	0.60168	0	0.837333	0.954794							0	1.0327		0.636514
905.Gullmarsfjord.stations7	1.97583	0.819363	1.24216	1.46171	1.40732	0	0.682908	0.882761	1.14509			0.722858		1.67982	1.19947	1.60944	1.381	0.171727	1.07052		1.15804	0.0339517	1.95599	1.13653	0.304636	0.601983	0.336174	0.527972	0.513035	0.0896942	0.926709	0.304636	1.82634	0.59827	1.07102		2.09066	0.901996							1.14885	1.27621		0.304636
905.Gullmarsfjord.stations8	2.33322	1.28318	1.6759	1.51868	2.09499	1.13756	1.01333	1.00885	1.53993	0.348832	0.271189	1.09777		2.23525	1.58971	1.76776	1.87117	0.174375	1.43123		1.61427	0.0243019	2.07253	1.39614	1.08872	0.384664	0.671688	0.879768	0.614893	0.236053	1.82165	0.752792	2.21846	1.33347	1.74982	1.47824	2.38529	1.08633			0		0		0.562335	1.58852		0.832765
905.Gullmarsfjord.stations9	0.691427	1.3073	1.16636	0.939456	1.76092	0.636514	0.737581	0.861398	1.80456	0.673012		2.17948		2.43338	1.30622	1.6308	1.58202	0.0736706	1.04151		0.963833	0.0126071	1.92252	1.24656	0.410147	1.33914	0.686909	0.550559	1.46035	1.07	1.77888	0.561246	1.61714	0.994924	0.866105	1.54231	1.12572	1.059	0					0	0.883876	1.43202		0.43053
905.PLO6.t0B	1.8801	1.14845	2.36016	1.90798	1.79111	1.39295	1.522	0.706362	1.51203	1.46019	0	3.01313		2.67933	1.39801	1.77765	2.08744	2.18405	1.17556		2.35477	2.14703	2.63334	1.22532	0.68581	1.08655	0.64119	0.366086	1.89122	2.32015	2.0997	0.413795	2.70704	1.71155	1.92689	1.50488	2.15865	1.04339							0.852358	2.17107		0.589924	0
905.PLO6.t0C	1.48397	1.25435	2.1839	1.5468	1.69791	0.946537	1.44172	1.02789	1.70747	1.07699	0	2.89855		2.35845	1.38549	1.89997	1.92307	1.95501	1.20583		2.0377	1.84275	2.43802	0.969064	0.69504	1.2079	0.760654	0.427633	1.60585	2.06215	2.23752	0.269701	2.42573	1.31712	1.79776	1.60568	1.63593	1.41041							0.835843	2.05281		0.754352
905.PLO6.t0D	1.68951	0.924176	1.93829	1.85725	1.43485	0.824659	1.43753	0.776242	1.31921	0.682908	0	2.80567		2.49505	1.16662	1.93542	1.75408	1.75229	1.01029		2.04183	1.97348	2.24445	0.920541	0.269492	0.936098	0.485498	0.442021	1.47432	1.93419	2.04137	0.316189	2.42643	0.686962	1.70669	1.57352	1.87186	1.08622	0				0		0.806328	1.93082		0.26933
905.PLO6.t2.ANOX.0to1cm.1	1.31734	1.38436	2.49498	1.49605	1.78868	1.36994	1.07426	0.984374	1.76505	0.682908		3.17284		2.57732	1.40726	1.89534	1.99799	2.08998	1.22068		3.07187	1.75538	2.51828	1.6741	0.593111	1.20888	0.622805	0.522663	1.68788	1.55346	1.987	0.340202	2.07265	0.878544	1.47025	1.43796	1.7137	1.21301	0				0	0	0.938699	1.60956		0.420764
905.PLO6.t2.ANOX.0to1cm.2	1.99696	1.2318	2.48899	1.91973	1.78518	1.13815	1.32732	1.16484	1.6212	0.636514	0	3.17632		2.54071	1.32089	1.51524	2.13902	2.21351	1.27053		3.10496	1.5916	2.63419	1.54876	0.514246	1.05602	0.624079	0.571255	1.72319	1.88529	1.92482	0.384162	2.41888	0.901185	1.71755	1.72823	2.22243	1.28288	0		0.410116		0		0.767938	1.69145		0.49197
905.PLO6.t2.ANOX.0to1cm.3	1.87672	1.18048	2.35142	1.73558	1.26333	0.839761	1.4004	0.859112	1.38916	0		3.0069	0	2.48656	1.08553	2.00086	1.95106	0.949121	1.16923		2.56209	1.57917	2.53376	1.25127	0.362411	0.721879	0.378368	0.441099	1.59545	1.49149	1.76244	0.183378	2.02956	0.79896	1.50474	1.52907	2.12738	1.16601						0	0.927359	1.43717		0.174033
905.PLO6.t2.OSCANOX.0to1cm.1	0.600066	1.63085	2.39895	0.888861	2.16517	1.43147	0.795776	0.973066	1.18835	0.806643	0.693147	2.69096		2.67697	1.80806	1.55203	1.64213	1.64718	1.74399		2.25437	1.36655	2.32223	1.62543	0.74063	1.2561	0.491149	0.563863	1.82718	0.986979	2.2374	0.265138	1.49703	1.47673	0.809797	1.63555	1.22246	0.91511			0		0		1.28231	1.5255		0.460878	0
905.PLO6.t2.OSCANOX.0to1cm.2	0.685851	1.83516	2.57305	1.0353	2.30963	0.545595	1.17523	1.16145	1.97092	1.05492	0	2.81597		2.63182	2.05966	1.99341	1.81604	1.77404	1.74505		2.31282	1.73569	2.31108	1.88919	0.537631	1.55023	1.00292	0.732999	2.15417	1.2119	2.40292	0.290754	1.88334	1.5986	0.948994	0.891589	1.42049	1.16627							1.43289	1.76787		0.639651	0
905.PLO6.t2.OSCANOX.0to1cm.3	0.900975	1.55018	2.45491	1.24397	2.08265	1.27985	1.0451	0.850189	1.8189	0.964963		2.91711		2.7726	1.72238	2.05586	1.87086	1.72162	1.62894		2.38433	1.51882	2.35669	1.58233	0.769828	1.18286	0.723178	0.434403	1.98501	1.27741	2.40326	0.353777	1.96462	1.30831	1.1726	1.68358	1.48029	1.09855						0	1.25465	1.83949		0.462207
905.PLO6.t2.OSCOX.0to1cm.1	0.486739	1.87511	2.5836	0.66269	2.72009	1.23675	0.566055	1.4263	1.53842	0.964963	0.271189	2.53955		2.63028	2.18189	1.74109	1.48912	2.19774	2.19341		2.58196	1.74902	2.14492	1.99609	1.40489	1.04091	1.37104	1.21224	1.55453	0.613904	2.60602	1.18809	1.44544	1.05255	0.585658	1.52483	0.970274	0.693923			0.410116	0	0		1.34228	1.27886		1.14644
905.PLO6.t2.OSCOX.0to1cm.2	0.744908	1.7406	2.62644	0.994702	2.4106	1.35025	0.731776	0.898345	1.7747	0.876092		2.82083		2.62873	1.96838	1.39829	1.63067	2.0382	1.83197		2.59613	1.62408	2.51929	1.88413	1.21437	1.29766	0.993591	0.599371	1.70506	0.976218	2.37897	0.622287	1.82204	1.16868	0.879611	1.64605	1.46968	0.982472			0			0	1.3677	1.60581		0.734686
905.PLO6.t2.OSCOX.0to1cm.3	0.579984	1.85818	2.72093	0.843385	2.57475	1.21353	0.636643	1.0661	1.65197	0.500402		2.88686		2.43321	2.1364	1.80667	1.43958	1.98519	2.08652		2.81571	1.95223	2.28922	1.6149	0.989811	1.37049	1.54134	0.472738	1.61929	0.979094	2.62229	0.398441	1.71243	0.72435	0.648987	1.66713	1.25068	0.650474			0				1.07503	1.30701		0.560791
905.PLO6.t2.OX.0to1cm.1	0.414324	1.57045	2.6323	0.768797	2.46014	0.673012	0.653956	0.816081	1.36211	0.666278		2.64447		2.62517	1.83152	1.98361	1.26268	1.41752	1.95887		2.51033	1.42127	2.15362	1.38208	0.620084	1.08552	0.820408	0.149146	1.83034	0.801097	2.23739	0.306829	1.51396	1.32166	0.515608	1.2671	1.08785	0.654535							1.10755	1.35045		0.422863
905.PLO6.t2.OX.0to1cm.2	0.551876	1.87525	2.61511	0.935924	2.36032	1.21301	0.714256	1.0733	1.22613	0.823959		2.782	0	2.6477	2.0974	1.63327	1.36964	1.80004	1.54421		2.43663	1.44602	2.19074	1.4793	0.981443	1.40605	1.19236	0.34497	1.86183	1.47892	2.37216	0.592824	1.94191	1.2542	0.790935	1.15264	1.58136	1.09486							1.23059	1.6661		0.4658
905.PLO6.t2.OX.0to1cm.3	1.16098	1.84948	2.73375	1.52769	2.41997	1.19445	1.11961	0.991516	1.75072	1.24786	0.500402	2.87166		2.11502	2.11484	2.03004	1.96415	2.02899	1.81693		2.51583	1.29425	2.32855	1.70127	0.739878	1.34509	0.829066	0.337426	2.31411	1.61205	2.14889	0.559907	2.1834	2.09696	1.28689	1.04405	1.78096	1.31974							1.02055	2.01683		0.955166
905.PLO6.t3.ANOX.0to1cm.1	0.48652	1.31642	2.34179	0.590205	1.43149	0.618941	0.321016	0.921441	1.39886	0.876092		2.39779		2.10489	1.18885	1.78239	1.43176	1.68793	1.27593		2.76738	1.39855	1.72146	1.47797	0.290914	1.0118	0.558298	0.307395	1.40779	0.513365	1.63732	0.251622	1.19937	1.10561	0.639284	1.02037	0.905568	0.82631							0.875381	1.31369		0.379939
905.PLO6.t3.ANOX.0to1cm.2	0.718533	2.24112	3.24699	0.693679	2.86471	1.01281	0.810381	1.61323	2.38387	1.68095	1.22849	3.28843		2.96679	2.59648	2.52436	2.09757	2.71326	2.3027		3.41925	2.31787	2.2302	1.80194	1.37389	1.86716	1.74979	1.49199	2.18385	0.722554	2.72652	0.903574	1.83667	2.37158	0.76349	2.16938	1.26009	1.21018	0.682908		0	0	1.03972		1.65185	1.96909		0.852837	0
905.PLO6.t3.ANOX.0to1cm.3	1.40143	1.28754	2.31987	1.5633	1.59231	1.43983	1.30704	0.996387	1.63412	0.97398	0	3.01382		2.42211	1.36831	1.80902	2.17557	1.95025	1.37883		2.56277	1.80652	2.32713	1.50704	0.364634	1.09401	0.721644	0.560293	1.75923	1.46511	2.0181	0.194865	1.87918	0.811795	1.60611	1.42012	1.5616	1.23036							0.925013	1.44643		0.389425	0
905.PLO6.t3.OSCANOX.0to1cm.1	1.44377	1.83211	2.53196	1.52019	2.34624	1.33979	1.34353	1.15068	1.80137	0.348832	0	2.84631		2.44104	2.07874	1.62635	1.98147	1.56588	1.77165		2.4459	1.49114	2.35019	1.78923	0.973432	1.55461	0.920832	0.545815	2.2225	1.70415	2.49341	0.416201	2.23397	1.27836	1.32155	1.32274	1.993	1.45588						0	1.52033	1.99438		0.689114
[truncated: 8,842 more rows]
[truncated: 102 more columns]
