# Supplementary material for: Quantifying functional redundancy in polysaccharide-degrading prokaryotic communities
Source: Microbiome. 2024 Jul 2;12:120. doi: 10.1186/s40168-024-01838-5 (PMC11218364; doi:10.1186/s40168-024-01838-5)
Supplement: Supplementary file 7 — Supplementary file 6. Supplementary Data 4. Average FRIb values for 151 GH families in different environments. [file 40168_2024_1838_MOESM6_ESM.xlsx]

## Sheet: Average FRIb value
GH	Aerosol (non-saline)	Animal corpus	Animal distal gut	Animal proximal gut	Animal secretion	Animal surface	Plant corpus	Plant rhizosphere	Plant surface	Sediment (non-saline)	Sediment (saline)	Soil (non-saline)	Surface (non-saline)	Surface (saline)	Water (non-saline)	Water (saline)
GH1	0.818592	0.739608	0.943287	0.916966	0.748059	0.916347	0.929411	0.700678	0.932463	0.881055	0.872769	0.862668	0.916134	0.941212	0.911334	0.77724
GH2	0.845089	0.733217	0.9435	0.885172	0.836081	0.945237	0.8821	0.723994	0.774867	0.906006	0.858115	0.888026	0.934998	0.943561	0.927326	0.776825
GH3	0.871344	0.760759	0.947279	0.925999	0.883926	0.946411	0.8579	0.740014	0.902967	0.902577	0.851478	0.886637	0.939263	0.940695	0.899911	0.823011
GH4	0.862802	0.697553	0.938356	0.890561	0.872526	0.934934	0.899437	0.701965	0.928643	0.876966	0.789823	0.886932	0.931908	0.959644	0.938241	0.735734
GH5	0.880482	0.748953	0.949046	0.901534	0.845067	0.942904	0.845189	0.699901	0.71106	0.876295	0.855888	0.841508	0.937407	0.928514	0.924443	0.85478
GH6	0.929952	0.970407	0.962915	0.958498	0.852516	0.9384	0.781762	0.774246	0.970539	0.807258	0.908081	0.912427	0.926586	0.931315	0.911388	0.716013
GH8	0.82635	0.778178	0.894649	0.904821	0.810583	0.910791	0.872235	0.763015	0.886201	0.910731	0.862986	0.905994	0.922097	0.942525	0.912343	0.838632
GH9	0.89374	0.697713	0.929061	0.916854	0.912928	0.930595	0.902782	0.738007	0.879458	0.880378	0.84284	0.900871	0.907993	0.945805	0.944049	0.881532
GH10	0.877997	0.901274	0.923503	0.885168	0.946327	0.938825	0.916607	0.667478	0.625256	0.86799	0.869199	0.824954	0.935295	0.942246	0.934634	0.909395
GH11	0.97151	0.987316	0.910106	0.852198	0.962941	0.972185	0.902004	0.755127	0.6847	0.85062	0.882833	0.849269	0.91452	0.942828	0.934276	0.563474
GH12	0.977112	0.936093	0.958415	0.931721	0.923816	0.950709	0.818501	0.762348	0.954061	0.842362	0.917547	0.922218	0.868929	0.857266	0.939685	0.403734
GH13	0.857607	0.82982	0.94742	0.906686	0.842356	0.938685	0.857939	0.686521	0.774044	0.871514	0.856183	0.85095	0.930698	0.943935	0.919707	0.82577
GH14	0.8699	0.481818	0.860353	0.871764	0.765819	0.872337	0.650698	0.374955	0.790117	0.852823	0.93263	0.798841	0.806472	0.911905	0.833032	0.924098
GH15	0.885844	0.926608	0.934249	0.90581	0.903524	0.930481	0.828331	0.669075	0.919811	0.882021	0.887691	0.824286	0.919152	0.932014	0.936743	0.853322
GH16	0.86519	0.865139	0.943729	0.839347	0.834772	0.948908	0.887124	0.657136	0.790307	0.863047	0.843761	0.803011	0.923778	0.945493	0.937203	0.777505
GH17	0.867955	0.863935	0.920475	0.745895	0.742898	0.8628	0.579696	0.493881	0.681017	0.80755	0.887053	0.660122	0.896614	0.944495	0.910663	0.764036
GH18	0.878852	0.88776	0.95044	0.875023	0.861649	0.941748	0.889063	0.722447	0.922497	0.876308	0.879307	0.889329	0.922784	0.925322	0.896763	0.75407
GH19	0.860045	0.741926	0.937537	0.639205	0.815526	0.925432	0.920544	0.768177	0.919984	0.878152	0.830107	0.883504	0.930376	0.91971	0.960114	0.90436
GH20	0.840222	0.751972	0.943769	0.838109	0.771612	0.920596	0.871629	0.729019	0.730214	0.910476	0.832243	0.900522	0.921808	0.941263	0.923057	0.746556
GH22	0.805291		0.9		0.615983	0.943841	1	0.482188		0.589118	0.881818	0.677943	0.757805	0.886846	0.844431	0.731481
GH23	0.874212	0.820079	0.949817	0.919145	0.867278	0.940626	0.861696	0.700466	0.87579	0.89071	0.845346	0.849155	0.930339	0.940035	0.875495	0.807671
GH24	0.833249	0.829364	0.917613	0.859189	0.862378	0.922586	0.898291	0.670874	0.882323	0.864226	0.897836	0.78864	0.909879	0.959202	0.934002	0.763454
GH25	0.843299	0.819392	0.955529	0.875954	0.816778	0.931103	0.794957	0.774471	0.939469	0.876548	0.8284	0.900888	0.915701	0.940016	0.891546	0.697788
GH26	0.887914	0.892924	0.94264	0.915004	0.916285	0.940545	0.906921	0.755596	0.867027	0.912596	0.846518	0.899104	0.937536	0.942585	0.93386	0.914271
GH27	0.86767	0.660669	0.939966	0.824687	0.793403	0.921469	0.757181	0.716601	0.884997	0.880788	0.837093	0.906201	0.922361	0.951753	0.943478	0.891784
GH28	0.825205	0.577702	0.922234	0.907345	0.926481	0.936522	0.929357	0.667568	0.931188	0.889573	0.863198	0.847055	0.932302	0.955049	0.944347	0.579944
GH29	0.845477	0.789987	0.943645	0.818985	0.753218	0.913431	0.753177	0.702246	0.681549	0.900655	0.82982	0.871949	0.916051	0.949862	0.938816	0.826381
GH30	0.887332	0.710994	0.939611	0.918851	0.927952	0.949512	0.906545	0.731106	0.764646	0.874364	0.835689	0.887034	0.944011	0.944833	0.93639	0.762562
GH31	0.853073	0.756943	0.943815	0.896439	0.872478	0.944741	0.836834	0.741563	0.87773	0.917642	0.876203	0.898658	0.92912	0.941135	0.940068	0.866873
GH32	0.820378	0.765478	0.93845	0.870198	0.775502	0.917431	0.932665	0.699012	0.893221	0.909887	0.887345	0.890269	0.885604	0.912815	0.906088	0.729242
GH33	0.865296	0.864253	0.941046	0.839821	0.859975	0.933996	0.867646	0.667592	0.685794	0.880992	0.847837	0.82822	0.921293	0.92938	0.838493	0.808188
GH35	0.850341	0.92506	0.941465	0.881028	0.716297	0.911901	0.749102	0.726715	0.914878	0.920418	0.810282	0.89842	0.895253	0.937978	0.932687	0.880601
GH36	0.857632	0.680797	0.947408	0.901319	0.73503	0.927598	0.919756	0.720477	0.883797	0.91199	0.897357	0.891965	0.92293	0.938047	0.907511	0.765723
GH37	0.873162	0.784301	0.829849	0.66	0.884669	0.907953	0.789139	0.762413	0.896615	0.871559	0.904709	0.904497	0.901251	0.918448	0.955761	0.911201
GH38	0.841706	0.642448	0.938927	0.899174	0.691609	0.91174	0.88245	0.726454	0.919123	0.865553	0.873983	0.882357	0.91402	0.941578	0.94685	0.860333
GH39	0.86676	0.747711	0.907656	0.909214	0.868596	0.917302	0.796956	0.654467	0.940766	0.863404	0.897915	0.82577	0.926012	0.954926	0.933311	0.90204
GH42	0.846413	0.699374	0.932086	0.914174	0.886441	0.941541	0.889549	0.708871	0.854424	0.907566	0.878616	0.894272	0.932329	0.934487	0.957233	0.729594
GH43	0.842081	0.736975	0.934478	0.909237	0.903296	0.941369	0.849784	0.732978	0.856767	0.901648	0.859292	0.884467	0.935668	0.946432	0.943605	0.697583
GH44	0.941953	0.888162	0.899279	0.81324	0.956753	0.967346	0.937232	0.784746	0.927543	0.83342	0.911907	0.865397	0.94836	0.935608	0.95603	0.934208
GH45	1		0.921053	0.545455	0.870927	0.887301	0.730159	0.830285	0.780781	0.720757	0.67084	0.871188	0.908654	0.823389	0.942544	0.642857
GH46	0.871456	0.901562	0.949263	0.57182	0.948019	0.94892	0.960297	0.676574	0.870317	0.621297	0.805422	0.853056	0.887374	0.905109	0.899585	0.948017
GH47	0.722821	0.844679	0.652656	0.761905	0.668642	0.598985	0.790914	0.652929	0.870596	0.733285	0.745294	0.732824	0.451307	0.593407	0.220619	0.532284
GH48	0.840373	0.929648	0.921046	0.872965	0.752071	0.818375	0.740413	0.694885	0.68316	0.735224	0.96736	0.881692	0.78481	0.928848	0.86574	0.803486
GH49	0.615569	0.49872	0.814515	0.595581	0.326969	0.603258	0.464286	0.762816	0.736955	0.615006	0.81402	0.906407	0.665138	0.832667	0.673911	0.745291
GH50	0.834347	0.836849	0.856032	0.823877	0.724498	0.829457	0.893878	0.618931	0.826677	0.808919	0.862472	0.875898	0.887148	0.937254	0.915116	0.725092
GH51	0.849513	0.743375	0.930203	0.914501	0.894987	0.939452	0.802777	0.694349	0.798595	0.907616	0.882902	0.889588	0.936813	0.948186	0.953746	0.658757
GH52	0.939728	0.167784	0.919691	0.789521	0.912817	0.929019	0.738032	0.507788	0.927882	0.832315	0.866719	0.885697	0.912563	0.918157	0.902042	0.93375
GH53	0.836989	0.765879	0.914226	0.919103	0.911385	0.924324	0.922482	0.787549	0.659312	0.928147	0.837335	0.922293	0.935692	0.937162	0.948381	0.87056
GH54	0.777351	0.807692	0.883826	0.302699	0.815206	0.662948	0.515489	0.615591	0.863486	0.833962	0.85555	0.883391	0.940482	0.97619	0.891841	0.905575
GH55	0.820485	0.967572	0.861409	0.775087	0.880775	0.883613	0.621868	0.675424	0.953659	0.811671	0.816692	0.904717	0.902232	0.910143	0.902419	0.845062
GH57	0.877553	0.965119	0.945511	0.810487	0.835915	0.947284	0.953706	0.778579	0.646956	0.8837	0.778089	0.916327	0.938361	0.959806	0.945943	0.828307
GH58	0.0843326	0.0320677	0.0118402	0.0396531	0.0567698	0.0186645		0.111111	0.418615		0.514152	0.0341948	0.00557103	1	0.0570651	0.638889
GH59	0.959709	0.986025	0.916233	0.859101	0.962181	0.965925	0.823774	0.897057	0.501235	0.886198	0.954864	0.931848	0.931731	0.676889	0.738568	0.954186
GH62	0.965051	0.964395	0.83157	0.692263	0.94733	0.958819	0.971399	0.914415	0.703619	0.911192	0.744318	0.953832	0.963033	0.8964	0.909405	0.513925
GH63	0.851673	0.889587	0.921945	0.844445	0.789833	0.948285	0.93159	0.788161	0.887302	0.903307	0.865765	0.94257	0.925798	0.932686	0.925619	0.857483
GH64	0.886367	0.956702	0.944973	0.784548	0.837614	0.882148	0.761295	0.651725	0.762085	0.736361	0.900871	0.854057	0.883396	0.921805	0.927218	0.878939
GH65	0.898921	0.770704	0.941846	0.889441	0.836857	0.945891	0.898283	0.757919	0.869827	0.922947	0.856882	0.90852	0.911092	0.927766	0.937892	0.816162
GH66	0.821222	0.905536	0.90927	0.720713	0.732923	0.845474	0.887035	0.633032	0.828875	0.815368	0.865305	0.893956	0.784939	0.848965	0.949141	0.940198
GH67	0.831952	0.889053	0.904999	0.881705	0.899274	0.929496	0.741073	0.727972	0.9051	0.903087	0.859916	0.894657	0.936466	0.929196	0.929343	0.871625
GH68	0.857504	0.873923	0.903794	0.77696	0.77947	0.902296	0.87172	0.626423	0.717955	0.92046	0.837207	0.798321	0.874401	0.838502	0.916978	0.615642
GH70	0.551472	0.388458	0.71631	0.444162	0.197148	0.334205	0.575653	0.551756	0.521381	0.125	0.577753	0.666975	0.183279	0.377778	0.376069	0.215523
GH71	0.785156	0.933333	0.856286	0.79576	0.717797	0.77569	0.78164	0.608942	0.924211	0.286748	0.905556	0.742013	0.83054	1	0.689904	0.927273
GH73	0.837662	0.796572	0.94958	0.873885	0.833824	0.919311	0.912946	0.765488	0.894397	0.873128	0.827432	0.890687	0.901909	0.947714	0.904735	0.823231
GH74	0.852157	0.965407	0.910169	0.895365	0.869744	0.894362	0.579749	0.712685	0.963258	0.846436	0.927796	0.871982	0.876606	0.9372	0.914572	0.747177
GH75	0.920885	0.883721	0.836287	0.92744	0.920115	0.883406	0.782246	0.469297	0.720512	0.868716	0.903934	0.789625	0.889236		0.881628	0.9
GH76	0.879434	0.894952	0.923237	0.856572	0.844359	0.923265	0.902505	0.744154	0.867688	0.862134	0.790777	0.866171	0.870544	0.920258	0.920123	0.856901
GH77	0.857111	0.792282	0.9534	0.896224	0.829711	0.932489	0.823473	0.69563	0.9023	0.887745	0.805551	0.85681	0.927467	0.94224	0.945969	0.796031
GH78	0.859379	0.653813	0.924741	0.90626	0.932621	0.932289	0.863395	0.725715	0.618688	0.908766	0.866706	0.880439	0.938225	0.896098	0.929963	0.908512
GH79	0.910858	0.892696	0.895647	0.647667	0.81051	0.869407	0.828405	0.466341	0.783292	0.674118	0.851091	0.687076	0.847571	0.893147	0.914189	0.814398
GH80	0.285714		0.308824		0.174419	0.239826	0.833333		0.533333	0.000740535		0.0189565	0.0410001		0.123019
GH81	0.918523	0.938785	0.79614	0.502659	0.786383	0.872186	0.918801	0.680455	0.636255	0.916679	0.880485	0.872822	0.894049	0.897611	0.876707	0.811451
GH82	0.666667	0.547878	0.763459	0.722416	0.405823	0.606546			0.742737	0.733333	0.851307	0.839702	0.448939	0.815933	0.715984	0.634073
GH84	0.827345	0.853513	0.932428	0.787902	0.786217	0.931155	0.645265	0.836304	0.766874	0.8383	0.811352	0.927059	0.910266	0.92905	0.898823	0.714365
GH85	0.752486	0.67197	0.90219	0.674813	0.648083	0.795541	0.768416	0.586797	0.917981	0.827074	0.917053	0.869769	0.73894	0.927966	0.783043	0.830635
GH86	0.483681	0.769231	0.400116	0.574319	0.672027	0.858489	0.836047	0.62426	0.595793	0.814583	0.864153	0.870875	0.807061	0.93385	0.902468	0.79607
GH87	0.873722	0.882365	0.8767	0.364562	0.607764	0.915858	0.947737	0.725333	0.93644	0.682678	0.91753	0.876406	0.886245	0.918419	0.908368	0.942374
GH88	0.855643	0.937791	0.926353	0.897938	0.741343	0.949092	0.921971	0.70149	0.66022	0.866829	0.829853	0.864047	0.941078	0.914961	0.932129	0.885074
GH89	0.851232	0.926762	0.906271	0.854916	0.877208	0.938335	0.92986	0.772023	0.851008	0.860429	0.918574	0.860912	0.922286	0.929259	0.926364	0.895529
GH91	0.748239	0.311991	0.763481	0.784373	0.585799	0.588414	0.544972	0.564077	0.661376	0.77454	0.682117	0.678552	0.57416	0.792322	0.733143	0.320603
GH92	0.851293	0.905236	0.936715	0.848215	0.786528	0.928793	0.794773	0.736199	0.927708	0.90673	0.832766	0.883762	0.911284	0.938881	0.938812	0.725115
GH93	0.921222	0.222322	0.890388	0.713537	0.939218	0.924399	0.897246	0.486793	0.933226	0.776619	0.828845	0.911179	0.814107	0.816453	0.816436	0.815109
GH94	0.825339	0.764504	0.933808	0.938211	0.755843	0.934778	0.920085	0.765915	0.865643	0.882217	0.859591	0.899361	0.92762	0.932389	0.933189	0.734779
GH95	0.853061	0.912296	0.942731	0.850649	0.818695	0.937603	0.816329	0.708609	0.679364	0.90311	0.847747	0.870008	0.926937	0.933122	0.933703	0.89203
GH96			0.221555	0.246451		1			0.495821		0.833333	0.833333	0.608028	1
GH97	0.862937	0.922861	0.931395	0.839232	0.819494	0.945459	0.946259	0.699571	0.814328	0.865363	0.880779	0.853594	0.93622	0.951567	0.944191	0.880861
GH98	0.799038	0.822783	0.85522	0.825456	0.904359	0.925959	0.818019	0.607829	0.857019	0.699239	0.628784	0.824023	0.863921	0.840151	0.865543	0.889674
GH99	0.829985	0.671663	0.864426	0.661892	0.672946	0.865487	0.829486	0.663926	0.601205	0.866925	0.879144	0.858307	0.889837	0.939376	0.820023	0.57886
GH100	0.457892	0.965354	0.972111	0.95024	0.897085	0.958703	0.53389	0.844075	0.839895	0.927956	0.642484	0.948747	0.838169	0.899768	0.904046	0.670163
GH101	0.805046	0.372526	0.858031	0.803103	0.705079	0.861248	0.676202	0.703265	0.85903	0.707722	0.788262	0.871549	0.859928	0.835174	0.701542	0.932801
GH102	0.874249	0.72221	0.919088	0.873337	0.848428	0.931495	0.830882	0.68273	0.863558	0.868001	0.871602	0.814771	0.929999	0.930466	0.850301	0.758192
GH103	0.883554	0.794675	0.930821	0.883954	0.852698	0.935451	0.863752	0.563304	0.88972	0.855244	0.844748	0.751221	0.92933	0.937198	0.856003	0.780235
GH104	0.832426	0.611434	0.601591	0.503011	0.804826	0.871331	0.84865	0.65913	0.790133	0.837137	0.780216	0.831904	0.851624	0.945855	0.929743	0.676532
GH105	0.84131	0.571226	0.930373	0.900993	0.76876	0.940744	0.930095	0.710216	0.953423	0.903632	0.883639	0.879498	0.934282	0.929349	0.923213	0.506569
GH106	0.830717	0.857748	0.912549	0.876842	0.927468	0.92482	0.896709	0.708622	0.757219	0.898553	0.901718	0.866905	0.938885	0.85233	0.919713	0.88274
GH107		1		0.5		0.8			0.250857		0.294872	1	0.222222	0.426901	0.515152	0.0815603
GH108	0.847781	0.922827	0.91337	0.888891	0.83453	0.924471	0.691218	0.746126	0.728974	0.867126	0.886485	0.840356	0.920777	0.93419	0.922666	0.73714
GH109	0.860928	0.958375	0.937002	0.798705	0.788303	0.938642	0.944571	0.690394	0.901469	0.868962	0.800966	0.870193	0.926167	0.898649	0.908549	0.914876
GH110	0.858483	0.917204	0.920535	0.726986	0.776331	0.908528	0.894625	0.699197	0.75061	0.842239	0.823981	0.88122	0.908852	0.9205	0.898269	0.501212
GH111	0.669448	0.735145	0.82013	0.884615	0.591822	0.71535	0.72619	0.387352	0.422897	1	0.773341	0.873046	0.609601	0.504762	0.857008	0.884921
GH112	0.767462	0.488087	0.933562	0.893766	0.803404	0.899354	0.778298	0.76523	0.961073	0.815284	0.89369	0.888268	0.874615	0.922039	0.917154	0.960166
GH113	0.907412	0.801446	0.91694	0.880418	0.912569	0.939842	0.79779	0.616617	0.850991	0.832022	0.839349	0.867363	0.914112	0.904003	0.915623	0.658764
GH114	0.934852	0.75125	0.966838	0.947473	0.957268	0.945821	0.818805	0.760079	0.855712	0.811729	0.86903	0.905697	0.929683	0.945625	0.936267	0.700899
GH115	0.814979	0.83027	0.901105	0.885224	0.934135	0.924047	0.914081	0.770916	0.932958	0.890889	0.915646	0.873931	0.936715	0.93454	0.951001	0.889053
GH116	0.848121	0.968286	0.825456	0.749489	0.91891	0.869973	0.887038	0.686604	0.68433	0.919864	0.877983	0.902996	0.935713	0.91185	0.922148	0.793704
GH117	0.813766	0.882707	0.841867	0.73306	0.887981	0.896444	0.914845	0.682093	0.68422	0.787067	0.808684	0.811104	0.914827	0.937558	0.900799	0.719821
GH118						1			0.626374	0.00854701	0.307266		1		0.25	0.480172
GH119	0.892525	1	0.912907	0.455973	0.916976	0.857859	0.924115	0.561957	0.53841	0.86133	0.694651	0.697781	0.896339	0.862445	0.76874	0.900064
GH120	0.92081	0.36304	0.878716	0.80248	0.860867	0.885073	0.889696	0.719757	0.834707	0.848579	0.841892	0.913628	0.857847	0.949766	0.821196	0.866538
GH121	0.626104	0.593446	0.815823	0.765551	0.884221	0.907464	0.939642	0.899941	0.896068	0.915856	0.947683	0.939049	0.871231	0.71117	0.677504	0.776555
GH123	0.846932	0.927357	0.939992	0.764104	0.762968	0.899075	0.904703	0.812827	0.916769	0.768141	0.864726	0.904151	0.847348	0.958539	0.805794	0.838896
GH124				0.423077	0.288889	0.844444		0.685918				0.806385	0.313187	1	0.833333
GH125	0.815903	0.640163	0.934412	0.842465	0.721488	0.901573	0.724205	0.757125	0.893521	0.900826	0.826418	0.898164	0.873255	0.926109	0.936214	0.836203
GH126	0.828706	0.906072	0.897691	0.882514	0.493869	0.862651	0.770154	0.734162	0.77692	0.695858	0.879436	0.895639	0.860425	0.935765	0.915586	0.938404
GH127	0.836581	0.648917	0.922468	0.915274	0.915748	0.94754	0.873845	0.619052	0.746292	0.839373	0.80492	0.799875	0.938573	0.945089	0.93773	0.706572
GH128	0.972696	0.974699	0.920125	0.918405	0.954334	0.941373	0.928776	0.773205	0.925175	0.760361	0.875132	0.808784	0.938315	0.905986	0.911767	0.518388
GH129	0.330384	0.472416	0.878553	0.868246	0.697405	0.766531	0.728064	0.749345	0.615378	0.307074	0.88961	0.759904	0.742678	0.939358	0.78199	0.712121
GH130	0.870525	0.900175	0.934658	0.851649	0.82288	0.937754	0.728242	0.710654	0.869169	0.919202	0.84911	0.873455	0.934014	0.922936	0.935256	0.921915
GH133	0.854051	0.953605	0.921092	0.760721	0.776371	0.955371	0.931773	0.768405	0.87637	0.885283	0.813676	0.896969	0.943501	0.944718	0.944063	0.490152
GH134	1		0.777778		0.769444	0.790319	0.533333	0.660518		0.6	0.833333	0.735511	0.706803	0.840243	0.766118
GH135	0.835578	0.884306	0.885259	0.612902	0.752919	0.862088	0.906232	0.61329	0.810308	0.79374	0.837064	0.861859	0.898768	0.795263	0.711076	0.8783
GH136	0.814936	0.506431	0.909363	0.894822	0.928111	0.911902	0.802144	0.656837	0.782542	0.889145	0.912954	0.895549	0.920584	0.936969	0.923052	0.756308
GH137	0.653008	0.801674	0.80214	0.808165	0.902622	0.920935	0.839031	0.841582	0.90765	0.881065	0.813902	0.911721	0.928496	0.947417	0.895458	0.548662
GH138	0.745838	0.819833	0.828645	0.838638	0.891704	0.923592	0.889566	0.823053	0.890447	0.868334	0.782494	0.848562	0.915009	0.923613	0.896341	0.544596
GH139	0.742074	0.823544	0.811725	0.804068	0.891138	0.925874	0.899183	0.819408	0.791681	0.843698	0.819416	0.804548	0.905793	0.926229	0.897954	0.590751
GH140	0.794825	0.816606	0.902542	0.884385	0.910519	0.917711	0.800714	0.741994	0.758725	0.899992	0.831081	0.905571	0.917564	0.948244	0.903695	0.832016
GH141	0.78396	0.88396	0.841101	0.840933	0.889262	0.941954	0.925758	0.744522	0.849896	0.913113	0.801966	0.870121	0.910965	0.94232	0.923404	0.796202
GH142	0.811253	0.892855	0.848889	0.829209	0.88752	0.887528	0.917672	0.82622	0.937609	0.907655	0.811069	0.870852	0.926342	0.937688	0.932371	0.779983
GH143	0.740888	0.838539	0.81316	0.804068	0.894609	0.926537	0.895866	0.810062	0.893792	0.875797	0.843935	0.811046	0.916112	0.890469	0.901079	0.657207
GH144	0.878002	0.698953	0.911854	0.896817	0.902715	0.93303	0.743673	0.753218	0.889683	0.88704	0.787116	0.908063	0.936267	0.958163	0.932357	0.750231
GH145	0.829181	0.904644	0.87808	0.855011	0.924157	0.907705	0.867143	0.735383	0.555469	0.843899	0.872625	0.848399	0.925664	0.931239	0.932221	0.846941
GH146	0.827881	0.878535	0.930603	0.904741	0.937523	0.932578	0.778726	0.701428	0.969931	0.896303	0.871504	0.898606	0.932638	0.914522	0.94522	0.850832
GH147	0.872306	0.8254	0.840352	0.76808	0.940326	0.947175	0.87596	0.78991	0.848269	0.832459	0.889743	0.870175	0.944606	0.846295	0.91674	0.727031
GH148	0.853013	0.637354	0.905978	0.51292	0.846655	0.828005	0.855761	0.848161	0.562734	0.825448	0.707071	0.921022	0.832781	0.888272	0.865324	0.890829
GH149	0.867943	0.967506	0.874871	0.400668	0.845707	0.884242	1	0.854918	0.653847	0.718646	0.827487	0.872451	0.811911	0.922744	0.726103	0.677239
GH150		0.24205	0.729352	0.595095	0.36048	0.341454			0.643363	0.733333	0.842147	0.604575	0.252851	0.65694	0.541502	0.358322
GH151	0.885906	0.799675	0.908127	0.779954	0.932326	0.935559	0.802412	0.488988	0.888268	0.841405	0.823198	0.83742	0.94026	0.856163	0.943575	0.93229
GH152	0.153846		0.933333	1	0.82075	0.794444	0.275	0.714796		0.743925	1	0.834693	0.847571		0.662195
GH153	0.798882	0.882585	0.756368	0.50644	0.90049	0.869745	0.876937	0.817722	0.881552	0.749321	0.758711	0.892215	0.863087	0.823437	0.888272	0.859434
GH154	0.843188	0.886088	0.925782	0.908964	0.706037	0.928976	0.91203	0.702048	0.899645	0.878369	0.789547	0.882804	0.9346	0.955486	0.935797	0.941724
GH156	1		0.865947		0.812808	0.936127		0.491126	0.227941	0.401211	0.752958	0.574045	0.826077	0.881387	0.722036	0.742919
GH157	0.365014	0.7	0.437246	0.573091	0.81677	0.637755			0.442401	0.447619	0.451241	0.75	0.262185	0.0756302	0.52381	0.00948624
GH158	0.90274	0.963313	0.75811	0.644244	0.948236	0.915172	0.921371	0.717357	0.803579	0.835875	0.874138	0.844954	0.934723	0.917971	0.908388	0.856687
GH159	0.883249	0.442815	0.861809	0.896238	0.869763	0.825741	0.790668	0.575817	0.874395	0.705465	0.79549	0.855213	0.900446	0.873604	0.92952	0.929613
GH160	1		0.82104		0.724503	0.860224	0.833333	0.795839	0.201991	0.723654	0.555114	0.83351	0.833758	0.845779	0.709327	1
GH161	0.853198	0.872623	0.877	0.646798	0.87606	0.87579	0.364099	0.63288	0.917821	0.632407	0.81035	0.875575	0.858575	0.842605	0.846308	0.810145
GH163	0.815301	0.892295	0.879038	0.821128	0.687884	0.938938	0.812095	0.814094	0.610915	0.874951	0.759648	0.918086	0.937772	0.850374	0.884515	0.785738
GH164	0.910873	0.635823	0.798357	0.388889	0.66225	0.801479	0.833333	0.309262	1	0.4	0.678571	0.40138	0.853113		0.684651
GH165	0.591335	0.799617	0.731975	0.764241	0.641775	0.880261	0.854996	0.840161	0.64266	0.922852	0.842265	0.9131	0.933407	0.932117	0.879502	0.736481
GH166	0.860165	0.756623	0.8221	0.928952	0.785149	0.841635	0.854786	0.734054	0.846818	0.912589	0.801973	0.938099	0.884663	0.876456	0.899173	0.723548
GH167	0.933333	0.581105	0.880395	0.602013	0.870298	0.871829	0.079137	0.680574	0.668991	0.706175	0.726979	0.861732	0.822401	0.83473	0.872646	0.632181
GH168		0.333333	0.475848	0.40703		0.754909			0.483038	0.696771	0.673791	0.857143	0.668182	0.612308		0.112088
